# Supplementary material for: Long-Term Effects of a Web-Based Low-FODMAP Diet Versus Probiotic Treatment for Irritable Bowel Syndrome, Including Shotgun Analyses of Microbiota: Randomized, Double-Crossover Clinical Trial
Source: J Med Internet Res. 2021 Dec 14;23(12):e30291. doi: 10.2196/30291 (PMC8715363; doi:10.2196/30291)
Supplement: Multimedia Appendix 3 [file jmir_v23i12e30291_app3.xlsx]

## Sheet: LFD R vs NR at baseline
taxonomy_id	diff_abn	std_err	p_value	p_adjusted	variable	name	domain	phylum	class	order	family	genus	species
317	-0.991631		0.999969	1	groupA responder	Agathobacter rectale	Bacteria	Firmicutes_A	Clostridia	Lachnospirales	Lachnospiraceae	Agathobacter	Agathobacter rectalis
618	5.13831		0.99997	1	groupA responder	Bacteroides caccae	Bacteria	Bacteroidota	Bacteroidia	Bacteroidales	Bacteroidaceae	Bacteroides	Bacteroides caccae
2077	0.142424	5.44325e+06	0.999974	1	groupA responder	Faecalibacterium prausnitzii_C	Bacteria	Firmicutes_A	Clostridia	Oscillospirales	Ruminococcaceae	Faecalibacterium	Faecalibacterium prausnitzii_C
1964	2.91499	7.503e+06	0.999974	1	groupA responder	Faecalibacterium prausnitzii_E	Bacteria	Firmicutes_A	Clostridia	Oscillospirales	Ruminococcaceae	Faecalibacterium	Faecalibacterium prausnitzii_E
1721	8.85674	7.32218e+06	0.999978	1	groupA responder	ER4 sp000765235	Bacteria	Firmicutes_A	Clostridia	Oscillospirales	Oscillospiraceae	ER4	ER4 sp000765235
2346	6.86661	6.34119e+06	0.999978	1	groupA responder	Bacteroides_B dorei	Bacteria	Bacteroidota	Bacteroidia	Bacteroidales	Bacteroidaceae	Bacteroides_B	Bacteroides_B dorei
1302	-2.8943	9.30633e+06	0.999978	1	groupA responder	Alistipes onderdonkii	Bacteria	Bacteroidota	Bacteroidia	Bacteroidales	Rikenellaceae	Alistipes	Alistipes onderdonkii
554	2.66977		0.999979	1	groupA responder	Blautia_A massiliensis	Bacteria	Firmicutes_A	Clostridia	Lachnospirales	Lachnospiraceae	Blautia_A	Blautia_A massiliensis
2327	-3.12833	1.26824e+07	0.999979	1	groupA responder	Faecalibacterium prausnitzii_G	Bacteria	Firmicutes_A	Clostridia	Oscillospirales	Ruminococcaceae	Faecalibacterium	Faecalibacterium prausnitzii_G
1279	8.46102		0.99998	1	groupA responder	Blautia_A sp900066335	Bacteria	Firmicutes_A	Clostridia	Lachnospirales	Lachnospiraceae	Blautia_A	Blautia_A sp900066335
1141	-1.15652		0.99998	1	groupA responder	Acetatifactor sp900066565	Bacteria	Firmicutes_A	Clostridia	Lachnospirales	Lachnospiraceae	Acetatifactor	Acetatifactor sp900066565
1818	0.635151		0.99998	1	groupA responder	Parabacteroides distasonis	Bacteria	Bacteroidota	Bacteroidia	Bacteroidales	Tannerellaceae	Parabacteroides	Parabacteroides distasonis
2326	3.17187		0.999981	1	groupA responder	Ruthenibacterium lactatiformans	Bacteria	Firmicutes_A	Clostridia	Oscillospirales	Ruminococcaceae	Ruthenibacterium	Ruthenibacterium lactatiformans
606	0.311239	8.9678e+06	0.999982	1	groupA responder	Alistipes shahii	Bacteria	Bacteroidota	Bacteroidia	Bacteroidales	Rikenellaceae	Alistipes	Alistipes shahii
2271	0.979295		0.999982	1	groupA responder	Anaerostipes hadrus	Bacteria	Firmicutes_A	Clostridia	Lachnospirales	Lachnospiraceae	Anaerostipes	Anaerostipes hadrus
1824	5.87629		0.999982	1	groupA responder	Gemmiger formicilis	Bacteria	Firmicutes_A	Clostridia	Oscillospirales	Ruminococcaceae	Gemmiger	Gemmiger formicilis
1862	-2.82785	1.15091e+07	0.999983	1	groupA responder	Roseburia inulinivorans	Bacteria	Firmicutes_A	Clostridia	Lachnospirales	Lachnospiraceae	Roseburia	Roseburia inulinivorans
2188	-0.0813809		0.999983	1	groupA responder	Coprococcus_B comes	Bacteria	Firmicutes_A	Clostridia	Lachnospirales	Lachnospiraceae	Coprococcus_B	Coprococcus_B comes
1330	3.17488	1.67772e+07	0.999983	1	groupA responder	Oscillibacter sp001916835	Bacteria	Firmicutes_A	Clostridia	Oscillospirales	Oscillospiraceae	Oscillibacter	Oscillibacter sp001916835
511	-3.70948		0.999983	1	groupA responder	Roseburia intestinalis	Bacteria	Firmicutes_A	Clostridia	Lachnospirales	Lachnospiraceae	Roseburia	Roseburia intestinalis
2020	0.874379	1.18633e+07	0.999983	1	groupA responder	Blautia_A sp900066165	Bacteria	Firmicutes_A	Clostridia	Lachnospirales	Lachnospiraceae	Blautia_A	Blautia_A sp900066165
1723	-0.112895		0.999984	1	groupA responder	Flavonifractor plautii	Bacteria	Firmicutes_A	Clostridia	Oscillospirales	Oscillospiraceae	Flavonifractor	Flavonifractor plautii
1327	3.93358	6.34119e+06	0.999984	1	groupA responder	Agathobaculum butyriciproducens	Bacteria	Firmicutes_A	Clostridia	Oscillospirales	Butyricicoccaceae	Agathobaculum	Agathobaculum butyriciproducens
1326	4.34405	1.36985e+07	0.999984	1	groupA responder	Blautia_A wexlerae	Bacteria	Firmicutes_A	Clostridia	Lachnospirales	Lachnospiraceae	Blautia_A	Blautia_A wexlerae
925	0.0847213	1.73274e+07	0.999984	1	groupA responder	Eggerthella lenta	Bacteria	Actinobacteriota	Coriobacteriia	Coriobacteriales	Eggerthellaceae	Eggerthella	Eggerthella lenta
3853	-0.531904		0.999985	1	groupA responder	MGYG-HGUT-00213	Bacteria	Firmicutes_A	Clostridia	Lachnospirales	Lachnospiraceae	Blautia_A
631	-1.48613		0.999985	1	groupA responder	Fusicatenibacter saccharivorans	Bacteria	Firmicutes_A	Clostridia	Lachnospirales	Lachnospiraceae	Fusicatenibacter	Fusicatenibacter saccharivorans
1720	-1.12993		0.999985	1	groupA responder	Faecalibacterium prausnitzii_H	Bacteria	Firmicutes_A	Clostridia	Oscillospirales	Ruminococcaceae	Faecalibacterium	Faecalibacterium prausnitzii_H
3894	2.53172	3.29028e+06	0.999985	1	groupA responder	MGYG-HGUT-00137	Bacteria	Firmicutes_A	Clostridia	Lachnospirales	Lachnospiraceae	UBA7160
2043	0.55276	2.37266e+07	0.999986	1	groupA responder	Blautia_A obeum	Bacteria	Firmicutes_A	Clostridia	Lachnospirales	Lachnospiraceae	Blautia_A	Blautia_A obeum
621	-0.589487	1.93727e+07	0.999986	1	groupA responder	CAG-56 sp900066615	Bacteria	Firmicutes_A	Clostridia	Lachnospirales	Lachnospiraceae	CAG-56	CAG-56 sp900066615
1581	-0.724333		0.999986	1	groupA responder	Eubacterium_E hallii	Bacteria	Firmicutes_A	Clostridia	Lachnospirales	Lachnospiraceae	Eubacterium_E	Eubacterium_E hallii
2136	1.53192		0.999987	1	groupA responder	Faecalibacterium prausnitzii_K	Bacteria	Firmicutes_A	Clostridia	Oscillospirales	Ruminococcaceae	Faecalibacterium	Faecalibacterium prausnitzii_K
697	6.03209	2.37266e+07	0.999987	1	groupA responder	Coprococcus eutactus	Bacteria	Firmicutes_A	Clostridia	Lachnospirales	Lachnospiraceae	Coprococcus	Coprococcus eutactus
1300	9.06907	6.99658e+06	0.999987	1	groupA responder	Faecalibacterium prausnitzii_D	Bacteria	Firmicutes_A	Clostridia	Oscillospirales	Ruminococcaceae	Faecalibacterium	Faecalibacterium prausnitzii_D
1642	1.19098	9.21811e+06	0.999988	1	groupA responder	Faecalibacterium prausnitzii_F	Bacteria	Firmicutes_A	Clostridia	Oscillospirales	Ruminococcaceae	Faecalibacterium	Faecalibacterium prausnitzii_F
1310	17.5165	8.88879e+06	0.999988	1	groupA responder	Bacteroides stercoris	Bacteria	Bacteroidota	Bacteroidia	Bacteroidales	Bacteroidaceae	Bacteroides	Bacteroides stercoris
2788	0.428104		0.999988	1	groupA responder	MGYG-HGUT-00512	Bacteria	Firmicutes_A	Clostridia	Oscillospirales	Ruminococcaceae	Faecalibacterium
3049	1.17588		0.999988	1	groupA responder	MGYG-HGUT-02287	Bacteria	Firmicutes_A	Clostridia	Oscillospirales	Butyricicoccaceae	Agathobaculum
1780	1.36317		0.999988	1	groupA responder	Bacteroides thetaiotaomicron	Bacteria	Bacteroidota	Bacteroidia	Bacteroidales	Bacteroidaceae	Bacteroides	Bacteroides thetaiotaomicron
523	-0.402558		0.999989	1	groupA responder	Faecalibacterium prausnitzii_J	Bacteria	Firmicutes_A	Clostridia	Oscillospirales	Ruminococcaceae	Faecalibacterium	Faecalibacterium prausnitzii_J
2277	-1.42721		0.999989	1	groupA responder	Blautia_A obeum_B	Bacteria	Firmicutes_A	Clostridia	Lachnospirales	Lachnospiraceae	Blautia_A	Blautia_A obeum_B
81	0.13982	1.08865e+07	0.999989	1	groupA responder	Lawsonibacter asaccharolyticus	Bacteria	Firmicutes_A	Clostridia	Oscillospirales	Oscillospiraceae	Lawsonibacter	Lawsonibacter asaccharolyticus
296	-0.256873		0.999989	1	groupA responder	Bacteroides faecis	Bacteria	Bacteroidota	Bacteroidia	Bacteroidales	Bacteroidaceae	Bacteroides	Bacteroides faecis
1196	2.84117		0.999989	1	groupA responder	Faecalibacterium prausnitzii_I	Bacteria	Firmicutes_A	Clostridia	Oscillospirales	Ruminococcaceae	Faecalibacterium	Faecalibacterium prausnitzii_I
2790	-0.455589		0.999989	1	groupA responder	MGYG-HGUT-03899	Bacteria	Firmicutes_A	Clostridia	Oscillospirales	Ruminococcaceae	Faecalibacterium
371	-1.81255	1.11848e+07	0.99999	1	groupA responder	Lachnospira eligens_B	Bacteria	Firmicutes_A	Clostridia	Lachnospirales	Lachnospiraceae	Lachnospira	Lachnospira eligens_B
2114	0.604034	8.9678e+06	0.99999	1	groupA responder	Roseburia hominis	Bacteria	Firmicutes_A	Clostridia	Lachnospirales	Lachnospiraceae	Roseburia	Roseburia hominis
2181	1.63349	6.84927e+06	0.99999	1	groupA responder	Eubacterium_E hallii_A	Bacteria	Firmicutes_A	Clostridia	Lachnospirales	Lachnospiraceae	Eubacterium_E	Eubacterium_E hallii_A
2302	1.41676		0.99999	1	groupA responder	Faecalicatena torques	Bacteria	Firmicutes_A	Clostridia	Lachnospirales	Lachnospiraceae	Faecalicatena	Faecalicatena torques
5941	1.76331	5.44325e+06	0.99999	1	groupA responder	MGYG-HGUT-03286	Bacteria	Bacteroidota	Bacteroidia	Bacteroidales	Coprobacteraceae	Coprobacter
1104	4.80409		0.99999	1	groupA responder	Escherichia coli_D	Bacteria	Proteobacteria	Gammaproteobacteria	Enterobacterales	Enterobacteriaceae	Escherichia	Escherichia coli_D
829	-2.09611		0.99999	1	groupA responder	Bacteroides uniformis	Bacteria	Bacteroidota	Bacteroidia	Bacteroidales	Bacteroidaceae	Bacteroides	Bacteroides uniformis
586	1.42452	3.35544e+07	0.99999	1	groupA responder	CAG-103 sp900317855	Bacteria	Firmicutes_A	Clostridia	Oscillospirales	Oscillospiraceae	CAG-103	CAG-103 sp900317855
1069	2.06243		0.999991	1	groupA responder	Blautia_A sp900120195	Bacteria	Firmicutes_A	Clostridia	Lachnospirales	Lachnospiraceae	Blautia_A	Blautia_A sp900120195
619	-4.26857	8.38861e+06	0.999991	1	groupA responder	Anaerostipes hadrus_A	Bacteria	Firmicutes_A	Clostridia	Lachnospirales	Lachnospiraceae	Anaerostipes	Anaerostipes hadrus_A
1316	3.39676		0.999991	1	groupA responder	Blautia_A sp900066145	Bacteria	Firmicutes_A	Clostridia	Lachnospirales	Lachnospiraceae	Blautia_A	Blautia_A sp900066145
262	2.64519		0.999991	1	groupA responder	Bacteroides finegoldii	Bacteria	Bacteroidota	Bacteroidia	Bacteroidales	Bacteroidaceae	Bacteroides	Bacteroides finegoldii
1370	-21.1986	3.0012e+07	0.999991	1	groupA responder	Faecalicatena lactaris	Bacteria	Firmicutes_A	Clostridia	Lachnospirales	Lachnospiraceae	Faecalicatena	Faecalicatena lactaris
2361	-5.19585	1.13435e+07	0.999992	1	groupA responder	CAG-103 sp000432375	Bacteria	Firmicutes_A	Clostridia	Oscillospirales	Oscillospiraceae	CAG-103	CAG-103 sp000432375
1002	0.415621		0.999992	1	groupA responder	Agathobacter sp000434275	Bacteria	Firmicutes_A	Clostridia	Lachnospirales	Lachnospiraceae	Agathobacter	Agathobacter sp000434275
1272	4.04655	4.65316e+06	0.999992	1	groupA responder	Blautia_A sp900066505	Bacteria	Firmicutes_A	Clostridia	Lachnospirales	Lachnospiraceae	Blautia_A	Blautia_A sp900066505
1084	1.61348		0.999992	1	groupA responder	CAG-110 sp003525905	Bacteria	Firmicutes_A	Clostridia	Oscillospirales	Oscillospiraceae	CAG-110	CAG-110 sp003525905
2794	3.2769	6.39858e+06	0.999992	1	groupA responder	MGYG-HGUT-02040	Bacteria	Firmicutes_A	Clostridia	Oscillospirales	Ruminococcaceae	Faecalibacterium
1717	12.7712		0.999992	1	groupA responder	Clostridium_A leptum	Bacteria	Firmicutes_A	Clostridia	Oscillospirales	Acutalibacteraceae	Clostridium_A	Clostridium_A leptum
4033	2.2573		0.999992	1	groupA responder	MGYG-HGUT-00278	Bacteria	Firmicutes_A	Clostridia	Lachnospirales	Lachnospiraceae	Hungatella_A
1584	3.07079		0.999992	1	groupA responder	CAG-81 sp900066785	Bacteria	Firmicutes_A	Clostridia	Lachnospirales	Lachnospiraceae	CAG-81	CAG-81 sp900066785
2056	2.28598	1.06108e+07	0.999992	1	groupA responder	Clostridium_M sp000431375	Bacteria	Firmicutes_A	Clostridia	Lachnospirales	Lachnospiraceae	Clostridium_M	Clostridium_M sp000431375
3913	-0.195854		0.999992	1	groupA responder	MGYG-HGUT-02304	Bacteria	Firmicutes_A	Clostridia	Lachnospirales	Lachnospiraceae	UBA7182
2791	-2.19702		0.999992	1	groupA responder	MGYG-HGUT-03166	Bacteria	Firmicutes_A	Clostridia	Oscillospirales	Ruminococcaceae	Faecalibacterium
1375	4.24246	9.68633e+06	0.999993	1	groupA responder	KLE1615 sp900066985	Bacteria	Firmicutes_A	Clostridia	Lachnospirales	Lachnospiraceae	KLE1615	KLE1615 sp900066985
3895	0.916284		0.999993	1	groupA responder	MGYG-HGUT-00092	Bacteria	Firmicutes_A	Clostridia	Lachnospirales	Lachnospiraceae	UBA7160
1163	-5.77592	3.35544e+07	0.999993	1	groupA responder	Acetatifactor sp900066365	Bacteria	Firmicutes_A	Clostridia	Lachnospirales	Lachnospiraceae	Acetatifactor	Acetatifactor sp900066365
1982	-1.27492		0.999993	1	groupA responder	Clostridium_Q sp003024715	Bacteria	Firmicutes_A	Clostridia	Lachnospirales	Lachnospiraceae	Clostridium_Q	Clostridium_Q sp003024715
1864	0.980845	1.67772e+07	0.999993	1	groupA responder	Lawsonibacter sp900066645	Bacteria	Firmicutes_A	Clostridia	Oscillospirales	Oscillospiraceae	Lawsonibacter	Lawsonibacter sp900066645
3293	1.09464		0.999993	1	groupA responder	MGYG-HGUT-02099	Bacteria	Firmicutes_A	Clostridia	Christensenellales	UBA1750	UBA7102
853	-2.17449	1.58177e+07	0.999993	1	groupA responder	Blautia_A sp000436615	Bacteria	Firmicutes_A	Clostridia	Lachnospirales	Lachnospiraceae	Blautia_A	Blautia_A sp000436615
2919	1.12902	1.03551e+07	0.999993	1	groupA responder	MGYG-HGUT-00841	Bacteria	Firmicutes_A	Clostridia	Oscillospirales	Oscillospiraceae	Oscillibacter
2805	-1.00358		0.999993	1	groupA responder	MGYG-HGUT-01627	Bacteria	Firmicutes_A	Clostridia	Oscillospirales	Ruminococcaceae	Gemmiger
2200	0.470217		0.999993	1	groupA responder	Oscillibacter sp900066435	Bacteria	Firmicutes_A	Clostridia	Oscillospirales	Oscillospiraceae	Oscillibacter	Oscillibacter sp900066435
3916	0.572816		0.999993	1	groupA responder	MGYG-HGUT-00141	Bacteria	Firmicutes_A	Clostridia	Lachnospirales	Lachnospiraceae
1847	6.39155	7.59858e+06	0.999993	1	groupA responder	Ruminococcus_A sp003011855	Bacteria	Firmicutes_A	Clostridia	Lachnospirales	Lachnospiraceae	Ruminococcus_A	Ruminococcus_A sp003011855
5751	2.1971		0.999993	1	groupA responder	MGYG-HGUT-03351	Bacteria	Bacteroidota	Bacteroidia	Bacteroidales	Bacteroidaceae	Bacteroides
1817	3.33425	2.37266e+07	0.999993	1	groupA responder	CAG-81 sp900066535	Bacteria	Firmicutes_A	Clostridia	Lachnospirales	Lachnospiraceae	CAG-81	CAG-81 sp900066535
3879	-1.33867	1.26824e+07	0.999994	1	groupA responder	MGYG-HGUT-03676	Bacteria	Firmicutes_A	Clostridia	Lachnospirales	Lachnospiraceae	Fusicatenibacter
3849	-3.81409		0.999994	1	groupA responder	MGYG-HGUT-00954	Bacteria	Firmicutes_A	Clostridia	Lachnospirales	Lachnospiraceae	Blautia_A
4050	1.33493	1.93727e+07	0.999994	1	groupA responder	MGYG-HGUT-00194	Bacteria	Firmicutes_A	Clostridia	Lachnospirales	Lachnospiraceae	UBA9502
2792	1.35848	1.11848e+07	0.999994	1	groupA responder	MGYG-HGUT-04336	Bacteria	Firmicutes_A	Clostridia	Oscillospirales	Ruminococcaceae	Faecalibacterium
1079	-1.09937		0.999994	1	groupA responder	Clostridium_Q saccharolyticum	Bacteria	Firmicutes_A	Clostridia	Lachnospirales	Lachnospiraceae	Clostridium_Q	Clostridium_Q saccharolyticum
2800	-0.355789		0.999994	1	groupA responder	MGYG-HGUT-01157	Bacteria	Firmicutes_A	Clostridia	Oscillospirales	Ruminococcaceae	Gemmiger
2915	-2.50727	3.95443e+06	0.999994	1	groupA responder	MGYG-HGUT-01576	Bacteria	Firmicutes_A	Clostridia	Oscillospirales	Oscillospiraceae	Oscillibacter
4058	1.66291		0.999994	1	groupA responder	MGYG-HGUT-01246	Bacteria	Firmicutes_A	Clostridia	Lachnospirales	Lachnospiraceae	Clostridium_M
3852	3.47303		0.999994	1	groupA responder	MGYG-HGUT-00184	Bacteria	Firmicutes_A	Clostridia	Lachnospirales	Lachnospiraceae	Blautia_A
1852	0.978782	7.503e+06	0.999994	1	groupA responder	Dorea sp900066555	Bacteria	Firmicutes_A	Clostridia	Lachnospirales	Lachnospiraceae	Dorea	Dorea sp900066555
3811	2.68687	1.0117e+07	0.999994	1	groupA responder	MGYG-HGUT-02670	Bacteria	Firmicutes_A	Clostridia	Lachnospirales	Lachnospiraceae	Agathobacter
722	-1.72089	6.84927e+06	0.999994	1	groupA responder	Lawsonibacter sp000177015	Bacteria	Firmicutes_A	Clostridia	Oscillospirales	Oscillospiraceae	Lawsonibacter	Lawsonibacter sp000177015
2773	-2.22361		0.999994	1	groupA responder	MGYG-HGUT-02708	Bacteria	Firmicutes_A	Clostridia	Oscillospirales	Ruminococcaceae	UBA3818
1371	0.0693048	6.84927e+06	0.999995	1	groupA responder	Faecalibacterium sp003449675	Bacteria	Firmicutes_A	Clostridia	Oscillospirales	Ruminococcaceae	Faecalibacterium	Faecalibacterium sp003449675
3821	4.01336	2.12217e+07	0.999995	1	groupA responder	MGYG-HGUT-00245	Bacteria	Firmicutes_A	Clostridia	Lachnospirales	Lachnospiraceae	Roseburia
2189	2.26746	1.5006e+07	0.999995	1	groupA responder	Lachnospira rogosae	Bacteria	Firmicutes_A	Clostridia	Lachnospirales	Lachnospiraceae	Lachnospira	Lachnospira rogosae
1911	0.708961	1.06108e+07	0.999995	1	groupA responder	Eisenbergiella tayi	Bacteria	Firmicutes_A	Clostridia	Lachnospirales	Lachnospiraceae	Eisenbergiella	Eisenbergiella tayi
4097	2.10572		0.999995	1	groupA responder	MGYG-HGUT-03214	Bacteria	Firmicutes_A	Clostridia	Lachnospirales
380	1.64233		0.999995	1	groupA responder	Faecalicatena faecis	Bacteria	Firmicutes_A	Clostridia	Lachnospirales	Lachnospiraceae	Faecalicatena	Faecalicatena faecis
1898	-2.29735	7.90886e+06	0.999995	1	groupA responder	Alistipes senegalensis	Bacteria	Bacteroidota	Bacteroidia	Bacteroidales	Rikenellaceae	Alistipes	Alistipes senegalensis
3940	-1.26503		0.999995	1	groupA responder	MGYG-HGUT-00164	Bacteria	Firmicutes_A	Clostridia	Lachnospirales	Lachnospiraceae
411	-0.231019	5.75454e+06	0.999995	1	groupA responder	Bittarella massiliensis	Bacteria	Firmicutes_A	Clostridia	Oscillospirales	Ruminococcaceae	Bittarella	Bittarella massiliensis
4048	1.69303		0.999995	1	groupA responder	MGYG-HGUT-00259	Bacteria	Firmicutes_A	Clostridia	Lachnospirales	Lachnospiraceae	UBA9502
1606	4.30552		0.999995	1	groupA responder	Agathobacter faecis	Bacteria	Firmicutes_A	Clostridia	Lachnospirales	Lachnospiraceae	Agathobacter	Agathobacter faecis
3841	0.0751272	1.22523e+07	0.999995	1	groupA responder	MGYG-HGUT-04269	Bacteria	Firmicutes_A	Clostridia	Lachnospirales	Lachnospiraceae	Blautia_A
4289	1.8922		0.999995	1	groupA responder	MGYG-HGUT-04016	Bacteria	Firmicutes_A	Clostridia	Peptostreptococcales	Anaerovoracaceae	UBA1191
1033	5.39289		0.999995	1	groupA responder	Blautia_A sp900066205	Bacteria	Firmicutes_A	Clostridia	Lachnospirales	Lachnospiraceae	Blautia_A	Blautia_A sp900066205
2233	12.4449		0.999995	1	groupA responder	CAG-45 sp900066395	Bacteria	Firmicutes_A	Clostridia	Lachnospirales	Lachnospiraceae	CAG-45	CAG-45 sp900066395
2938	0.0923225		0.999995	1	groupA responder	MGYG-HGUT-02124	Bacteria	Firmicutes_A	Clostridia	Oscillospirales	Oscillospiraceae	CAG-110
1810	0.488864		0.999995	1	groupA responder	Dorea longicatena	Bacteria	Firmicutes_A	Clostridia	Lachnospirales	Lachnospiraceae	Dorea	Dorea longicatena
787	0.627183		0.999996	1	groupA responder	Anaerotignum sp000436415	Bacteria	Firmicutes_A	Clostridia	Lachnospirales	Anaerotignaceae	Anaerotignum	Anaerotignum sp000436415
3812	3.03964	5.47942e+06	0.999996	1	groupA responder	MGYG-HGUT-01186	Bacteria	Firmicutes_A	Clostridia	Lachnospirales	Lachnospiraceae	Agathobacter
3851	1.95579	7.503e+06	0.999996	1	groupA responder	MGYG-HGUT-00200	Bacteria	Firmicutes_A	Clostridia	Lachnospirales	Lachnospiraceae	Blautia_A
2161	2.3058	3.35544e+07	0.999996	1	groupA responder	Eubacterium_G sp000434315	Bacteria	Firmicutes_A	Clostridia	Lachnospirales	Lachnospiraceae	Eubacterium_G	Eubacterium_G sp000434315
2421	-4.08236	1.06108e+07	0.999996	1	groupA responder	MGYG-HGUT-02303	Bacteria	Firmicutes_A	Clostridia	Oscillospirales	Acutalibacteraceae	Ruminococcus_E
3017	3.45336	7.15383e+06	0.999996	1	groupA responder	MGYG-HGUT-01166	Bacteria	Firmicutes_A	Clostridia	Oscillospirales	Oscillospiraceae	F23-B02
817	-2.83914	5.93164e+06	0.999996	1	groupA responder	Clostridium_M bolteae	Bacteria	Firmicutes_A	Clostridia	Lachnospirales	Lachnospiraceae	Clostridium_M	Clostridium_M bolteae
2920	3.63502	5.93164e+06	0.999996	1	groupA responder	MGYG-HGUT-02617	Bacteria	Firmicutes_A	Clostridia	Oscillospirales	Oscillospiraceae	Oscillibacter
1889	1.85055		0.999996	1	groupA responder	Faecalicatena sp900066545	Bacteria	Firmicutes_A	Clostridia	Lachnospirales	Lachnospiraceae	Faecalicatena	Faecalicatena sp900066545
1309	0.819574		0.999996	1	groupA responder	Dorea longicatena_B	Bacteria	Firmicutes_A	Clostridia	Lachnospirales	Lachnospiraceae	Dorea	Dorea longicatena_B
595	1.26428		0.999996	1	groupA responder	Anaerostipes sp900066705	Bacteria	Firmicutes_A	Clostridia	Lachnospirales	Lachnospiraceae	Anaerostipes	Anaerostipes sp900066705
1180	0.974073	5.30542e+06	0.999996	1	groupA responder	CAG-41 sp900066215	Bacteria	Firmicutes_A	Clostridia	Monoglobales	UBA1381	CAG-41	CAG-41 sp900066215
2853	-2.44339		0.999996	1	groupA responder	MGYG-HGUT-00086	Bacteria	Firmicutes_A	Clostridia	Oscillospirales	Oscillospiraceae	Lawsonibacter
2547	-2.06136		0.999996	1	groupA responder	MGYG-HGUT-02694	Bacteria	Firmicutes_A	Clostridia	Oscillospirales	Acutalibacteraceae
3807	-2.93023		0.999996	1	groupA responder	MGYG-HGUT-00543	Bacteria	Firmicutes_A	Clostridia	Lachnospirales	Lachnospiraceae	Agathobacter
1565	-0.538541		0.999996	1	groupA responder	Dorea sp000433535	Bacteria	Firmicutes_A	Clostridia	Lachnospirales	Lachnospiraceae	Dorea	Dorea sp000433535
1211	-0.472436	1.5006e+07	0.999996	1	groupA responder	TF01-11 sp000436755	Bacteria	Firmicutes_A	Clostridia	Lachnospirales	Lachnospiraceae	TF01-11	TF01-11 sp000436755
2390	-4.80307	5.84108e+06	0.999996	1	groupA responder	Bacteroides sp002491635	Bacteria	Bacteroidota	Bacteroidia	Bacteroidales	Bacteroidaceae	Bacteroides	Bacteroides sp002491635
2935	-0.0729094	7.503e+06	0.999996	1	groupA responder	MGYG-HGUT-02726	Bacteria	Firmicutes_A	Clostridia	Oscillospirales	Oscillospiraceae
2990	0.43199		0.999996	1	groupA responder	MGYG-HGUT-01104	Bacteria	Firmicutes_A	Clostridia	Oscillospirales	Oscillospiraceae
4836	1.9377		0.999996	1	groupA responder	MGYG-HGUT-01943	Bacteria	Cyanobacteria	Vampirovibrionia	Gastranaerophilales	Gastranaerophilaceae	CAG-484
2904	0.55172	9.30633e+06	0.999996	1	groupA responder	MGYG-HGUT-02680	Bacteria	Firmicutes_A	Clostridia	Oscillospirales	Oscillospiraceae	Oscillibacter
2801	1.89768	4.4839e+06	0.999997	1	groupA responder	MGYG-HGUT-03921	Bacteria	Firmicutes_A	Clostridia	Oscillospirales	Ruminococcaceae	Gemmiger
3897	2.1903	1.36985e+07	0.999997	1	groupA responder	MGYG-HGUT-03335	Bacteria	Firmicutes_A	Clostridia	Lachnospirales	Lachnospiraceae	GCA-900066135
5756	-1.48125	7.15383e+06	0.999997	1	groupA responder	MGYG-HGUT-01977	Bacteria	Bacteroidota	Bacteroidia	Bacteroidales	Bacteroidaceae	Bacteroides
5783	0.388854	4.60906e+06	0.999997	1	groupA responder	MGYG-HGUT-04599	Bacteria	Bacteroidota	Bacteroidia	Bacteroidales	Bacteroidaceae	Bacteroides_A
2137	2.52452		0.999997	1	groupA responder	Bacteroides congonensis	Bacteria	Bacteroidota	Bacteroidia	Bacteroidales	Bacteroidaceae	Bacteroides	Bacteroides congonensis
3943	0.148461		0.999997	1	groupA responder	MGYG-HGUT-04579	Bacteria	Firmicutes_A	Clostridia	Lachnospirales	Lachnospiraceae	Coprococcus_B
2850	0.875107		0.999997	1	groupA responder	MGYG-HGUT-00090	Bacteria	Firmicutes_A	Clostridia	Oscillospirales	Oscillospiraceae	Lawsonibacter
2383	0.0472671	5.55397e+06	0.999997	1	groupA responder	Streptococcus salivarius	Bacteria	Firmicutes	Bacilli	Lactobacillales	Streptococcaceae	Streptococcus	Streptococcus salivarius
1193	1.70987	5.59241e+06	0.999997	1	groupA responder	Faecalicatena sp000509105	Bacteria	Firmicutes_A	Clostridia	Lachnospirales	Lachnospiraceae	Faecalicatena	Faecalicatena sp000509105
1481	2.78725		0.999997	1	groupA responder	UBA1417 sp003531055	Bacteria	Firmicutes_A	Clostridia	Oscillospirales	Acutalibacteraceae	UBA1417	UBA1417 sp003531055
3866	-3.35512		0.999997	1	groupA responder	MGYG-HGUT-01052	Bacteria	Firmicutes_A	Clostridia	Lachnospirales	Lachnospiraceae	Blautia
3808	1.28715	6.12617e+06	0.999997	1	groupA responder	MGYG-HGUT-04403	Bacteria	Firmicutes_A	Clostridia	Lachnospirales	Lachnospiraceae	Agathobacter
2455	-1.20221		0.999997	1	groupA responder	MGYG-HGUT-01081	Bacteria	Firmicutes_A	Clostridia	Oscillospirales	Acutalibacteraceae	Acutalibacter
3932	-1.26424		0.999997	1	groupA responder	MGYG-HGUT-03316	Bacteria	Firmicutes_A	Clostridia	Lachnospirales	Lachnospiraceae	Faecalicatena
3815	0.345352	7.32218e+06	0.999997	1	groupA responder	MGYG-HGUT-00356	Bacteria	Firmicutes_A	Clostridia	Lachnospirales	Lachnospiraceae	Lachnobacterium
2045	3.93723	8.38861e+06	0.999997	1	groupA responder	CAG-411 sp000437275	Bacteria	Firmicutes_A	Clostridia	Lachnospirales	Lachnospiraceae	CAG-411	CAG-411 sp000437275
3863	-1.68482	1.14254e+07	0.999997	1	groupA responder	MGYG-HGUT-02598	Bacteria	Firmicutes_A	Clostridia	Lachnospirales	Lachnospiraceae	Blautia
3782	2.17364		0.999997	1	groupA responder	MGYG-HGUT-01964	Bacteria	Firmicutes_A	Clostridia	Lachnospirales	Lachnospiraceae	Acetatifactor
4603	1.25118	4.84317e+06	0.999997	1	groupA responder	MGYG-HGUT-00655	Bacteria	Firmicutes	Bacilli	Erysipelotrichales	Erysipelotrichaceae	Holdemanella
3914	2.16217		0.999997	1	groupA responder	MGYG-HGUT-00359	Bacteria	Firmicutes_A	Clostridia	Lachnospirales	Lachnospiraceae	UBA7182
2440	1.01833	4.4839e+06	0.999997	1	groupA responder	MGYG-HGUT-01749	Bacteria	Firmicutes_A	Clostridia	Oscillospirales	Acutalibacteraceae	An200
2104	12.1195	3.84896e+06	0.999997	1	groupA responder	Neobitarella massiliensis	Bacteria	Firmicutes_A	Clostridia	Oscillospirales	Ruminococcaceae	Neobitarella	Neobitarella massiliensis
2432	-3.32356	7.15383e+06	0.999997	1	groupA responder	MGYG-HGUT-00937	Bacteria	Firmicutes_A	Clostridia	Oscillospirales	Acutalibacteraceae
2912	-4.88955	5.75454e+06	0.999997	1	groupA responder	MGYG-HGUT-02691	Bacteria	Firmicutes_A	Clostridia	Oscillospirales	Oscillospiraceae	Oscillibacter
2984	1.36907	9.68633e+06	0.999997	1	groupA responder	MGYG-HGUT-02067	Bacteria	Firmicutes_A	Clostridia	Oscillospirales	Oscillospiraceae
677	6.0759		0.999997	1	groupA responder	CAG-95 sp900066375	Bacteria	Firmicutes_A	Clostridia	Lachnospirales	Lachnospiraceae	CAG-95	CAG-95 sp900066375
3840	4.17679		0.999997	1	groupA responder	MGYG-HGUT-00216	Bacteria	Firmicutes_A	Clostridia	Lachnospirales	Lachnospiraceae	Blautia_A
2240	-0.403235		0.999997	1	groupA responder	Massilioclostridium coli	Bacteria	Firmicutes_A	Clostridia	Oscillospirales	Ruminococcaceae	Massilioclostridium	Massilioclostridium coli
4996	0.20012	5.67173e+06	0.999997	1	groupA responder	MGYG-HGUT-03281	Bacteria	Actinobacteriota	Coriobacteriia	Coriobacteriales	Coriobacteriaceae	Collinsella
4615	-1.16086		0.999998	1	groupA responder	MGYG-HGUT-01008	Bacteria	Firmicutes	Bacilli	Erysipelotrichales	Erysipelotrichaceae	Absiella
1369	-1.00999		0.999998	1	groupA responder	Agathobaculum sp900291975	Bacteria	Firmicutes_A	Clostridia	Oscillospirales	Butyricicoccaceae	Agathobaculum	Agathobaculum sp900291975
231	1.53846	9.30633e+06	0.999998	1	groupA responder	GCA-900066135 sp900066135	Bacteria	Firmicutes_A	Clostridia	Lachnospirales	Lachnospiraceae	GCA-900066135	GCA-900066135 sp900066135
3945	1.29899		0.999998	1	groupA responder	MGYG-HGUT-02992	Bacteria	Firmicutes_A	Clostridia	Lachnospirales	Lachnospiraceae	Dorea
2877	2.43517	2.37266e+07	0.999998	1	groupA responder	MGYG-HGUT-02724	Bacteria	Firmicutes_A	Clostridia	Oscillospirales	Oscillospiraceae	CAG-83
3830	1.21644		0.999998	1	groupA responder	MGYG-HGUT-00574	Bacteria	Firmicutes_A	Clostridia	Lachnospirales	Lachnospiraceae
3349	-1.27743	4.56618e+06	0.999998	1	groupA responder	MGYG-HGUT-04235	Bacteria	Firmicutes_A	Clostridia	Christensenellales	Christensenellaceae
4259	-2.49015		0.999998	1	groupA responder	MGYG-HGUT-02195	Bacteria	Firmicutes_A	Clostridia	Peptostreptococcales	Anaerovoracaceae	Emergencia
2787	1.54606		0.999998	1	groupA responder	MGYG-HGUT-00876	Bacteria	Firmicutes_A	Clostridia	Oscillospirales	Ruminococcaceae	Faecalibacterium
1576	-0.0591662		0.999998	1	groupA responder	Prevotella corporis	Bacteria	Bacteroidota	Bacteroidia	Bacteroidales	Bacteroidaceae	Prevotella	Prevotella corporis
2196	2.05505		0.999998	1	groupA responder	Dorea formicigenerans	Bacteria	Firmicutes_A	Clostridia	Lachnospirales	Lachnospiraceae	Dorea	Dorea formicigenerans
3834	0.232782	3.7515e+06	0.999998	1	groupA responder	MGYG-HGUT-02070	Bacteria	Firmicutes_A	Clostridia	Lachnospirales	Lachnospiraceae	Eubacterium_I
3765	1.54494	6.39858e+06	0.999998	1	groupA responder	MGYG-HGUT-01814	Bacteria	Firmicutes_A	Clostridia	Lachnospirales	Lachnospiraceae	COE1
581	-1.04152	6.2309e+06	0.999998	1	groupA responder	GCA-900066575 sp900066385	Bacteria	Firmicutes_A	Clostridia	Lachnospirales	Lachnospiraceae	GCA-900066575	GCA-900066575 sp900066385
1092	-8.48317	1.22523e+07	0.999998	1	groupA responder	Faecalicatena gnavus	Bacteria	Firmicutes_A	Clostridia	Lachnospirales	Lachnospiraceae	Faecalicatena	Faecalicatena gnavus
2986	2.59778	7.503e+06	0.999998	1	groupA responder	MGYG-HGUT-03980	Bacteria	Firmicutes_A	Clostridia	Oscillospirales	Oscillospiraceae
5772	-4.78301	2.73971e+07	0.999998	1	groupA responder	MGYG-HGUT-01920	Bacteria	Bacteroidota	Bacteroidia	Bacteroidales	Bacteroidaceae	Bacteroides_A
3931	1.33432	2.37266e+07	0.999999	1	groupA responder	MGYG-HGUT-02772	Bacteria	Firmicutes_A	Clostridia	Lachnospirales	Lachnospiraceae	Faecalicatena
4261	-0.712158		0.999999	1	groupA responder	MGYG-HGUT-02217	Bacteria	Firmicutes_A	Clostridia	Peptostreptococcales	Anaerovoracaceae	Emergencia
492	-2.36803		0.999999	1	groupA responder	Lawsonibacter sp900066825	Bacteria	Firmicutes_A	Clostridia	Oscillospirales	Oscillospiraceae	Lawsonibacter	Lawsonibacter sp900066825
2855	-1.01726		0.999999	1	groupA responder	MGYG-HGUT-02006	Bacteria	Firmicutes_A	Clostridia	Oscillospirales	Oscillospiraceae	Lawsonibacter
2783	1.92567		0.999999	1	groupA responder	MGYG-HGUT-02223	Bacteria	Firmicutes_A	Clostridia	Oscillospirales	Ruminococcaceae	Faecalibacterium
4025	0.417926	1.26824e+07	0.999999	1	groupA responder	MGYG-HGUT-04055	Bacteria	Firmicutes_A	Clostridia	Lachnospirales	Lachnospiraceae	Eubacterium_G
4059	-0.693771		0.999999	1	groupA responder	MGYG-HGUT-00774	Bacteria	Firmicutes_A	Clostridia	Lachnospirales	Lachnospiraceae	Clostridium_M
4162	-3.12113	4.35919e+06	0.999999	1	groupA responder	MGYG-HGUT-01024	Bacteria	Firmicutes_A	Clostridia	Monoglobales
4256	-2.42115		0.999999	1	groupA responder	MGYG-HGUT-02719	Bacteria	Firmicutes_A	Clostridia
3981	1.74922		0.999999	1	groupA responder	MGYG-HGUT-00687	Bacteria	Firmicutes_A	Clostridia	Lachnospirales	Lachnospiraceae	Anaerostipes
3343	0.051131		0.999999	1	groupA responder	MGYG-HGUT-02096	Bacteria	Firmicutes_A	Clostridia	Christensenellales	Christensenellaceae
5750	-1.05655		0.999999	1	groupA responder	MGYG-HGUT-03252	Bacteria	Bacteroidota	Bacteroidia	Bacteroidales	Bacteroidaceae	Bacteroides
1979	-0.587516		0.999999	1	groupA responder	Blautia_A sp000285855	Bacteria	Firmicutes_A	Clostridia	Lachnospirales	Lachnospiraceae	Blautia_A	Blautia_A sp000285855
3764	8.5599		0.999999	1	groupA responder	MGYG-HGUT-04169	Bacteria	Firmicutes_A	Clostridia	Lachnospirales	Lachnospiraceae
983	1.36185		0.999999	1	groupA responder	Anaerotruncus colihominis	Bacteria	Firmicutes_A	Clostridia	Oscillospirales	Ruminococcaceae	Anaerotruncus	Anaerotruncus colihominis
3839	-6.07186	6.58057e+06	0.999999	1	groupA responder	MGYG-HGUT-00623	Bacteria	Firmicutes_A	Clostridia	Lachnospirales	Lachnospiraceae	Blautia_A
2185	-2.87701		0.999999	1	groupA responder	Acetatifactor sp003447295	Bacteria	Firmicutes_A	Clostridia	Lachnospirales	Lachnospiraceae	Acetatifactor	Acetatifactor sp003447295
3902	-2.23027	2.02341e+07	1	1	groupA responder	MGYG-HGUT-04140	Bacteria	Firmicutes_A	Clostridia	Lachnospirales	Lachnospiraceae	CAG-56
2629	-1.9747e+16				groupA responder	MGYG-HGUT-04560	Bacteria	Firmicutes_A	Clostridia	Oscillospirales	Acutalibacteraceae	UBA737
2651	-1.02852e+16				groupA responder	MGYG-HGUT-03243	Bacteria	Firmicutes_A	Clostridia	Oscillospirales	Acutalibacteraceae
1876	8139255820422534				groupA responder	Anaerotignum sp001304995	Bacteria	Firmicutes_A	Clostridia	Lachnospirales	Anaerotignaceae	Anaerotignum	Anaerotignum sp001304995
2827	-7224064951302357				groupA responder	MGYG-HGUT-03869	Bacteria	Firmicutes_A	Clostridia	Oscillospirales	Oscillospiraceae	Flavonifractor
657	6942441523232676				groupA responder	Emergencia sp900066695	Bacteria	Firmicutes_A	Clostridia	Peptostreptococcales	Anaerovoracaceae	Emergencia	Emergencia sp900066695
5192	6137071900551828				groupA responder	MGYG-HGUT-01158	Bacteria	Actinobacteriota	Coriobacteriia	Coriobacteriales	Coriobacteriaceae	Collinsella
2809	-5900931854179291				groupA responder	MGYG-HGUT-03042	Bacteria	Firmicutes_A	Clostridia	Oscillospirales	Ruminococcaceae	Gemmiger
707	-4848404118017222	1.85061e+08			groupA responder	CAG-510 sp000434615	Bacteria	Firmicutes_A	Clostridia	Lachnospirales	Lachnospiraceae	CAG-510	CAG-510 sp000434615
3029	-4623248736903202				groupA responder	MGYG-HGUT-02154	Bacteria	Firmicutes_A	Clostridia	Oscillospirales	Oscillospiraceae	UBA5446
3854	-4433024857013598				groupA responder	MGYG-HGUT-01224	Bacteria	Firmicutes_A	Clostridia	Lachnospirales	Lachnospiraceae	Blautia_A
2345	4144434639510846				groupA responder	Erysipelatoclostridium sp002160495	Bacteria	Firmicutes	Bacilli	Erysipelotrichales	Erysipelatoclostridiaceae	Erysipelatoclostridium	Erysipelatoclostridium sp002160495
3444	-3978413483175764				groupA responder	MGYG-HGUT-03258	Bacteria	Firmicutes_A	Clostridia	4C28d-15	CAG-552
5270	-3438088105501416				groupA responder	MGYG-HGUT-03061	Bacteria	Actinobacteriota	Coriobacteriia	Coriobacteriales	Coriobacteriaceae	Collinsella
4808	3282047451719780				groupA responder	MGYG-HGUT-03333	Bacteria	Fusobacteriota	Fusobacteriia	Fusobacteriales	Fusobacteriaceae	Fusobacterium_A
3073	-2789284895175034				groupA responder	MGYG-HGUT-04100	Bacteria	Firmicutes_A	Clostridia	Oscillospirales
4010	-2422471064378874	5.79281e+07			groupA responder	MGYG-HGUT-03273	Bacteria	Firmicutes_A	Clostridia	Lachnospirales	Lachnospiraceae
4644	-2309138925249659				groupA responder	MGYG-HGUT-01721	Bacteria	Firmicutes	Bacilli	RF39	CAG-611	CAG-877
3870	-2133519156580091				groupA responder	MGYG-HGUT-02212	Bacteria	Firmicutes_A	Clostridia	Lachnospirales	Lachnospiraceae	Blautia
4263	1957171125532646	3.92196e+07			groupA responder	MGYG-HGUT-03898	Bacteria	Firmicutes_A	Clostridia	Peptostreptococcales	Anaerovoracaceae	S5-A14a
311	1917613716208186				groupA responder	Agathobaculum desmolans	Bacteria	Firmicutes_A	Clostridia	Oscillospirales	Butyricicoccaceae	Agathobaculum	Agathobaculum desmolans
3094	-1869436935660160	3.09146e+07			groupA responder	MGYG-HGUT-00350	Bacteria	Firmicutes_A	Clostridia	Oscillospirales	CAG-272
5778	1853003994741130				groupA responder	MGYG-HGUT-02622	Bacteria	Bacteroidota	Bacteroidia	Bacteroidales	Bacteroidaceae	Bacteroides_A
3955	1732126677565534	3.40002e+07			groupA responder	MGYG-HGUT-00859	Bacteria	Firmicutes_A	Clostridia	Lachnospirales	Lachnospiraceae	Tyzzerella
2533	-1627144588735386				groupA responder	MGYG-HGUT-02705	Bacteria	Firmicutes_A	Clostridia	Oscillospirales	Acutalibacteraceae
2029	1610519679016287				groupA responder	Ruminococcus_C sp000433635	Bacteria	Firmicutes_A	Clostridia	Oscillospirales	Ruminococcaceae	Ruminococcus_C	Ruminococcus_C sp000433635
2953	-1582654952484475				groupA responder	MGYG-HGUT-01109	Bacteria	Firmicutes_A	Clostridia	Oscillospirales	Oscillospiraceae	CAG-110
4636	1459141507147941				groupA responder	MGYG-HGUT-03981	Bacteria	Firmicutes	Bacilli	RF39	CAG-611	CAG-877
831	-1404385696000410				groupA responder	Streptococcus gordonii	Bacteria	Firmicutes	Bacilli	Lactobacillales	Streptococcaceae	Streptococcus	Streptococcus gordonii
4612	1382093779177748				groupA responder	MGYG-HGUT-02014	Bacteria	Firmicutes	Bacilli	Erysipelotrichales	Erysipelotrichaceae	Merdibacter
3810	-1365127770085212				groupA responder	MGYG-HGUT-01637	Bacteria	Firmicutes_A	Clostridia	Lachnospirales	Lachnospiraceae	Agathobacter
700	1351605813113877				groupA responder	Acutalibacter timonensis	Bacteria	Firmicutes_A	Clostridia	Oscillospirales	Acutalibacteraceae	Acutalibacter	Acutalibacter timonensis
3861	1347831922978056				groupA responder	MGYG-HGUT-02837	Bacteria	Firmicutes_A	Clostridia	Lachnospirales	Lachnospiraceae
4299	1266737936384298	1.82743e+07			groupA responder	MGYG-HGUT-04061	Bacteria	Firmicutes_A	Clostridia	Peptostreptococcales	Anaerovoracaceae
3950	1257161588623070				groupA responder	MGYG-HGUT-02845	Bacteria	Firmicutes_A	Clostridia	Lachnospirales	Lachnospiraceae	Dorea
5449	-1221184943413137				groupA responder	MGYG-HGUT-04041	Bacteria	Actinobacteriota	Coriobacteriia	Coriobacteriales	Eggerthellaceae
3979	1180874368267436				groupA responder	MGYG-HGUT-04359	Bacteria	Firmicutes_A	Clostridia	Lachnospirales	Lachnospiraceae	Anaerostipes
2512	-1157988405458818				groupA responder	MGYG-HGUT-00831	Bacteria	Firmicutes_A	Clostridia	Oscillospirales	Acutalibacteraceae
4069	-1129773681813107				groupA responder	MGYG-HGUT-01606	Bacteria	Firmicutes_A	Clostridia	Lachnospirales	Lachnospiraceae	Clostridium_M
5238	1123469050738779	8.14805e+07			groupA responder	MGYG-HGUT-03234	Bacteria	Actinobacteriota	Coriobacteriia	Coriobacteriales	Coriobacteriaceae	Collinsella
4605	1115195252024768				groupA responder	MGYG-HGUT-00186	Bacteria	Firmicutes	Bacilli	Erysipelotrichales	Erysipelotrichaceae	Holdemanella
4640	1081190934131258				groupA responder	MGYG-HGUT-02925	Bacteria	Firmicutes	Bacilli	RF39	CAG-611	CAG-877
3331	-1074135704161937				groupA responder	MGYG-HGUT-00718	Bacteria	Firmicutes_A	Clostridia	Christensenellales	CAG-138
2942	-1063666939705159				groupA responder	MGYG-HGUT-03574	Bacteria	Firmicutes_A	Clostridia	Oscillospirales	Oscillospiraceae	CAG-110
2468	-1030367861471539				groupA responder	MGYG-HGUT-02702	Bacteria	Firmicutes_A	Clostridia	Oscillospirales	Acutalibacteraceae
3076	-1025857628112972				groupA responder	MGYG-HGUT-02698	Bacteria	Firmicutes_A	Clostridia	Oscillospirales
5426	1002075656335928				groupA responder	MGYG-HGUT-00613	Bacteria	Actinobacteriota	Coriobacteriia	Coriobacteriales
3947	9.98808e+14				groupA responder	MGYG-HGUT-00987	Bacteria	Firmicutes_A	Clostridia	Lachnospirales	Lachnospiraceae	Dorea
719	-9.60848e+14				groupA responder	Rothia sp001808955	Bacteria	Actinobacteriota	Actinobacteria	Actinomycetales	Micrococcaceae	Rothia	Rothia sp001808955
584	9.26214e+14				groupA responder	Lactonifactor longoviformis	Bacteria	Firmicutes_A	Clostridia	Lachnospirales	Lachnospiraceae	Lactonifactor	Lactonifactor longoviformis
106	8.84295e+14				groupA responder	CAG-273 sp000438355	Bacteria	Firmicutes_A	Clostridia	TANB77	CAG-508	CAG-273	CAG-273 sp000438355
3663	-8.40712e+14				groupA responder	MGYG-HGUT-04119	Bacteria	Firmicutes_A	Clostridia	TANB77	CAG-508	CAG-354
4617	8.01335e+14				groupA responder	MGYG-HGUT-00223	Bacteria	Firmicutes	Bacilli	Erysipelotrichales	Erysipelotrichaceae	Absiella
5839	-7.86738e+14	2.71401e+07			groupA responder	MGYG-HGUT-01036	Bacteria	Bacteroidota	Bacteroidia	Bacteroidales	Muribaculaceae	CAG-1031
2030	-7.80813e+14	9.75664e+06			groupA responder	Prevotella sp000834015	Bacteria	Bacteroidota	Bacteroidia	Bacteroidales	Bacteroidaceae	Prevotella	Prevotella sp000834015
4992	749039083023213				groupA responder	MGYG-HGUT-03020	Bacteria	Actinobacteriota	Coriobacteriia	Coriobacteriales	Coriobacteriaceae	Collinsella
3258	7.43205e+14				groupA responder	MGYG-HGUT-04154	Bacteria	Firmicutes_A	Clostridia	Christensenellales	CAG-74
3978	-7.4112e+14	2.15273e+07			groupA responder	MGYG-HGUT-00721	Bacteria	Firmicutes_A	Clostridia	Lachnospirales	Lachnospiraceae	NC2004
3100	730544637798650	5.43551e+08			groupA responder	MGYG-HGUT-01879	Bacteria	Firmicutes_A	Clostridia	Oscillospirales	CAG-272
3282	7.24974e+14				groupA responder	MGYG-HGUT-04017	Bacteria	Firmicutes_A	Clostridia	Christensenellales	CAG-74
528	7.03889e+14				groupA responder	CAG-314 sp000437915	Bacteria	Firmicutes_A	Clostridia	4C28d-15	CAG-314	CAG-314	CAG-314 sp000437915
4625	6.64201e+14	1.96993e+07			groupA responder	MGYG-HGUT-00817	Bacteria	Firmicutes	Bacilli	Erysipelotrichales	Erysipelatoclostridiaceae	Catenibacterium
2712	-6.52155e+14	4.71848e+07			groupA responder	MGYG-HGUT-01987	Bacteria	Firmicutes_A	Clostridia	Oscillospirales	Ruminococcaceae
4260	-6.4843e+14				groupA responder	MGYG-HGUT-01953	Bacteria	Firmicutes_A	Clostridia	Peptostreptococcales	Anaerovoracaceae	Emergencia
2876	-5.90542e+14	1.12156e+07			groupA responder	MGYG-HGUT-01733	Bacteria	Firmicutes_A	Clostridia	Oscillospirales	Oscillospiraceae	CAG-83
726	-579416635872278	5.3088e+07			groupA responder	Stomatobaculum naviforme	Bacteria	Firmicutes_A	Clostridia	Lachnospirales	Lachnospiraceae	Stomatobaculum	Stomatobaculum naviforme
757	5.72911e+14				groupA responder	Akkermansia sp001580195	Bacteria	Verrucomicrobiota	Verrucomicrobiae	Verrucomicrobiales	Akkermansiaceae	Akkermansia	Akkermansia sp001580195
3835	5.54026e+14				groupA responder	MGYG-HGUT-00828	Bacteria	Firmicutes_A	Clostridia	Lachnospirales	Lachnospiraceae	Eubacterium_I
1486	-5.51834e+14				groupA responder	Bacteroides_A coprophilus	Bacteria	Bacteroidota	Bacteroidia	Bacteroidales	Bacteroidaceae	Bacteroides_A	Bacteroides_A coprophilus
5333	-5.41284e+14				groupA responder	MGYG-HGUT-03037	Bacteria	Actinobacteriota	Coriobacteriia	Coriobacteriales	Coriobacteriaceae	Collinsella
4068	537970741326373	7.03758e+06			groupA responder	MGYG-HGUT-01954	Bacteria	Firmicutes_A	Clostridia	Lachnospirales	Lachnospiraceae	Clostridium_M
3341	-5.34518e+14				groupA responder	MGYG-HGUT-02193	Bacteria	Firmicutes_A	Clostridia	Christensenellales	Christensenellaceae	QANA01
2276	-526604146412239				groupA responder	Pauljensenia sp000308055	Bacteria	Actinobacteriota	Actinobacteria	Actinomycetales	Actinomycetaceae	Pauljensenia	Pauljensenia sp000308055
1888	-5.16717e+14				groupA responder	Pediococcus pentosaceus	Bacteria	Firmicutes	Bacilli	Lactobacillales	Lactobacillaceae	Pediococcus	Pediococcus pentosaceus
2147	5.09556e+14	1.56766e+08			groupA responder	Acetivibrio_A ethanolgignens	Bacteria	Firmicutes_A	Clostridia	Lachnospirales	Lachnospiraceae	Acetivibrio_A	Acetivibrio_A ethanolgignens
762	5.01396e+14				groupA responder	Clostridium_M clostridioforme	Bacteria	Firmicutes_A	Clostridia	Lachnospirales	Lachnospiraceae	Clostridium_M	Clostridium_M clostridioforme
3957	5.01255e+14	3.70203e+07			groupA responder	MGYG-HGUT-00181	Bacteria	Firmicutes_A	Clostridia	Lachnospirales	Lachnospiraceae	UBA9414
108	-4.90634e+14				groupA responder	CAG-822 sp000432855	Bacteria	Firmicutes	Bacilli	RF39	CAG-822	CAG-822	CAG-822 sp000432855
1863	-4.86405e+14				groupA responder	Streptococcus constellatus	Bacteria	Firmicutes	Bacilli	Lactobacillales	Streptococcaceae	Streptococcus	Streptococcus constellatus
1473	-4.84668e+14				groupA responder	Sutterella wadsworthensis_B	Bacteria	Proteobacteria	Gammaproteobacteria	Burkholderiales	Burkholderiaceae	Sutterella	Sutterella wadsworthensis_B
2821	4.77777e+14	1.93798e+07			groupA responder	MGYG-HGUT-03088	Bacteria	Firmicutes_A	Clostridia	Oscillospirales	Ruminococcaceae	Ruthenibacterium
211	-4.75717e+14	1.10374e+08			groupA responder	Bifidobacterium scardovii	Bacteria	Actinobacteriota	Actinobacteria	Actinomycetales	Bifidobacteriaceae	Bifidobacterium	Bifidobacterium scardovii
2449	-4.68024e+14				groupA responder	MGYG-HGUT-03055	Bacteria	Firmicutes_A	Clostridia	Oscillospirales	Acutalibacteraceae
115	4.23453e+14	5.05038e+07			groupA responder	Lactococcus lactis_E	Bacteria	Firmicutes	Bacilli	Lactobacillales	Streptococcaceae	Lactococcus	Lactococcus lactis_E
4409	3.89757e+14				groupA responder	MGYG-HGUT-01790	Bacteria	Firmicutes_C	Negativicutes	Acidaminococcales	Acidaminococcaceae	Phascolarctobacterium_A
6019	-3.82202e+14				groupA responder	MGYG-HGUT-04290	Bacteria	Bacteroidota	Bacteroidia	Bacteroidales	Rikenellaceae	Alistipes
1573	3.77935e+14				groupA responder	Streptococcus mutans	Bacteria	Firmicutes	Bacilli	Lactobacillales	Streptococcaceae	Streptococcus	Streptococcus mutans
3280	3.74359e+14				groupA responder	MGYG-HGUT-02699	Bacteria	Firmicutes_A	Clostridia	Christensenellales	CAG-74
3304	-3.60881e+14	2.92002e+07			groupA responder	MGYG-HGUT-01850	Bacteria	Firmicutes_A	Clostridia	Christensenellales	QALW01
2906	3.58448e+14				groupA responder	MGYG-HGUT-01742	Bacteria	Firmicutes_A	Clostridia	Oscillospirales	Oscillospiraceae	Oscillibacter
3296	-3.55791e+14	8.36515e+06			groupA responder	MGYG-HGUT-00922	Bacteria	Firmicutes_A	Clostridia	Christensenellales
2969	3.49026e+14	1.14797e+07			groupA responder	MGYG-HGUT-02073	Bacteria	Firmicutes_A	Clostridia	Oscillospirales	Oscillospiraceae	CAG-110
5438	-3.43e+14				groupA responder	MGYG-HGUT-03089	Bacteria	Actinobacteriota	Coriobacteriia	Coriobacteriales	Eggerthellaceae
4746	3.42549e+14				groupA responder	MGYG-HGUT-03095	Bacteria	Firmicutes	Bacilli	RF39	CAG-1000	CAG-460
2551	3.41872e+14	1.06904e+07			groupA responder	MGYG-HGUT-04075	Bacteria	Firmicutes_A	Clostridia	Oscillospirales	Acutalibacteraceae
952	3.27697e+14	1.28172e+07			groupA responder	Phil1 sp001940855	Bacteria	Firmicutes_A	Clostridia	Christensenellales	CAG-138	Phil1	Phil1 sp001940855
3220	3.22288e+14	4.23119e+07			groupA responder	MGYG-HGUT-04147	Bacteria	Firmicutes_A	Clostridia	Oscillospirales
1756	3.15986e+14	2.32667e+07			groupA responder	OEMR01 sp900199515	Bacteria	Firmicutes	Bacilli	Erysipelotrichales	Erysipelotrichaceae	OEMR01	OEMR01 sp900199515
6168	-3.08283e+14				groupA responder	MGYG-HGUT-01094	Bacteria	Proteobacteria	Gammaproteobacteria	Burkholderiales	Rhodocyclaceae	Dechloromonas
3806	-3.02035e+14				groupA responder	MGYG-HGUT-04082	Bacteria	Firmicutes_A	Clostridia	Lachnospirales	Lachnospiraceae
806	3.01887e+14				groupA responder	V9D3004 sp002349525	Bacteria	Firmicutes_A	Clostridia	Lachnospirales	Lachnospiraceae	V9D3004	V9D3004 sp002349525
2717	-2.97408e+14				groupA responder	MGYG-HGUT-01202	Bacteria	Firmicutes_A	Clostridia	Oscillospirales	Ruminococcaceae	Ruminococcus_D
4052	-290815257330419				groupA responder	MGYG-HGUT-00909	Bacteria	Firmicutes_A	Clostridia	Lachnospirales	Lachnospiraceae	UBA9502
4520	-2.8441e+14				groupA responder	MGYG-HGUT-00114	Bacteria	Firmicutes	Bacilli	Lactobacillales	Streptococcaceae	Streptococcus
2608	-2.78653e+14				groupA responder	MGYG-HGUT-00453	Bacteria	Firmicutes_A	Clostridia	Oscillospirales	Acutalibacteraceae	Eubacterium_R
2667	-2.62771e+14	1.60046e+07			groupA responder	MGYG-HGUT-04279	Bacteria	Firmicutes_A	Clostridia	Oscillospirales	Acutalibacteraceae
6045	2.62586e+14	6.41386e+07			groupA responder	MGYG-HGUT-02675	Bacteria	Bacteroidota	Bacteroidia	Bacteroidales	Rikenellaceae	Alistipes
1038	-2.60723e+14				groupA responder	Butyricicoccus pullicaecorum	Bacteria	Firmicutes_A	Clostridia	Oscillospirales	Butyricicoccaceae	Butyricicoccus	Butyricicoccus pullicaecorum
2330	2.55585e+14				groupA responder	Catenibacterium sp000437715	Bacteria	Firmicutes	Bacilli	Erysipelotrichales	Erysipelatoclostridiaceae	Catenibacterium	Catenibacterium sp000437715
5098	-2.54685e+14	1.98948e+07			groupA responder	MGYG-HGUT-03272	Bacteria	Actinobacteriota	Coriobacteriia	Coriobacteriales	Coriobacteriaceae	Collinsella
4835	-2.53894e+14				groupA responder	MGYG-HGUT-00447	Bacteria	Cyanobacteria	Vampirovibrionia	Gastranaerophilales	Gastranaerophilaceae	CAG-484
4613	2.53331e+14	8.75683e+06			groupA responder	MGYG-HGUT-03087	Bacteria	Firmicutes	Bacilli	Erysipelotrichales	Erysipelotrichaceae	Merdibacter
3210	2.53165e+14				groupA responder	MGYG-HGUT-01818	Bacteria	Firmicutes_A	Clostridia	Oscillospirales	UBA644_A
2859	2.43048e+14	4.58743e+07			groupA responder	MGYG-HGUT-01225	Bacteria	Firmicutes_A	Clostridia	Oscillospirales	Oscillospiraceae	Ruminiclostridium_C
2283	-2.36925e+14	4.48614e+07			groupA responder	CAG-177 sp000431775	Bacteria	Firmicutes_A	Clostridia	Oscillospirales	Acutalibacteraceae	CAG-177	CAG-177 sp000431775
3014	-2.35954e+14	2.82443e+07			groupA responder	MGYG-HGUT-02716	Bacteria	Firmicutes_A	Clostridia	Oscillospirales	Oscillospiraceae	F23-B02
5478	2.33036e+14				groupA responder	MGYG-HGUT-00602	Bacteria	Actinobacteriota	Coriobacteriia	Coriobacteriales	Eggerthellaceae	CAG-1427
909	-2.30763e+14	4.09712e+07			groupA responder	Eubacterium_I sp900066595	Bacteria	Firmicutes_A	Clostridia	Lachnospirales	Lachnospiraceae	Eubacterium_I	Eubacterium_I sp900066595
3518	-2.30191e+14	1.53119e+08			groupA responder	MGYG-HGUT-00444	Bacteria	Firmicutes_A	Clostridia	4C28d-15	CAG-727
3918	2.27907e+14				groupA responder	MGYG-HGUT-03427	Bacteria	Firmicutes_A	Clostridia	Lachnospirales	Lachnospiraceae
5975	2.26102e+14				groupA responder	MGYG-HGUT-03076	Bacteria	Bacteroidota	Bacteroidia	Bacteroidales	Marinifilaceae	Odoribacter
764	2.14943e+14				groupA responder	CAG-145 sp000435715	Bacteria	Firmicutes_A	Clostridia	Peptostreptococcales	Anaerovoracaceae	CAG-145	CAG-145 sp000435715
1954	-1.96896e+14	2.10486e+07			groupA responder	Emergencia timonensis	Bacteria	Firmicutes_A	Clostridia	Peptostreptococcales	Anaerovoracaceae	Emergencia	Emergencia timonensis
687	1.84178e+14				groupA responder	CAG-353 sp900066885	Bacteria	Firmicutes_A	Clostridia	Oscillospirales	Ruminococcaceae	CAG-353	CAG-353 sp900066885
3044	1.78434e+14				groupA responder	MGYG-HGUT-00838	Bacteria	Firmicutes_A	Clostridia	Oscillospirales	Butyricicoccaceae	Agathobaculum
588	-1.67697e+14				groupA responder	UBA1394 sp900066845	Bacteria	Firmicutes_A	Clostridia	Oscillospirales	Ruminococcaceae	UBA1394	UBA1394 sp900066845
2245	-1.62397e+14	5.265e+06			groupA responder	Catenibacterium mitsuokai	Bacteria	Firmicutes	Bacilli	Erysipelotrichales	Erysipelatoclostridiaceae	Catenibacterium	Catenibacterium mitsuokai
4939	1.60357e+14	3.35252e+07			groupA responder	MGYG-HGUT-02855	Bacteria	Actinobacteriota	Coriobacteriia	Coriobacteriales	Coriobacteriaceae	Collinsella
3816	1.55767e+14				groupA responder	MGYG-HGUT-04271	Bacteria	Firmicutes_A	Clostridia	Lachnospirales	Lachnospiraceae	Roseburia
1329	1.51089e+14	4.30877e+07			groupA responder	Lactococcus lactis	Bacteria	Firmicutes	Bacilli	Lactobacillales	Streptococcaceae	Lactococcus	Lactococcus lactis
3965	-1.42017e+14				groupA responder	MGYG-HGUT-03425	Bacteria	Firmicutes_A	Clostridia	Lachnospirales	Lachnospiraceae	CAG-127
3170	1.23744e+14				groupA responder	MGYG-HGUT-04472	Bacteria	Firmicutes_A	Clostridia	Oscillospirales	CAG-272	QALR01
5930	1.19642e+14	1.26707e+08			groupA responder	MGYG-HGUT-03701	Bacteria	Bacteroidota	Bacteroidia	Bacteroidales	Tannerellaceae	Parabacteroides
3949	-1.15968e+14				groupA responder	MGYG-HGUT-04572	Bacteria	Firmicutes_A	Clostridia	Lachnospirales	Lachnospiraceae	Dorea
5674	1.13276e+14				groupA responder	MGYG-HGUT-00849	Bacteria	Bacteroidota	Bacteroidia	Bacteroidales	Bacteroidaceae	Prevotella
4346	1.01881e+14				groupA responder	MGYG-HGUT-02938	Bacteria	Firmicutes_A	Clostridia	Clostridiales	Clostridiaceae	Clostridium_B
4627	-1.00671e+14				groupA responder	MGYG-HGUT-03320	Bacteria	Firmicutes	Bacilli	Erysipelotrichales	Erysipelatoclostridiaceae	Catenibacterium
4608	1.00528e+14				groupA responder	MGYG-HGUT-04610	Bacteria	Firmicutes	Bacilli	Erysipelotrichales	Erysipelotrichaceae	Faecalicoccus
3117	-9.93231e+13	2.98474e+07			groupA responder	MGYG-HGUT-03840	Bacteria	Firmicutes_A	Clostridia	Oscillospirales	CAG-272
5923	9.58232e+13				groupA responder	MGYG-HGUT-02449	Bacteria	Bacteroidota	Bacteroidia	Bacteroidales	Tannerellaceae	Parabacteroides
1218	9.08728e+13				groupA responder	Ruminococcus_E sp002493635	Bacteria	Firmicutes_A	Clostridia	Oscillospirales	Acutalibacteraceae	Ruminococcus_E	Ruminococcus_E sp002493635
2396	-8.19786e+13				groupA responder	Negativibacillus massiliensis	Bacteria	Firmicutes_A	Clostridia	Oscillospirales	Ruminococcaceae	Negativibacillus	Negativibacillus massiliensis
2594	7.82502e+13				groupA responder	MGYG-HGUT-01572	Bacteria	Firmicutes_A	Clostridia	Oscillospirales	Acutalibacteraceae	Eubacterium_R
4795	7.77505e+13	3.16605e+07			groupA responder	MGYG-HGUT-00931	Bacteria	Firmicutes	Bacilli	ML615J-28	CAG-313
3254	-7.70312e+13				groupA responder	MGYG-HGUT-03833	Bacteria	Firmicutes_A	Clostridia	Christensenellales	CAG-74
3728	7.07258e+13	2.53975e+07			groupA responder	MGYG-HGUT-01195	Bacteria	Firmicutes_A	Clostridia	TANB77	CAG-508
2742	6.728e+13	5.43059e+07			groupA responder	MGYG-HGUT-01808	Bacteria	Firmicutes_A	Clostridia	Oscillospirales	Ruminococcaceae	UBA1375
5499	-6.38808e+13	1.21021e+08			groupA responder	MGYG-HGUT-04264	Bacteria	Actinobacteriota	Coriobacteriia	Coriobacteriales	Eggerthellaceae	Slackia_A
4628	6.07606e+13				groupA responder	MGYG-HGUT-03653	Bacteria	Firmicutes	Bacilli	Erysipelotrichales	Erysipelatoclostridiaceae	Catenibacterium
3942	6.03842e+13	1.63281e+07			groupA responder	MGYG-HGUT-02949	Bacteria	Firmicutes_A	Clostridia	Lachnospirales	Lachnospiraceae
5933	-5.83326e+13				groupA responder	MGYG-HGUT-00355	Bacteria	Bacteroidota	Bacteroidia	Bacteroidales	Tannerellaceae	Parabacteroides
4607	-5.72486e+13				groupA responder	MGYG-HGUT-03689	Bacteria	Firmicutes	Bacilli	Erysipelotrichales	Erysipelotrichaceae	Faecalicoccus
4205	-5.14603e+13	3.64338e+07			groupA responder	MGYG-HGUT-00674	Bacteria	Firmicutes_A	Clostridia	Monoglobales
4483	4.75413e+13				groupA responder	MGYG-HGUT-01102	Bacteria	Firmicutes_B	Peptococcia	Peptococcales	Peptococcaceae	UBA7185
2882	4.75112e+13				groupA responder	MGYG-HGUT-04475	Bacteria	Firmicutes_A	Clostridia	Oscillospirales	Oscillospiraceae	CAG-83
1771	-4.60865e+13	1.42297e+08			groupA responder	TF01-11 sp003149875	Bacteria	Firmicutes_A	Clostridia	Lachnospirales	Lachnospiraceae	TF01-11	TF01-11 sp003149875
2625	3.51188e+13				groupA responder	MGYG-HGUT-00752	Bacteria	Firmicutes_A	Clostridia	Oscillospirales	Acutalibacteraceae	UBA737
3213	-3.20786e+13	2.04731e+07			groupA responder	MGYG-HGUT-02695	Bacteria	Firmicutes_A	Clostridia	Oscillospirales	UBA644
2510	-3.16966e+13				groupA responder	MGYG-HGUT-02697	Bacteria	Firmicutes_A	Clostridia	Oscillospirales	Acutalibacteraceae
2804	-2.88552e+13				groupA responder	MGYG-HGUT-03673	Bacteria	Firmicutes_A	Clostridia	Oscillospirales	Ruminococcaceae	Gemmiger
1322	-2.87434e+13				groupA responder	Lactococcus raffinolactis	Bacteria	Firmicutes	Bacilli	Lactobacillales	Streptococcaceae	Lactococcus	Lactococcus raffinolactis
4624	-2.75415e+13	9.00359e+06			groupA responder	MGYG-HGUT-02770	Bacteria	Firmicutes	Bacilli	Erysipelotrichales	Erysipelatoclostridiaceae	Catenibacterium
4046	-2.47377e+13				groupA responder	MGYG-HGUT-01247	Bacteria	Firmicutes_A	Clostridia	Lachnospirales	Lachnospiraceae
5854	2.33476e+13	1.11897e+07			groupA responder	MGYG-HGUT-02762	Bacteria	Bacteroidota	Bacteroidia	Bacteroidales	Muribaculaceae	CAG-485
3936	-2.18201e+13				groupA responder	MGYG-HGUT-01994	Bacteria	Firmicutes_A	Clostridia	Lachnospirales	Lachnospiraceae	Faecalicatena
4295	1.90388e+13	1.86692e+07			groupA responder	MGYG-HGUT-00126	Bacteria	Firmicutes_A	Clostridia	Peptostreptococcales	Anaerovoracaceae
4621	-1.37384e+13				groupA responder	MGYG-HGUT-04077	Bacteria	Firmicutes	Bacilli	Erysipelotrichales	Erysipelotrichaceae	Traorella
2253	-1.30887e+13				groupA responder	CAG-269 sp001916035	Bacteria	Firmicutes_A	Clostridia	TANB77	CAG-508	CAG-269	CAG-269 sp001916035
2573	-1.30713e+13				groupA responder	MGYG-HGUT-04265	Bacteria	Firmicutes_A	Clostridia	Oscillospirales	Acutalibacteraceae	UBA1691
4405	1.28957e+13				groupA responder	MGYG-HGUT-00533	Bacteria	Firmicutes_C	Negativicutes	Acidaminococcales	Acidaminococcaceae	Phascolarctobacterium_A
3971	1.22698e+13				groupA responder	MGYG-HGUT-00514	Bacteria	Firmicutes_A	Clostridia	Lachnospirales	Lachnospiraceae	CAG-590
5789	1.20982e+13				groupA responder	MGYG-HGUT-02209	Bacteria	Bacteroidota	Bacteroidia	Bacteroidales	Bacteroidaceae	CAG-462
2671	-8.74324e+12				groupA responder	MGYG-HGUT-03887	Bacteria	Firmicutes_A	Clostridia	Oscillospirales	Acutalibacteraceae
4112	8.69423e+12				groupA responder	MGYG-HGUT-04273	Bacteria	Firmicutes_A	Clostridia	Lachnospirales
2685	8.14917e+12	1.5297e+07			groupA responder	MGYG-HGUT-02230	Bacteria	Firmicutes_A	Clostridia	Oscillospirales	Ruminococcaceae	Ruminococcus
2423	-3.68119e+12				groupA responder	MGYG-HGUT-03889	Bacteria	Firmicutes_A	Clostridia	Oscillospirales	Acutalibacteraceae	CAG-964
3217	2.10585e+12				groupA responder	MGYG-HGUT-04033	Bacteria	Firmicutes_A	Clostridia	Oscillospirales	UBA644
1166	-1.27601e+12				groupA responder	CAG-269 sp000438255	Bacteria	Firmicutes_A	Clostridia	TANB77	CAG-508	CAG-269	CAG-269 sp000438255
1635	-8.06498e+11				groupA responder	Ruminococcus_F champanellensis	Bacteria	Firmicutes_A	Clostridia	Oscillospirales	Ruminococcaceae	Ruminococcus_F	Ruminococcus_F champanellensis
4105	7.4802e+11				groupA responder	MGYG-HGUT-01862	Bacteria	Firmicutes_A	Clostridia	Lachnospirales	Anaerotignaceae	Anaerotignum
277	5.73613e+11	7.1628e+07			groupA responder	Prevotella sp002251295	Bacteria	Bacteroidota	Bacteroidia	Bacteroidales	Bacteroidaceae	Prevotella	Prevotella sp002251295
5027	-5.62784e+11				groupA responder	MGYG-HGUT-04335	Bacteria	Actinobacteriota	Coriobacteriia	Coriobacteriales	Coriobacteriaceae	Collinsella
5667	-4.69004e+11	3.34523e+08			groupA responder	MGYG-HGUT-03332	Bacteria	Bacteroidota	Bacteroidia	Bacteroidales	Bacteroidaceae	Prevotella
811	-3.87835e+11				groupA responder	Scardovia wiggsiae	Bacteria	Actinobacteriota	Actinobacteria	Actinomycetales	Bifidobacteriaceae	Scardovia	Scardovia wiggsiae
5300	-3.79736e+11	6.69443e+07			groupA responder	MGYG-HGUT-01223	Bacteria	Actinobacteriota	Coriobacteriia	Coriobacteriales	Coriobacteriaceae	Collinsella
3754	-3.74365e+11				groupA responder	MGYG-HGUT-02769	Bacteria	Firmicutes_A	Clostridia	TANB77	CAG-465
1085	-3.50212e+11	1.90295e+07			groupA responder	RC9 sp000434935	Bacteria	Bacteroidota	Bacteroidia	Bacteroidales	UBA932	RC9	RC9 sp000434935
4106	-3.34994e+11	7.49938e+07			groupA responder	MGYG-HGUT-02791	Bacteria	Firmicutes_A	Clostridia	Lachnospirales	Anaerotignaceae	Anaerotignum
2966	3.0961e+11				groupA responder	MGYG-HGUT-02795	Bacteria	Firmicutes_A	Clostridia	Oscillospirales	Oscillospiraceae	CAG-110
5441	-2.49097e+11				groupA responder	MGYG-HGUT-00611	Bacteria	Actinobacteriota	Coriobacteriia	Coriobacteriales	Eggerthellaceae	Senegalimassilia
5329	-1.86102e+11				groupA responder	MGYG-HGUT-03026	Bacteria	Actinobacteriota	Coriobacteriia	Coriobacteriales	Coriobacteriaceae	Collinsella
1999	1.71338e+11	2.14331e+07			groupA responder	CAG-776 sp000438195	Bacteria	Firmicutes	Bacilli	RF39	CAG-1000	CAG-776	CAG-776 sp000438195
3188	-1.68817e+11	5.53885e+07			groupA responder	MGYG-HGUT-02913	Bacteria	Firmicutes_A	Clostridia	Oscillospirales	CAG-382
2013	1.48408e+11				groupA responder	Staphylococcus aureus	Bacteria	Firmicutes	Bacilli	Staphylococcales	Staphylococcaceae	Staphylococcus	Staphylococcus aureus
6148	-1.45711e+11	6.26847e+07			groupA responder	MGYG-HGUT-02447	Bacteria	Proteobacteria	Gammaproteobacteria	Burkholderiales	Burkholderiaceae	Dakarella
3068	1.42446e+11				groupA responder	MGYG-HGUT-02061	Bacteria	Firmicutes_A	Clostridia	Oscillospirales	QAMX01	QAMX01
5948	1.42191e+11				groupA responder	MGYG-HGUT-04443	Bacteria	Bacteroidota	Bacteroidia	Bacteroidales
3976	-1.32786e+11				groupA responder	MGYG-HGUT-00864	Bacteria	Firmicutes_A	Clostridia	Lachnospirales	Lachnospiraceae	CAG-632
1905	-1.31784e+11	3.29363e+08			groupA responder	Fusobacterium vincentii	Bacteria	Fusobacteriota	Fusobacteriia	Fusobacteriales	Fusobacteriaceae	Fusobacterium	Fusobacterium vincentii
5995	1.2104e+11				groupA responder	MGYG-HGUT-03520	Bacteria	Bacteroidota	Bacteroidia	Bacteroidales	UBA932	RC9
3929	1.09107e+11	7.90516e+07			groupA responder	MGYG-HGUT-01018	Bacteria	Firmicutes_A	Clostridia	Lachnospirales	Lachnospiraceae	Faecalicatena
4571	-1.0281e+11	6.1655e+07			groupA responder	MGYG-HGUT-00974	Bacteria	Firmicutes	Bacilli	RFN20	CAG-826	UBA4855
4426	-9.26993e+10	5.59574e+07			groupA responder	MGYG-HGUT-02618	Bacteria	Firmicutes_C	Negativicutes	Veillonellales	Veillonellaceae	Veillonella
4461	-8.82619e+10	6.39477e+07			groupA responder	MGYG-HGUT-03344	Bacteria	Firmicutes_C	Negativicutes	Veillonellales	Dialisteraceae	Dialister
3429	8.76135e+10				groupA responder	MGYG-HGUT-00748	Bacteria	Firmicutes_A	Clostridia	4C28d-15	CAG-552	UBA10677
1331	-8.70733e+10				groupA responder	CAG-465 sp000433755	Bacteria	Firmicutes_A	Clostridia	TANB77	CAG-465	CAG-465	CAG-465 sp000433755
3494	-8.09954e+10				groupA responder	MGYG-HGUT-04435	Bacteria	Firmicutes_A	Clostridia	4C28d-15	CAG-727	UBA7597
1125	7.83289e+10				groupA responder	Clostridium_J sp000821305	Bacteria	Firmicutes_A	Clostridia	Clostridiales	Clostridiaceae	Clostridium_J	Clostridium_J sp000821305
3383	7.36404e+10	1.32154e+08			groupA responder	MGYG-HGUT-03408	Bacteria	Firmicutes_A	Clostridia	4C28d-15	UBA1242	UBA11517
5155	7.17744e+10	5.9427e+07			groupA responder	MGYG-HGUT-00396	Bacteria	Actinobacteriota	Coriobacteriia	Coriobacteriales	Coriobacteriaceae	Collinsella
83	-7.15359e+10	4.29219e+07			groupA responder	CAG-306 sp000980375	Bacteria	Cyanobacteria	Vampirovibrionia	Gastranaerophilales	Gastranaerophilaceae	CAG-306	CAG-306 sp000980375
3685	-6.65565e+10				groupA responder	MGYG-HGUT-00732	Bacteria	Firmicutes_A	Clostridia	TANB77	CAG-508	CAG-245
1567	6.25011e+10				groupA responder	UBA11512 sp003522145	Bacteria	Firmicutes_A	Clostridia	Oscillospirales	CAG-272	UBA11512	UBA11512 sp003522145
5035	6.15815e+10	9.20113e+07			groupA responder	MGYG-HGUT-04608	Bacteria	Actinobacteriota	Coriobacteriia	Coriobacteriales	Coriobacteriaceae	Collinsella
2151	-5.33348e+10				groupA responder	Pseudomonas citronellolis	Bacteria	Proteobacteria	Gammaproteobacteria	Pseudomonadales	Pseudomonadaceae	Pseudomonas	Pseudomonas citronellolis
4957	-5.25237e+10				groupA responder	MGYG-HGUT-03168	Bacteria	Actinobacteriota	Coriobacteriia	Coriobacteriales	Coriobacteriaceae	Collinsella
3684	5.1566e+10	2.29184e+08			groupA responder	MGYG-HGUT-04350	Bacteria	Firmicutes_A	Clostridia	TANB77	CAG-508	CAG-245
406	5.06559e+10				groupA responder	Clostridium disporicum	Bacteria	Firmicutes_A	Clostridia	Clostridiales	Clostridiaceae	Clostridium	Clostridium disporicum
3633	-5.00016e+10				groupA responder	MGYG-HGUT-03977	Bacteria	Firmicutes_A	Clostridia	TANB77	CAG-508	CAG-269
1791	4.99014e+10	3.39024e+07			groupA responder	CAG-452 sp000434035	Bacteria	Firmicutes_A	Clostridia	TANB77	CAG-508	CAG-452	CAG-452 sp000434035
1855	4.44602e+10				groupA responder	Zag1 sp000433095	Bacteria	Cyanobacteria	Vampirovibrionia	Gastranaerophilales	Gastranaerophilaceae	Zag1	Zag1 sp000433095
5291	4.40176e+10				groupA responder	MGYG-HGUT-03157	Bacteria	Actinobacteriota	Coriobacteriia	Coriobacteriales	Coriobacteriaceae	Collinsella
5539	-4.13669e+10				groupA responder	MGYG-HGUT-03092	Bacteria	Synergistota	Synergistia	Synergistales	Synergistaceae	An23
5042	-3.7927e+10				groupA responder	MGYG-HGUT-03339	Bacteria	Actinobacteriota	Coriobacteriia	Coriobacteriales	Coriobacteriaceae	Collinsella
3432	3.22586e+10				groupA responder	MGYG-HGUT-01680	Bacteria	Firmicutes_A	Clostridia	4C28d-15	CAG-552	UBA10677
3637	3.13204e+10	1.73256e+08			groupA responder	MGYG-HGUT-00738	Bacteria	Firmicutes_A	Clostridia	TANB77	CAG-508	CAG-269
1345	2.96169e+10	3.63812e+07			groupA responder	CAG-273 sp000435755	Bacteria	Firmicutes_A	Clostridia	TANB77	CAG-508	CAG-273	CAG-273 sp000435755
60	-2.68801e+10				groupA responder	Desulfovibrio desulfuricans	Bacteria	Desulfobacterota_A	Desulfovibrionia	Desulfovibrionales	Desulfovibrionaceae	Desulfovibrio	Desulfovibrio desulfuricans
3793	-2.6318e+10	7.52818e+07			groupA responder	MGYG-HGUT-00515	Bacteria	Firmicutes_A	Clostridia	Lachnospirales	Lachnospiraceae	UBA2882
3448	2.62402e+10	9.39875e+07			groupA responder	MGYG-HGUT-00970	Bacteria	Firmicutes_A	Clostridia	4C28d-15	CAG-552
791	2.23398e+10				groupA responder	Gemella morbillorum	Bacteria	Firmicutes	Bacilli	Staphylococcales	Gemellaceae	Gemella	Gemella morbillorum
4521	-2.08216e+10	5.27751e+07			groupA responder	MGYG-HGUT-01197	Bacteria	Firmicutes	Bacilli	Lactobacillales	Streptococcaceae	Streptococcus
4349	2.07456e+10				groupA responder	MGYG-HGUT-04230	Bacteria	Firmicutes_A	Clostridia	Clostridiales	Clostridiaceae	Clostridium
5068	-1.98831e+10				groupA responder	MGYG-HGUT-03853	Bacteria	Actinobacteriota	Coriobacteriia	Coriobacteriales	Coriobacteriaceae	Collinsella
4118	1.955e+10	5.41776e+07			groupA responder	MGYG-HGUT-04642	Bacteria	Firmicutes_A	Clostridia	Lachnospirales
5344	1.86669e+10	6.10652e+07			groupA responder	MGYG-HGUT-02971	Bacteria	Actinobacteriota	Coriobacteriia	Coriobacteriales	Coriobacteriaceae	Collinsella
5109	1.81887e+10	8.22933e+07			groupA responder	MGYG-HGUT-01842	Bacteria	Actinobacteriota	Coriobacteriia	Coriobacteriales	Coriobacteriaceae	Collinsella
4434	-1.73707e+10				groupA responder	MGYG-HGUT-00926	Bacteria	Firmicutes_C	Negativicutes	Veillonellales	Veillonellaceae	Veillonella
2996	-1.67685e+10	2.84969e+07			groupA responder	MGYG-HGUT-04062	Bacteria	Firmicutes_A	Clostridia	Oscillospirales	Oscillospiraceae	UBA1777
3673	1.67636e+10				groupA responder	MGYG-HGUT-00665	Bacteria	Firmicutes_A	Clostridia	TANB77	CAG-508
885	1.66162e+10	4.3885e+07			groupA responder	Dialister succinatiphilus	Bacteria	Firmicutes_C	Negativicutes	Veillonellales	Dialisteraceae	Dialister	Dialister succinatiphilus
2831	-1.63424e+10				groupA responder	MGYG-HGUT-02953	Bacteria	Firmicutes_A	Clostridia	Oscillospirales	Oscillospiraceae	Flavonifractor
5483	-1.55993e+10	7.65773e+07			groupA responder	MGYG-HGUT-04614	Bacteria	Actinobacteriota	Coriobacteriia	Coriobacteriales	Eggerthellaceae	CAG-1427
782	-1.52669e+10				groupA responder	Haemophilus_D pittmaniae	Bacteria	Proteobacteria	Gammaproteobacteria	Enterobacterales	Pasteurellaceae	Haemophilus_D	Haemophilus_D pittmaniae
4475	-1.46914e+10				groupA responder	MGYG-HGUT-01162	Bacteria	Firmicutes_C	Negativicutes	Veillonellales	Dialisteraceae	UBA1822
5661	-1.46512e+10	2.6145e+07			groupA responder	MGYG-HGUT-02168	Bacteria	Bacteroidota	Bacteroidia	Bacteroidales	Bacteroidaceae	Prevotella
4462	-1.43725e+10	4.49495e+07			groupA responder	MGYG-HGUT-00630	Bacteria	Firmicutes_C	Negativicutes	Veillonellales	Dialisteraceae	Dialister
4759	-1.42969e+10				groupA responder	MGYG-HGUT-04084	Bacteria	Firmicutes	Bacilli	RF39	CAG-1000
5553	-1.35577e+10				groupA responder	MGYG-HGUT-03958	Bacteria	Verrucomicrobiota	Verrucomicrobiae	Opitutales	CAG-312	CAG-312
5100	-1.3029e+10				groupA responder	MGYG-HGUT-02107	Bacteria	Actinobacteriota	Coriobacteriia	Coriobacteriales	Coriobacteriaceae	Collinsella
4514	1.2468e+10				groupA responder	MGYG-HGUT-01289	Bacteria	Firmicutes	Bacilli	Lactobacillales	Streptococcaceae	Streptococcus
4157	-1.23999e+10				groupA responder	MGYG-HGUT-02251	Bacteria	Firmicutes_A	Clostridia	Monoglobales	UBA1381
5738	1.2396e+10	6.59803e+07			groupA responder	MGYG-HGUT-00682	Bacteria	Bacteroidota	Bacteroidia	Bacteroidales	Bacteroidaceae	UBA4334
1779	1.23373e+10	3.02763e+07			groupA responder	Turicimonas muris	Bacteria	Proteobacteria	Gammaproteobacteria	Burkholderiales	Burkholderiaceae	Turicimonas	Turicimonas muris
3867	-1.20435e+10				groupA responder	MGYG-HGUT-00913	Bacteria	Firmicutes_A	Clostridia	Lachnospirales	Lachnospiraceae	Blautia
5997	1.18028e+10				groupA responder	MGYG-HGUT-00722	Bacteria	Bacteroidota	Bacteroidia	Bacteroidales	UBA932	RC9
6068	1.16957e+10	7.39468e+07			groupA responder	MGYG-HGUT-02664	Bacteria	Bacteroidota	Bacteroidia	Bacteroidales	P3	UBA3388
4017	1.05787e+10	1.16374e+08			groupA responder	MGYG-HGUT-01193	Bacteria	Firmicutes_A	Clostridia	Lachnospirales	Lachnospiraceae	UBA4285
2739	-1.01933e+10	5.61003e+07			groupA responder	MGYG-HGUT-03421	Bacteria	Firmicutes_A	Clostridia	Oscillospirales	Ruminococcaceae	CAG-115
1691	-9.94057e+09				groupA responder	Streptococcus oralis_S	Bacteria	Firmicutes	Bacilli	Lactobacillales	Streptococcaceae	Streptococcus	Streptococcus oralis_S
4970	-9.73874e+09	9.24616e+07			groupA responder	MGYG-HGUT-03175	Bacteria	Actinobacteriota	Coriobacteriia	Coriobacteriales	Coriobacteriaceae	Collinsella
3906	9.61514e+09	9.68335e+07			groupA responder	MGYG-HGUT-02785	Bacteria	Firmicutes_A	Clostridia	Lachnospirales	Lachnospiraceae	Robinsoniella
5224	9.38333e+09	2.80208e+07			groupA responder	MGYG-HGUT-04373	Bacteria	Actinobacteriota	Coriobacteriia	Coriobacteriales	Coriobacteriaceae	Collinsella
3681	9.25177e+09	1.45249e+08			groupA responder	MGYG-HGUT-02798	Bacteria	Firmicutes_A	Clostridia	TANB77	CAG-508
1156	9.04737e+09				groupA responder	Olsenella_E sp002159735	Bacteria	Actinobacteriota	Coriobacteriia	Coriobacteriales	Atopobiaceae	Olsenella_E	Olsenella_E sp002159735
1871	8.85585e+09				groupA responder	Butyricimonas sp900258545	Bacteria	Bacteroidota	Bacteroidia	Bacteroidales	Marinifilaceae	Butyricimonas	Butyricimonas sp900258545
4967	-8.57499e+09				groupA responder	MGYG-HGUT-03213	Bacteria	Actinobacteriota	Coriobacteriia	Coriobacteriales	Coriobacteriaceae	Collinsella
1579	-8.4296e+09				groupA responder	Dialister sp002320515	Bacteria	Firmicutes_C	Negativicutes	Veillonellales	Dialisteraceae	Dialister	Dialister sp002320515
4398	8.32478e+09				groupA responder	MGYG-HGUT-01870	Bacteria	Firmicutes_C	Negativicutes	Acidaminococcales	Acidaminococcaceae	Phascolarctobacterium
5376	-8.3093e+09	9.98657e+07			groupA responder	MGYG-HGUT-00320	Bacteria	Actinobacteriota	Coriobacteriia	Coriobacteriales	Coriobacteriaceae	Collinsella
2046	-8.29377e+09	5.42608e+07			groupA responder	Porphyromonas asaccharolytica	Bacteria	Bacteroidota	Bacteroidia	Bacteroidales	Porphyromonadaceae	Porphyromonas	Porphyromonas asaccharolytica
3970	-8.27522e+09	1.4126e+08			groupA responder	MGYG-HGUT-00685	Bacteria	Firmicutes_A	Clostridia	Lachnospirales	Lachnospiraceae	CAG-590
2362	8.11917e+09	3.98002e+07			groupA responder	Collinsella aerofaciens_E	Bacteria	Actinobacteriota	Coriobacteriia	Coriobacteriales	Coriobacteriaceae	Collinsella	Collinsella aerofaciens_E
5032	-7.88834e+09				groupA responder	MGYG-HGUT-03047	Bacteria	Actinobacteriota	Coriobacteriia	Coriobacteriales	Coriobacteriaceae	Collinsella
6087	7.82675e+09	3.69325e+07			groupA responder	MGYG-HGUT-00860	Bacteria	Proteobacteria	Gammaproteobacteria	Enterobacterales	Pasteurellaceae	Haemophilus_D
1523	7.78353e+09	1.0042e+08			groupA responder	Tener-01 sp001940985	Bacteria	Firmicutes	Bacilli	ML615J-28	CAG-698	Tener-01	Tener-01 sp001940985
5663	7.61972e+09	3.17175e+07			groupA responder	MGYG-HGUT-03480	Bacteria	Bacteroidota	Bacteroidia	Bacteroidales	Bacteroidaceae	Prevotella
2428	-7.26432e+09				groupA responder	MGYG-HGUT-02194	Bacteria	Firmicutes_A	Clostridia	Oscillospirales	Acutalibacteraceae
4744	-7.25649e+09	1.60628e+08			groupA responder	MGYG-HGUT-02002	Bacteria	Firmicutes	Bacilli	RF39	CAG-1000	CAG-460
2871	7.10754e+09				groupA responder	MGYG-HGUT-02068	Bacteria	Firmicutes_A	Clostridia	Oscillospirales	Oscillospiraceae
3162	-6.74957e+09				groupA responder	MGYG-HGUT-02723	Bacteria	Firmicutes_A	Clostridia	Oscillospirales	CAG-272
1042	-6.65621e+09				groupA responder	CAG-492 sp000434335	Bacteria	Firmicutes_A	Clostridia	TANB77	CAG-508	CAG-492	CAG-492 sp000434335
4232	-6.54169e+09	5.70842e+07			groupA responder	MGYG-HGUT-04164	Bacteria	Firmicutes_A	Clostridia	Monoglobales	Monoglobaceae
2750	6.2892e+09	4.5021e+07			groupA responder	MGYG-HGUT-00450	Bacteria	Firmicutes_A	Clostridia	Oscillospirales	Ruminococcaceae
4147	-6.19158e+09	7.68639e+07			groupA responder	MGYG-HGUT-00587	Bacteria	Firmicutes_A	Clostridia	Monoglobales	UBA1381
2366	-6.17888e+09				groupA responder	Bacteroides massiliensis	Bacteria	Bacteroidota	Bacteroidia	Bacteroidales	Bacteroidaceae	Bacteroides	Bacteroides massiliensis
4501	6.10318e+09	4.79548e+07			groupA responder	MGYG-HGUT-03218	Bacteria	Firmicutes_B	Dehalobacteriia	UBA4068	UBA4068
3104	6.09399e+09				groupA responder	MGYG-HGUT-03997	Bacteria	Firmicutes_A	Clostridia	Oscillospirales	CAG-272
4717	6.05413e+09				groupA responder	MGYG-HGUT-04343	Bacteria	Firmicutes	Bacilli	RF39	CAG-822	RUG832
264	5.99135e+09				groupA responder	CAG-791 sp000431495	Bacteria	Firmicutes_A	Clostridia	Lachnospirales	Lachnospiraceae	CAG-791	CAG-791 sp000431495
4597	-5.69938e+09				groupA responder	MGYG-HGUT-02952	Bacteria	Firmicutes	Bacilli	Erysipelotrichales	Erysipelotrichaceae	Solobacterium
249	-5.59246e+09	2.58562e+08			groupA responder	Clostridium celatum	Bacteria	Firmicutes_A	Clostridia	Clostridiales	Clostridiaceae	Clostridium	Clostridium celatum
2769	5.46634e+09				groupA responder	MGYG-HGUT-03895	Bacteria	Firmicutes_A	Clostridia	Oscillospirales	Ruminococcaceae	Negativibacillus
4129	-5.42458e+09				groupA responder	MGYG-HGUT-00967	Bacteria	Firmicutes_A	Clostridia	Lachnospirales	CAG-274
2886	-5.40972e+09				groupA responder	MGYG-HGUT-01824	Bacteria	Firmicutes_A	Clostridia	Oscillospirales	Oscillospiraceae	CAG-83
3670	-5.34797e+09	8.09859e+07			groupA responder	MGYG-HGUT-04539	Bacteria	Firmicutes_A	Clostridia	TANB77	CAG-508	CAG-273
3440	-5.07387e+09				groupA responder	MGYG-HGUT-02125	Bacteria	Firmicutes_A	Clostridia	4C28d-15	CAG-552
4399	4.84987e+09				groupA responder	MGYG-HGUT-01980	Bacteria	Firmicutes_C	Negativicutes	Acidaminococcales	Acidaminococcaceae	Phascolarctobacterium
5768	4.73338e+09	2.68875e+07			groupA responder	MGYG-HGUT-02291	Bacteria	Bacteroidota	Bacteroidia	Bacteroidales	Bacteroidaceae
5302	4.69855e+09	2.39703e+08			groupA responder	MGYG-HGUT-03080	Bacteria	Actinobacteriota	Coriobacteriia	Coriobacteriales	Coriobacteriaceae	Collinsella
6049	-4.52949e+09				groupA responder	MGYG-HGUT-03993	Bacteria	Bacteroidota	Bacteroidia	Bacteroidales	Rikenellaceae
3883	4.50804e+09				groupA responder	MGYG-HGUT-01187	Bacteria	Firmicutes_A	Clostridia	Lachnospirales	Lachnospiraceae
4965	4.36322e+09				groupA responder	MGYG-HGUT-00716	Bacteria	Actinobacteriota	Coriobacteriia	Coriobacteriales	Coriobacteriaceae	Collinsella
3991	4.3038e+09	1.90801e+07			groupA responder	MGYG-HGUT-04552	Bacteria	Firmicutes_A	Clostridia	Lachnospirales	Lachnospiraceae	UBA7096
2134	4.27911e+09	4.51772e+07			groupA responder	Lactobacillus delbrueckii	Bacteria	Firmicutes	Bacilli	Lactobacillales	Lactobacillaceae	Lactobacillus	Lactobacillus delbrueckii
5785	4.24262e+09				groupA responder	MGYG-HGUT-02614	Bacteria	Bacteroidota	Bacteroidia	Bacteroidales	Bacteroidaceae	Bacteroides_A
6205	4.22921e+09				groupA responder	MGYG-HGUT-01894	Bacteria	Proteobacteria	Alphaproteobacteria	RF32	CAG-239	CAG-495
5081	4.11519e+09				groupA responder	MGYG-HGUT-04480	Bacteria	Actinobacteriota	Coriobacteriia	Coriobacteriales	Coriobacteriaceae	Collinsella
381	-3.92894e+09	1.46024e+07			groupA responder	Prevotella sp002350355	Bacteria	Bacteroidota	Bacteroidia	Bacteroidales	Bacteroidaceae	Prevotella	Prevotella sp002350355
4650	-3.76055e+09				groupA responder	MGYG-HGUT-00498	Bacteria	Firmicutes	Bacilli	RF39	CAG-611
5095	-3.73949e+09				groupA responder	MGYG-HGUT-03081	Bacteria	Actinobacteriota	Coriobacteriia	Coriobacteriales	Coriobacteriaceae	Collinsella
5429	-3.66014e+09				groupA responder	MGYG-HGUT-02924	Bacteria	Actinobacteriota	Coriobacteriia	Coriobacteriales
6091	3.61993e+09				groupA responder	MGYG-HGUT-00993	Bacteria	Proteobacteria	Gammaproteobacteria	Enterobacterales	Pasteurellaceae	Haemophilus_D
4107	-3.59347e+09				groupA responder	MGYG-HGUT-03647	Bacteria	Firmicutes_A	Clostridia	Lachnospirales	Anaerotignaceae	Anaerotignum
1041	3.57953e+09	1.5749e+08			groupA responder	CAG-460 sp000437355	Bacteria	Firmicutes	Bacilli	RF39	CAG-1000	CAG-460	CAG-460 sp000437355
4681	-3.56386e+09				groupA responder	MGYG-HGUT-04389	Bacteria	Firmicutes	Bacilli	RF39	CAG-302	CAG-302
3101	3.50289e+09				groupA responder	MGYG-HGUT-00647	Bacteria	Firmicutes_A	Clostridia	Oscillospirales	CAG-272	CAG-390
4785	-3.47275e+09				groupA responder	MGYG-HGUT-01957	Bacteria	Firmicutes	Bacilli	Acholeplasmatales	CAG-307
2070	-3.39815e+09				groupA responder	Streptococcus pseudopneumoniae_O	Bacteria	Firmicutes	Bacilli	Lactobacillales	Streptococcaceae	Streptococcus	Streptococcus pseudopneumoniae_O
921	-3.37576e+09				groupA responder	Streptococcus mitis	Bacteria	Firmicutes	Bacilli	Lactobacillales	Streptococcaceae	Streptococcus	Streptococcus mitis
2605	3.2443e+09				groupA responder	MGYG-HGUT-03054	Bacteria	Firmicutes_A	Clostridia	Oscillospirales	Acutalibacteraceae	Eubacterium_R
556	3.21024e+09	2.79667e+07			groupA responder	Prevotella sp000434975	Bacteria	Bacteroidota	Bacteroidia	Bacteroidales	Bacteroidaceae	Prevotella	Prevotella sp000434975
3008	-3.20419e+09	5.46785e+07			groupA responder	MGYG-HGUT-02084	Bacteria	Firmicutes_A	Clostridia	Oscillospirales	Oscillospiraceae	UBA1777
5851	-3.18284e+09	6.95036e+06			groupA responder	MGYG-HGUT-01664	Bacteria	Bacteroidota	Bacteroidia	Bacteroidales	Muribaculaceae	CAG-485
4026	3.11398e+09				groupA responder	MGYG-HGUT-03954	Bacteria	Firmicutes_A	Clostridia	Lachnospirales	Lachnospiraceae	CAG-303
4506	-3.09597e+09				groupA responder	MGYG-HGUT-03797	Bacteria	Firmicutes	Bacilli	Lactobacillales	Streptococcaceae	Streptococcus
5201	-3.08708e+09				groupA responder	MGYG-HGUT-03007	Bacteria	Actinobacteriota	Coriobacteriia	Coriobacteriales	Coriobacteriaceae	Collinsella
2336	2.99022e+09				groupA responder	Absiella sp000165065	Bacteria	Firmicutes	Bacilli	Erysipelotrichales	Erysipelotrichaceae	Absiella	Absiella sp000165065
3446	2.94013e+09				groupA responder	MGYG-HGUT-03250	Bacteria	Firmicutes_A	Clostridia	4C28d-15	CAG-552
421	2.89098e+09	1.07904e+08			groupA responder	Klebsiella_B aerogenes	Bacteria	Proteobacteria	Gammaproteobacteria	Enterobacterales	Enterobacteriaceae	Klebsiella_B	Klebsiella_B aerogenes
4959	2.83616e+09	2.16742e+07			groupA responder	MGYG-HGUT-00288	Bacteria	Actinobacteriota	Coriobacteriia	Coriobacteriales	Coriobacteriaceae	Collinsella
1894	2.78208e+09	5.85007e+08			groupA responder	Enterococcus_B faecium	Bacteria	Firmicutes	Bacilli	Lactobacillales	Enterococcaceae	Enterococcus_B	Enterococcus_B faecium
386	-2.77092e+09	3.73314e+07			groupA responder	DTU089_A sp002440045	Bacteria	Firmicutes_A	Clostridia	Oscillospirales	Acutalibacteraceae	DTU089_A	DTU089_A sp002440045
1255	-2.76092e+09	1.52693e+08			groupA responder	QALW01 sp003150515	Bacteria	Firmicutes_A	Clostridia	Christensenellales	QALW01	QALW01	QALW01 sp003150515
1690	2.66295e+09	6.12298e+07			groupA responder	Citrobacter freundii	Bacteria	Proteobacteria	Gammaproteobacteria	Enterobacterales	Enterobacteriaceae	Citrobacter	Citrobacter freundii
802	2.61602e+09				groupA responder	Desulfovibrio piger	Bacteria	Desulfobacterota_A	Desulfovibrionia	Desulfovibrionales	Desulfovibrionaceae	Desulfovibrio	Desulfovibrio piger
126	-2.58786e+09				groupA responder	CAG-273 sp003534295	Bacteria	Firmicutes_A	Clostridia	TANB77	CAG-508	CAG-273	CAG-273 sp003534295
5664	2.57759e+09	2.68901e+08			groupA responder	MGYG-HGUT-01933	Bacteria	Bacteroidota	Bacteroidia	Bacteroidales	Bacteroidaceae	Prevotella
6200	2.5727e+09				groupA responder	MGYG-HGUT-03098	Bacteria	Proteobacteria	Alphaproteobacteria	RF32	CAG-239	CAG-495
1916	-2.37493e+09	9.0298e+07			groupA responder	Lactobacillus helveticus	Bacteria	Firmicutes	Bacilli	Lactobacillales	Lactobacillaceae	Lactobacillus	Lactobacillus helveticus
1415	2.30028e+09	2.76889e+07			groupA responder	CAG-594 sp000434835	Bacteria	Firmicutes	Bacilli	RF39	CAG-433	CAG-594	CAG-594 sp000434835
2723	-2.29083e+09	5.88647e+07			groupA responder	MGYG-HGUT-04587	Bacteria	Firmicutes_A	Clostridia	Oscillospirales	Ruminococcaceae	UBA1409
5017	2.28317e+09				groupA responder	MGYG-HGUT-04524	Bacteria	Actinobacteriota	Coriobacteriia	Coriobacteriales	Coriobacteriaceae	Collinsella
1134	-2.25716e+09	8.44321e+06			groupA responder	Ruminococcus_A sp000432335	Bacteria	Firmicutes_A	Clostridia	Lachnospirales	Lachnospiraceae	Ruminococcus_A	Ruminococcus_A sp000432335
3848	-2.25571e+09	3.01387e+07			groupA responder	MGYG-HGUT-02966	Bacteria	Firmicutes_A	Clostridia	Lachnospirales	Lachnospiraceae	Blautia_A
4285	2.25063e+09	5.53358e+07			groupA responder	MGYG-HGUT-01651	Bacteria	Firmicutes_A	Clostridia	Peptostreptococcales	Anaerovoracaceae	UBA1191
5902	2.20771e+09				groupA responder	MGYG-HGUT-03204	Bacteria	Bacteroidota	Bacteroidia	Bacteroidales	Muribaculaceae
5786	-2.14182e+09	2.11906e+07			groupA responder	MGYG-HGUT-02560	Bacteria	Bacteroidota	Bacteroidia	Bacteroidales	Bacteroidaceae	Bacteroides_B
3252	-2.13488e+09				groupA responder	MGYG-HGUT-00747	Bacteria	Firmicutes_A	Clostridia	Christensenellales	CAG-74	RUG563
4226	2.07718e+09	4.42629e+07			groupA responder	MGYG-HGUT-01817	Bacteria	Firmicutes_A	Clostridia	Monoglobales	Monoglobaceae
5287	2.06614e+09	5.44828e+07			groupA responder	MGYG-HGUT-01999	Bacteria	Actinobacteriota	Coriobacteriia	Coriobacteriales	Coriobacteriaceae	Collinsella
4529	-2.06213e+09				groupA responder	MGYG-HGUT-00096	Bacteria	Firmicutes	Bacilli	Lactobacillales	Lactobacillaceae	Leuconostoc
5034	-2.04316e+09	1.56496e+08			groupA responder	MGYG-HGUT-04407	Bacteria	Actinobacteriota	Coriobacteriia	Coriobacteriales	Coriobacteriaceae	Collinsella
1013	-2.01487e+09	3.08454e+08			groupA responder	UBA1691 sp002320555	Bacteria	Firmicutes_A	Clostridia	Oscillospirales	Acutalibacteraceae	UBA1691	UBA1691 sp002320555
1535	-1.99793e+09	3.06318e+07			groupA responder	UBA7096 sp002492425	Bacteria	Firmicutes_A	Clostridia	Lachnospirales	Lachnospiraceae	UBA7096	UBA7096 sp002492425
3442	1.96541e+09	5.77649e+07			groupA responder	MGYG-HGUT-04578	Bacteria	Firmicutes_A	Clostridia	4C28d-15	CAG-552
2299	-1.95746e+09	9.07213e+07			groupA responder	CAG-878 sp000432255	Bacteria	Firmicutes	Bacilli	RF39	CAG-822	CAG-878	CAG-878 sp000432255
4683	-1.89794e+09				groupA responder	MGYG-HGUT-04509	Bacteria	Firmicutes	Bacilli	RF39	CAG-302
5502	1.87624e+09				groupA responder	MGYG-HGUT-04247	Bacteria	Actinobacteriota	Coriobacteriia	Coriobacteriales	QAMH01	QAMH01
4021	-1.87389e+09				groupA responder	MGYG-HGUT-03925	Bacteria	Firmicutes_A	Clostridia	Lachnospirales	Lachnospiraceae	CAG-882
5347	1.85502e+09	2.3041e+07			groupA responder	MGYG-HGUT-03274	Bacteria	Actinobacteriota	Coriobacteriia	Coriobacteriales	Coriobacteriaceae	Collinsella
3266	-1.85126e+09	2.11872e+07			groupA responder	MGYG-HGUT-00727	Bacteria	Firmicutes_A	Clostridia	Christensenellales	CAG-74
5045	1.83021e+09	5.55031e+07			groupA responder	MGYG-HGUT-00769	Bacteria	Actinobacteriota	Coriobacteriia	Coriobacteriales	Coriobacteriaceae	Collinsella
5724	-1.80208e+09	8.41891e+07			groupA responder	MGYG-HGUT-04571	Bacteria	Bacteroidota	Bacteroidia	Bacteroidales	Bacteroidaceae	UBA6382
4463	-1.78516e+09	6.94275e+06			groupA responder	MGYG-HGUT-00742	Bacteria	Firmicutes_C	Negativicutes	Veillonellales	Dialisteraceae	Dialister
971	-1.77826e+09	3.7552e+07			groupA responder	Anaerostipes caccae	Bacteria	Firmicutes_A	Clostridia	Lachnospirales	Lachnospiraceae	Anaerostipes	Anaerostipes caccae
6124	1.77105e+09	1.71388e+08			groupA responder	MGYG-HGUT-02101	Bacteria	Proteobacteria	Gammaproteobacteria	Burkholderiales	Burkholderiaceae	Sutterella
3751	-1.74719e+09	4.99747e+07			groupA responder	MGYG-HGUT-04306	Bacteria	Firmicutes_A	Clostridia	TANB77	CAG-465	CAG-465
611	-1.70566e+09	4.73172e+07			groupA responder	Lactobacillus_D curvatus	Bacteria	Firmicutes	Bacilli	Lactobacillales	Lactobacillaceae	Lactobacillus_D	Lactobacillus_D curvatus
5022	1.68377e+09	3.49672e+07			groupA responder	MGYG-HGUT-03052	Bacteria	Actinobacteriota	Coriobacteriia	Coriobacteriales	Coriobacteriaceae	Collinsella
5974	1.63554e+09	6.09773e+07			groupA responder	MGYG-HGUT-01608	Bacteria	Bacteroidota	Bacteroidia	Bacteroidales	Marinifilaceae	Gabonibacter
5263	-1.6218e+09				groupA responder	MGYG-HGUT-01092	Bacteria	Actinobacteriota	Coriobacteriia	Coriobacteriales	Coriobacteriaceae	Collinsella
1340	1.62099e+09	6.4575e+07			groupA responder	Lancefieldella rimae	Bacteria	Actinobacteriota	Coriobacteriia	Coriobacteriales	Atopobiaceae	Lancefieldella	Lancefieldella rimae
3745	-1.60397e+09				groupA responder	MGYG-HGUT-02571	Bacteria	Firmicutes_A	Clostridia	TANB77	UBA1234
3462	-1.58032e+09	4.07359e+07			groupA responder	MGYG-HGUT-01939	Bacteria	Firmicutes_A	Clostridia	4C28d-15	CAG-727	UBA10281
1768	1.54512e+09	1.18379e+08			groupA responder	CAG-1000 sp000434555	Bacteria	Firmicutes	Bacilli	RF39	CAG-1000	CAG-1000	CAG-1000 sp000434555
3158	-1.53922e+09	2.76997e+07			groupA responder	MGYG-HGUT-02810	Bacteria	Firmicutes_A	Clostridia	Oscillospirales	CAG-272
5007	-1.51071e+09				groupA responder	MGYG-HGUT-04398	Bacteria	Actinobacteriota	Coriobacteriia	Coriobacteriales	Coriobacteriaceae	Collinsella
5771	-1.47753e+09	1.1657e+07			groupA responder	MGYG-HGUT-01925	Bacteria	Bacteroidota	Bacteroidia	Bacteroidales	Bacteroidaceae	Bacteroides_A
2681	-1.46204e+09				groupA responder	MGYG-HGUT-04598	Bacteria	Firmicutes_A	Clostridia	Oscillospirales	Ruminococcaceae	Ruminococcus
5512	-1.44393e+09	1.21294e+08			groupA responder	MGYG-HGUT-00541	Bacteria	Eremiobacterota	UBP9	UBA4705	UBA4705	UBA4705
1267	-1.411e+09	1.83842e+07			groupA responder	Blautia_A hydrogenotrophica	Bacteria	Firmicutes_A	Clostridia	Lachnospirales	Lachnospiraceae	Blautia_A	Blautia_A hydrogenotrophica
4352	1.40448e+09	2.02328e+08			groupA responder	MGYG-HGUT-00104	Bacteria	Firmicutes_A	Clostridia	Clostridiales	Clostridiaceae	Clostridium
4522	1.37364e+09	6.21286e+07			groupA responder	MGYG-HGUT-02982	Bacteria	Firmicutes	Bacilli	Lactobacillales	Streptococcaceae	Streptococcus
5014	-1.35751e+09				groupA responder	MGYG-HGUT-00882	Bacteria	Actinobacteriota	Coriobacteriia	Coriobacteriales	Coriobacteriaceae	Collinsella
5942	1.33007e+09	2.24562e+07			groupA responder	MGYG-HGUT-00415	Bacteria	Bacteroidota	Bacteroidia	Bacteroidales	UBA11471	UBA11471
4103	-1.32635e+09				groupA responder	MGYG-HGUT-00989	Bacteria	Firmicutes_A	Clostridia	Lachnospirales	Cellulosilyticaceae	Niameybacter
1546	-1.28989e+09				groupA responder	Solobacterium moorei	Bacteria	Firmicutes	Bacilli	Erysipelotrichales	Erysipelotrichaceae	Solobacterium	Solobacterium moorei
4351	-1.28198e+09	1.36193e+08			groupA responder	MGYG-HGUT-03396	Bacteria	Firmicutes_A	Clostridia	Clostridiales	Clostridiaceae	Clostridium
6002	-1.20211e+09	4.19864e+06			groupA responder	MGYG-HGUT-02564	Bacteria	Bacteroidota	Bacteroidia	Bacteroidales	UBA932	CAG-831
2558	-1.17685e+09				groupA responder	MGYG-HGUT-03488	Bacteria	Firmicutes_A	Clostridia	Oscillospirales	Acutalibacteraceae	CAG-488
5217	-1.17576e+09	1.41805e+07			groupA responder	MGYG-HGUT-02808	Bacteria	Actinobacteriota	Coriobacteriia	Coriobacteriales	Coriobacteriaceae	Collinsella
6023	1.15288e+09	1.89005e+07			groupA responder	MGYG-HGUT-02203	Bacteria	Bacteroidota	Bacteroidia	Bacteroidales	Rikenellaceae	Alistipes
4005	-1.14121e+09	5.60838e+07			groupA responder	MGYG-HGUT-00398	Bacteria	Firmicutes_A	Clostridia	Lachnospirales	Lachnospiraceae	TF01-11
5705	1.12457e+09				groupA responder	MGYG-HGUT-01918	Bacteria	Bacteroidota	Bacteroidia	Bacteroidales	Bacteroidaceae	Prevotellamassilia
6089	1.11398e+09	3.98746e+08			groupA responder	MGYG-HGUT-02577	Bacteria	Proteobacteria	Gammaproteobacteria	Enterobacterales	Pasteurellaceae	Haemophilus_D
5925	1.10915e+09	3.18866e+07			groupA responder	MGYG-HGUT-00222	Bacteria	Bacteroidota	Bacteroidia	Bacteroidales	Tannerellaceae	Parabacteroides
3463	-1.09225e+09				groupA responder	MGYG-HGUT-00734	Bacteria	Firmicutes_A	Clostridia	4C28d-15	CAG-727	UBA10281
3137	1.08688e+09				groupA responder	MGYG-HGUT-02123	Bacteria	Firmicutes_A	Clostridia	Oscillospirales	CAG-272
2088	-1.07463e+09	5.5353e+07			groupA responder	Streptococcus timonensis	Bacteria	Firmicutes	Bacilli	Lactobacillales	Streptococcaceae	Streptococcus	Streptococcus timonensis
3704	-1.06962e+09	4.73715e+07			groupA responder	MGYG-HGUT-03974	Bacteria	Firmicutes_A	Clostridia	TANB77	CAG-508	CAG-452
3705	1.04053e+09	3.175e+08			groupA responder	MGYG-HGUT-00521	Bacteria	Firmicutes_A	Clostridia	TANB77	CAG-508	CAG-452
2549	1.03914e+09				groupA responder	MGYG-HGUT-00388	Bacteria	Firmicutes_A	Clostridia	Oscillospirales	Acutalibacteraceae
5898	-9.95946e+08				groupA responder	MGYG-HGUT-03270	Bacteria	Bacteroidota	Bacteroidia	Bacteroidales	Muribaculaceae
4679	-9.85243e+08				groupA responder	MGYG-HGUT-04355	Bacteria	Firmicutes	Bacilli	RF39	CAG-302	CAG-302
3276	9.69142e+08				groupA responder	MGYG-HGUT-03871	Bacteria	Firmicutes_A	Clostridia	Christensenellales	CAG-74
5436	9.68406e+08	3.17941e+07			groupA responder	MGYG-HGUT-00595	Bacteria	Actinobacteriota	Coriobacteriia	Coriobacteriales	Eggerthellaceae
4512	9.66245e+08	1.52989e+08			groupA responder	MGYG-HGUT-00754	Bacteria	Firmicutes	Bacilli	Lactobacillales	Streptococcaceae	Streptococcus
937	9.60754e+08				groupA responder	Streptococcus sp000411475	Bacteria	Firmicutes	Bacilli	Lactobacillales	Streptococcaceae	Streptococcus	Streptococcus sp000411475
6206	-9.56159e+08				groupA responder	MGYG-HGUT-01985	Bacteria	Proteobacteria	Alphaproteobacteria	RF32	CAG-239	CAG-495
4674	-9.51178e+08	5.23829e+07			groupA responder	MGYG-HGUT-04038	Bacteria	Firmicutes	Bacilli	RF39	UBA5348	CAG-1193
4742	9.22344e+08	2.82509e+07			groupA responder	MGYG-HGUT-04393	Bacteria	Firmicutes	Bacilli	RF39	CAG-1000	CAG-460
5477	9.06111e+08				groupA responder	MGYG-HGUT-00291	Bacteria	Actinobacteriota	Coriobacteriia	Coriobacteriales	Eggerthellaceae	CAG-1427
5106	8.97026e+08				groupA responder	MGYG-HGUT-02927	Bacteria	Actinobacteriota	Coriobacteriia	Coriobacteriales	Coriobacteriaceae	Collinsella
2967	8.20547e+08	2.23048e+07			groupA responder	MGYG-HGUT-02255	Bacteria	Firmicutes_A	Clostridia	Oscillospirales	Oscillospiraceae	CAG-110
2152	8.20531e+08				groupA responder	Eubacterium_R sp000433975	Bacteria	Firmicutes_A	Clostridia	Oscillospirales	Acutalibacteraceae	Eubacterium_R	Eubacterium_R sp000433975
3627	-7.90238e+08				groupA responder	MGYG-HGUT-00432	Bacteria	Firmicutes_A	Clostridia	TANB77	CAG-508	CAG-269
5227	-7.85156e+08	6.84194e+06			groupA responder	MGYG-HGUT-02747	Bacteria	Actinobacteriota	Coriobacteriia	Coriobacteriales	Coriobacteriaceae	Collinsella
4702	7.82334e+08				groupA responder	MGYG-HGUT-01959	Bacteria	Firmicutes	Bacilli	RF39	CAG-822	UBA3631
2716	-7.71854e+08				groupA responder	MGYG-HGUT-04612	Bacteria	Firmicutes_A	Clostridia	Oscillospirales	Ruminococcaceae	UBA946
4955	-7.70474e+08	7.25961e+07			groupA responder	MGYG-HGUT-02767	Bacteria	Actinobacteriota	Coriobacteriia	Coriobacteriales	Coriobacteriaceae	Collinsella
1994	7.64329e+08	5.01511e+07			groupA responder	Collinsella sp002391315	Bacteria	Actinobacteriota	Coriobacteriia	Coriobacteriales	Coriobacteriaceae	Collinsella	Collinsella sp002391315
3780	-7.60534e+08				groupA responder	MGYG-HGUT-03613	Bacteria	Firmicutes_A	Clostridia	Lachnospirales	Lachnospiraceae
1401	7.07096e+08	9.11012e+06			groupA responder	RC9 sp000435075	Bacteria	Bacteroidota	Bacteroidia	Bacteroidales	UBA932	RC9	RC9 sp000435075
855	6.92139e+08				groupA responder	Lactobacillus crispatus	Bacteria	Firmicutes	Bacilli	Lactobacillales	Lactobacillaceae	Lactobacillus	Lactobacillus crispatus
2814	6.85726e+08	2.66081e+06			groupA responder	MGYG-HGUT-02037	Bacteria	Firmicutes_A	Clostridia	Oscillospirales	Ruminococcaceae
4680	-6.64177e+08	1.61902e+07			groupA responder	MGYG-HGUT-04101	Bacteria	Firmicutes	Bacilli	RF39	CAG-302	CAG-302
4536	-6.59349e+08	6.25351e+07			groupA responder	MGYG-HGUT-01075	Bacteria	Firmicutes	Bacilli	Lactobacillales	Aerococcaceae	Granulicatella
5601	-6.39397e+08				groupA responder	MGYG-HGUT-03965	Bacteria	Verrucomicrobiota	Lentisphaeria	Victivallales	Victivallaceae
4448	-6.2683e+08	2.19507e+07			groupA responder	MGYG-HGUT-02861	Bacteria	Firmicutes_C	Negativicutes	Veillonellales	Megasphaeraceae	Megasphaera
4838	-6.13119e+08				groupA responder	MGYG-HGUT-00523	Bacteria	Cyanobacteria	Vampirovibrionia	Gastranaerophilales	Gastranaerophilaceae
5354	6.10224e+08	1.02518e+08			groupA responder	MGYG-HGUT-00940	Bacteria	Actinobacteriota	Coriobacteriia	Coriobacteriales	Coriobacteriaceae	Collinsella
5391	6.05472e+08	1.17471e+08			groupA responder	MGYG-HGUT-01715	Bacteria	Actinobacteriota	Coriobacteriia	Coriobacteriales	Coriobacteriaceae	Collinsella
367	5.7815e+08	8.7803e+07			groupA responder	Bacteroides_A sp002161565	Bacteria	Bacteroidota	Bacteroidia	Bacteroidales	Bacteroidaceae	Bacteroides_A	Bacteroides_A sp002161565
4911	5.66284e+08				groupA responder	MGYG-HGUT-04577	Bacteria	Actinobacteriota	Coriobacteriia	Coriobacteriales	Atopobiaceae	Olsenella_E
1800	-5.39859e+08				groupA responder	Haemophilus_D parainfluenzae_K	Bacteria	Proteobacteria	Gammaproteobacteria	Enterobacterales	Pasteurellaceae	Haemophilus_D	Haemophilus_D parainfluenzae_K
4464	-5.18453e+08	5.03095e+07			groupA responder	MGYG-HGUT-03348	Bacteria	Firmicutes_C	Negativicutes	Veillonellales	Dialisteraceae	Dialister
341	4.85294e+08	3.00665e+07			groupA responder	Streptococcus oralis_AE	Bacteria	Firmicutes	Bacilli	Lactobacillales	Streptococcaceae	Streptococcus	Streptococcus oralis_AE
4710	4.66137e+08	3.16261e+07			groupA responder	MGYG-HGUT-02249	Bacteria	Firmicutes	Bacilli	RF39	CAG-822	UBA5026
5222	4.34333e+08	3.4095e+07			groupA responder	MGYG-HGUT-00795	Bacteria	Actinobacteriota	Coriobacteriia	Coriobacteriales	Coriobacteriaceae	Collinsella
2062	4.34283e+08				groupA responder	Bacteroides ndongoniae	Bacteria	Bacteroidota	Bacteroidia	Bacteroidales	Bacteroidaceae	Bacteroides	Bacteroides ndongoniae
3664	-4.2699e+08	5.11987e+07			groupA responder	MGYG-HGUT-02572	Bacteria	Firmicutes_A	Clostridia	TANB77	CAG-508	CAG-354
2592	4.22095e+08	3.53385e+07			groupA responder	MGYG-HGUT-03437	Bacteria	Firmicutes_A	Clostridia	Oscillospirales	Acutalibacteraceae	Eubacterium_R
3679	-4.12783e+08	3.12907e+08			groupA responder	MGYG-HGUT-01646	Bacteria	Firmicutes_A	Clostridia	TANB77	CAG-508
3643	-4.11145e+08	1.3131e+07			groupA responder	MGYG-HGUT-00903	Bacteria	Firmicutes_A	Clostridia	TANB77	CAG-508	CAG-269
5091	-3.97642e+08	1.63161e+08			groupA responder	MGYG-HGUT-04284	Bacteria	Actinobacteriota	Coriobacteriia	Coriobacteriales	Coriobacteriaceae	Collinsella
4653	-3.90016e+08				groupA responder	MGYG-HGUT-01201	Bacteria	Firmicutes	Bacilli	RF39	CAG-611	CAG-451
46	3.73585e+08	5.1e+07			groupA responder	CAG-884 sp000433875	Bacteria	Firmicutes	Bacilli	RF39	CAG-822	CAG-884	CAG-884 sp000433875
3198	3.68047e+08				groupA responder	MGYG-HGUT-04231	Bacteria	Firmicutes_A	Clostridia	Oscillospirales	CAG-382
6060	-3.65415e+08				groupA responder	MGYG-HGUT-04468	Bacteria	Bacteroidota	Bacteroidia	Bacteroidales	Rikenellaceae	Alistipes_A
2543	-3.52954e+08				groupA responder	MGYG-HGUT-03916	Bacteria	Firmicutes_A	Clostridia	Oscillospirales	Acutalibacteraceae
4591	3.39771e+08	4.93954e+07			groupA responder	MGYG-HGUT-01800	Bacteria	Firmicutes	Bacilli	RFN20	CAG-631	CAG-631
5514	-3.38342e+08	3.11217e+07			groupA responder	MGYG-HGUT-02669	Bacteria	Eremiobacterota	UBP9	UBA4705	UBA4705	UBA4705
3125	-3.37517e+08	4.02997e+07			groupA responder	MGYG-HGUT-00454	Bacteria	Firmicutes_A	Clostridia	Oscillospirales	CAG-272
5506	-3.16e+08	5.77341e+06			groupA responder	MGYG-HGUT-01231	Bacteria	Actinobacteriota	Coriobacteriia	Coriobacteriales	QAMH01	QAMH01
6055	-2.91751e+08				groupA responder	MGYG-HGUT-04172	Bacteria	Bacteroidota	Bacteroidia	Bacteroidales	Rikenellaceae
2351	2.82405e+08	2.41347e+07			groupA responder	UBA644 sp002299265	Bacteria	Firmicutes_A	Clostridia	Oscillospirales	UBA644	UBA644	UBA644 sp002299265
3056	2.66624e+08				groupA responder	MGYG-HGUT-02091	Bacteria	Firmicutes_A	Clostridia	Oscillospirales	Butyricicoccaceae	UBA4644
825	2.41741e+08				groupA responder	Allisonella histaminiformans	Bacteria	Firmicutes_C	Negativicutes	Veillonellales	Dialisteraceae	Allisonella	Allisonella histaminiformans
5358	-2.39566e+08				groupA responder	MGYG-HGUT-02576	Bacteria	Actinobacteriota	Coriobacteriia	Coriobacteriales	Coriobacteriaceae	Collinsella
3690	2.37983e+08				groupA responder	MGYG-HGUT-02177	Bacteria	Firmicutes_A	Clostridia	TANB77	CAG-508
5259	2.3753e+08	9.76439e+07			groupA responder	MGYG-HGUT-00649	Bacteria	Actinobacteriota	Coriobacteriia	Coriobacteriales	Coriobacteriaceae	Collinsella
425	2.13532e+08	4.07932e+07			groupA responder	QAMM01 sp003150405	Bacteria	Firmicutes_A	Clostridia	Oscillospirales	Ruminococcaceae	QAMM01	QAMM01 sp003150405
1519	-2.13044e+08				groupA responder	CAG-269 sp000437215	Bacteria	Firmicutes_A	Clostridia	TANB77	CAG-508	CAG-269	CAG-269 sp000437215
2686	2.12681e+08	2.24917e+07			groupA responder	MGYG-HGUT-00959	Bacteria	Firmicutes_A	Clostridia	Oscillospirales	Ruminococcaceae	Ruminococcus
5796	-2.03258e+08	1.62924e+07			groupA responder	MGYG-HGUT-01867	Bacteria	Bacteroidota	Bacteroidia	Bacteroidales	Muribaculaceae	CAG-873
3067	-2.01661e+08				groupA responder	MGYG-HGUT-02627	Bacteria	Firmicutes_A	Clostridia	Oscillospirales	Butyricicoccaceae
5015	-1.94056e+08	5.1177e+07			groupA responder	MGYG-HGUT-00641	Bacteria	Actinobacteriota	Coriobacteriia	Coriobacteriales	Coriobacteriaceae	Collinsella
3312	1.8874e+08				groupA responder	MGYG-HGUT-04551	Bacteria	Firmicutes_A	Clostridia	Christensenellales	CAG-138	Phil1
1062	-1.8103e+08				groupA responder	CAG-83 sp900313295	Bacteria	Firmicutes_A	Clostridia	Oscillospirales	Oscillospiraceae	CAG-83	CAG-83 sp900313295
4353	-1.76583e+08				groupA responder	MGYG-HGUT-03114	Bacteria	Firmicutes_A	Clostridia	Clostridiales	Clostridiaceae	Clostridium
4577	-1.62975e+08	1.13654e+08			groupA responder	MGYG-HGUT-04199	Bacteria	Firmicutes	Bacilli	RFN20	CAG-449	CAG-449
5054	-1.58081e+08				groupA responder	MGYG-HGUT-03418	Bacteria	Actinobacteriota	Coriobacteriia	Coriobacteriales	Coriobacteriaceae	Collinsella
146	-1.40977e+08	9.29681e+07			groupA responder	CAG-313 sp003539625	Bacteria	Firmicutes	Bacilli	ML615J-28	CAG-313	CAG-313	CAG-313 sp003539625
2374	1.37115e+08	3.079e+07			groupA responder	CAG-269 sp000431335	Bacteria	Firmicutes_A	Clostridia	TANB77	CAG-508	CAG-269	CAG-269 sp000431335
5773	-1.22848e+08	1.34963e+07			groupA responder	MGYG-HGUT-00781	Bacteria	Bacteroidota	Bacteroidia	Bacteroidales	Bacteroidaceae	Bacteroides_A
3347	1.1522e+08	1.72062e+07			groupA responder	MGYG-HGUT-01747	Bacteria	Firmicutes_A	Clostridia	Christensenellales	Christensenellaceae
2175	-1.12433e+08				groupA responder	Collinsella tanakaei	Bacteria	Actinobacteriota	Coriobacteriia	Coriobacteriales	Coriobacteriaceae	Collinsella	Collinsella tanakaei
5697	-1.0736e+08				groupA responder	MGYG-HGUT-03515	Bacteria	Bacteroidota	Bacteroidia	Bacteroidales	Bacteroidaceae	Prevotella
5174	1.05269e+08	1.13387e+08			groupA responder	MGYG-HGUT-01221	Bacteria	Actinobacteriota	Coriobacteriia	Coriobacteriales	Coriobacteriaceae	Collinsella
6276	9.87414e+07	6.89618e+07			groupA responder	MGYG-HGUT-01832	Bacteria	Desulfobacterota_A	Desulfovibrionia	Desulfovibrionales	Desulfovibrionaceae	Bilophila
1987	-9.41255e+07	4.76806e+07			groupA responder	Haemophilus_D parainfluenzae_L	Bacteria	Proteobacteria	Gammaproteobacteria	Enterobacterales	Pasteurellaceae	Haemophilus_D	Haemophilus_D parainfluenzae_L
1713	9.32981e+07				groupA responder	Prevotella sp002251385	Bacteria	Bacteroidota	Bacteroidia	Bacteroidales	Bacteroidaceae	Prevotella	Prevotella sp002251385
4741	9.10639e+07				groupA responder	MGYG-HGUT-04254	Bacteria	Firmicutes	Bacilli	RF39	CAG-1000	CAG-460
64	-8.73328e+07				groupA responder	Streptococcus mitis_AC	Bacteria	Firmicutes	Bacilli	Lactobacillales	Streptococcaceae	Streptococcus	Streptococcus mitis_AC
740	-8.52639e+07				groupA responder	CAG-841 sp000437375	Bacteria	Firmicutes_A	Clostridia	Oscillospirales	CAG-272	CAG-841	CAG-841 sp000437375
5194	-8.46168e+07	1.02523e+08			groupA responder	MGYG-HGUT-00017	Bacteria	Actinobacteriota	Coriobacteriia	Coriobacteriales	Coriobacteriaceae	Collinsella
5343	7.73317e+07				groupA responder	MGYG-HGUT-04366	Bacteria	Actinobacteriota	Coriobacteriia	Coriobacteriales	Coriobacteriaceae	Collinsella
5450	-7.61633e+07	5.03113e+06			groupA responder	MGYG-HGUT-01686	Bacteria	Actinobacteriota	Coriobacteriia	Coriobacteriales	Eggerthellaceae	DNF00809
5761	-6.90328e+07	1.81879e+07			groupA responder	MGYG-HGUT-02585	Bacteria	Bacteroidota	Bacteroidia	Bacteroidales	Bacteroidaceae	Bacteroides
3192	6.55404e+07				groupA responder	MGYG-HGUT-04108	Bacteria	Firmicutes_A	Clostridia	Oscillospirales	CAG-382
5673	-6.31009e+07	3.62278e+07			groupA responder	MGYG-HGUT-01034	Bacteria	Bacteroidota	Bacteroidia	Bacteroidales	Bacteroidaceae	Prevotella
3935	5.96063e+07	5.36627e+07			groupA responder	MGYG-HGUT-03354	Bacteria	Firmicutes_A	Clostridia	Lachnospirales	Lachnospiraceae	Faecalicatena
5414	-5.55453e+07				groupA responder	MGYG-HGUT-00160	Bacteria	Actinobacteriota	Coriobacteriia	Coriobacteriales	Coriobacteriaceae	Collinsella
1900	-4.70335e+07				groupA responder	CHH4-2 sp002899675	Bacteria	Firmicutes_A	Clostridia	Lachnospirales	Lachnospiraceae	CHH4-2	CHH4-2 sp002899675
5658	-4.42745e+07	1.68388e+07			groupA responder	MGYG-HGUT-02613	Bacteria	Bacteroidota	Bacteroidia	Bacteroidales	Bacteroidaceae	Prevotella
5388	4.07173e+07				groupA responder	MGYG-HGUT-03030	Bacteria	Actinobacteriota	Coriobacteriia	Coriobacteriales	Coriobacteriaceae	Collinsella
4646	-3.941e+07				groupA responder	MGYG-HGUT-04527	Bacteria	Firmicutes	Bacilli	RF39	CAG-611
5047	3.93865e+07	1.91468e+07			groupA responder	MGYG-HGUT-00397	Bacteria	Actinobacteriota	Coriobacteriia	Coriobacteriales	Coriobacteriaceae	Collinsella
4676	3.79359e+07	8.22827e+06			groupA responder	MGYG-HGUT-02259	Bacteria	Firmicutes	Bacilli	RF39	CAG-302	CAG-302
439	3.77601e+07				groupA responder	Streptococcus pasteurianus	Bacteria	Firmicutes	Bacilli	Lactobacillales	Streptococcaceae	Streptococcus	Streptococcus pasteurianus
4985	-3.75894e+07				groupA responder	MGYG-HGUT-03685	Bacteria	Actinobacteriota	Coriobacteriia	Coriobacteriales	Coriobacteriaceae	Collinsella
809	3.54469e+07				groupA responder	CAG-302 sp000431795	Bacteria	Firmicutes	Bacilli	RF39	CAG-302	CAG-302	CAG-302 sp000431795
5321	-3.36559e+07	6.65942e+06			groupA responder	MGYG-HGUT-00302	Bacteria	Actinobacteriota	Coriobacteriia	Coriobacteriales	Coriobacteriaceae	Collinsella
4963	-3.29602e+07				groupA responder	MGYG-HGUT-03976	Bacteria	Actinobacteriota	Coriobacteriia	Coriobacteriales	Coriobacteriaceae	Collinsella
3790	-3.17898e+07				groupA responder	MGYG-HGUT-01965	Bacteria	Firmicutes_A	Clostridia	Lachnospirales	Lachnospiraceae	CAG-510
514	-3.07743e+07	1.28479e+07			groupA responder	Clostridium paraputrificum	Bacteria	Firmicutes_A	Clostridia	Clostridiales	Clostridiaceae	Clostridium	Clostridium paraputrificum
5039	2.90513e+07				groupA responder	MGYG-HGUT-02856	Bacteria	Actinobacteriota	Coriobacteriia	Coriobacteriales	Coriobacteriaceae	Collinsella
6003	2.85884e+07	3.55477e+06			groupA responder	MGYG-HGUT-02179	Bacteria	Bacteroidota	Bacteroidia	Bacteroidales	UBA932	CAG-831
2270	-2.56479e+07				groupA responder	Parabacteroides gordonii	Bacteria	Bacteroidota	Bacteroidia	Bacteroidales	Tannerellaceae	Parabacteroides	Parabacteroides gordonii
5064	2.44732e+07	1.42456e+06			groupA responder	MGYG-HGUT-03698	Bacteria	Actinobacteriota	Coriobacteriia	Coriobacteriales	Coriobacteriaceae	Collinsella
5864	2.27329e+07	4.36871e+07			groupA responder	MGYG-HGUT-01643	Bacteria	Bacteroidota	Bacteroidia	Bacteroidales	Muribaculaceae	CAG-485
5486	-2.24959e+07	1.77145e+07			groupA responder	MGYG-HGUT-00616	Bacteria	Actinobacteriota	Coriobacteriia	Coriobacteriales	Eggerthellaceae	CAG-1427
3079	-1.84616e+07				groupA responder	MGYG-HGUT-02005	Bacteria	Firmicutes_A	Clostridia	Oscillospirales
5254	1.7268e+07	1.18626e+07			groupA responder	MGYG-HGUT-00845	Bacteria	Actinobacteriota	Coriobacteriia	Coriobacteriales	Coriobacteriaceae	Collinsella
5485	-1.64598e+07	3.50913e+07			groupA responder	MGYG-HGUT-00944	Bacteria	Actinobacteriota	Coriobacteriia	Coriobacteriales	Eggerthellaceae	CAG-1427
1951	-1.5025e+07	1.28903e+06			groupA responder	Clostridium_Q sp000435655	Bacteria	Firmicutes_A	Clostridia	Lachnospirales	Lachnospiraceae	Clostridium_Q	Clostridium_Q sp000435655
3847	1.17035e+07				groupA responder	MGYG-HGUT-00966	Bacteria	Firmicutes_A	Clostridia	Lachnospirales	Lachnospiraceae	Blautia_A
3196	-1.0701e+07				groupA responder	MGYG-HGUT-00366	Bacteria	Firmicutes_A	Clostridia	Oscillospirales	CAG-382
3081	-9.13455e+06				groupA responder	MGYG-HGUT-01934	Bacteria	Firmicutes_A	Clostridia	Oscillospirales	CAG-272
5880	-9.00036e+06	1.09031e+07			groupA responder	MGYG-HGUT-00889	Bacteria	Bacteroidota	Bacteroidia	Bacteroidales	Muribaculaceae	CAG-279
1695	-6.99938e+06				groupA responder	CAG-964 sp000435335	Bacteria	Firmicutes_A	Clostridia	Oscillospirales	Acutalibacteraceae	CAG-964	CAG-964 sp000435335
432	2.25956e+06				groupA responder	Collinsella aerofaciens_A	Bacteria	Actinobacteriota	Coriobacteriia	Coriobacteriales	Coriobacteriaceae	Collinsella	Collinsella aerofaciens_A
2997	1.76404e+06	2.0525e+07			groupA responder	MGYG-HGUT-01192	Bacteria	Firmicutes_A	Clostridia	Oscillospirales	Oscillospiraceae	UBA1777
491	1.33151e+06	1.52258e+08			groupA responder	Ruminococcus_G gauvreauii	Bacteria	Firmicutes_A	Clostridia	Lachnospirales	Lachnospiraceae	Ruminococcus_G	Ruminococcus_G gauvreauii
3329	514683				groupA responder	MGYG-HGUT-00965	Bacteria	Firmicutes_A	Clostridia	Christensenellales	CAG-138	PeH17
4384	2665.36				groupA responder	MGYG-HGUT-00961	Bacteria	Firmicutes_C	Negativicutes	Selenomonadales	Selenomonadaceae	Megamonas
1753	1500.68				groupA responder	Flavonifractor sp900199495	Bacteria	Firmicutes_A	Clostridia	Oscillospirales	Oscillospiraceae	Flavonifractor	Flavonifractor sp900199495
1610	1342.03				groupA responder	Akkermansia muciniphila_C	Bacteria	Verrucomicrobiota	Verrucomicrobiae	Verrucomicrobiales	Akkermansiaceae	Akkermansia	Akkermansia muciniphila_C
3194	-1323.73	5.49811e+07			groupA responder	MGYG-HGUT-00476	Bacteria	Firmicutes_A	Clostridia	Oscillospirales	CAG-382
346	-821.332	8.4193e+07			groupA responder	Bifidobacterium dentium	Bacteria	Actinobacteriota	Actinobacteria	Actinomycetales	Bifidobacteriaceae	Bifidobacterium	Bifidobacterium dentium
102	-818.296	2.67855e+07			groupA responder	Cloacibacillus porcorum	Bacteria	Synergistota	Synergistia	Synergistales	Synergistaceae	Cloacibacillus	Cloacibacillus porcorum
5304	482.388				groupA responder	MGYG-HGUT-02936	Bacteria	Actinobacteriota	Coriobacteriia	Coriobacteriales	Coriobacteriaceae	Collinsella
5188	415.928				groupA responder	MGYG-HGUT-03033	Bacteria	Actinobacteriota	Coriobacteriia	Coriobacteriales	Coriobacteriaceae	Collinsella
5592	346.513				groupA responder	MGYG-HGUT-00633	Bacteria	Verrucomicrobiota	Lentisphaeria	Victivallales	Victivallaceae	Victivallis
5810	-340.943	1.91348e+06			groupA responder	MGYG-HGUT-04483	Bacteria	Bacteroidota	Bacteroidia	Bacteroidales	Muribaculaceae	CAG-873
3650	-325.194	3.58884e+07			groupA responder	MGYG-HGUT-04103	Bacteria	Firmicutes_A	Clostridia	TANB77	CAG-508	CAG-269
4012	-324.806				groupA responder	MGYG-HGUT-00638	Bacteria	Firmicutes_A	Clostridia	Lachnospirales	Lachnospiraceae	Lachnospira
5046	315.501	3.84411e+06			groupA responder	MGYG-HGUT-03046	Bacteria	Actinobacteriota	Coriobacteriia	Coriobacteriales	Coriobacteriaceae	Collinsella
4760	-307.785				groupA responder	MGYG-HGUT-02253	Bacteria	Firmicutes	Bacilli	RF39	CAG-1000	CAG-533
5050	276.931	3.70247e+07			groupA responder	MGYG-HGUT-04297	Bacteria	Actinobacteriota	Coriobacteriia	Coriobacteriales	Coriobacteriaceae	Collinsella
5059	-275.631	5.41427e+07			groupA responder	MGYG-HGUT-01724	Bacteria	Actinobacteriota	Coriobacteriia	Coriobacteriales	Coriobacteriaceae	Collinsella
3086	244.466				groupA responder	MGYG-HGUT-00416	Bacteria	Firmicutes_A	Clostridia	Oscillospirales	CAG-272	Firm-07
445	215.923				groupA responder	CAG-462 sp003489705	Bacteria	Bacteroidota	Bacteroidia	Bacteroidales	Bacteroidaceae	CAG-462	CAG-462 sp003489705
2995	-209.971	1.02827e+08			groupA responder	MGYG-HGUT-00746	Bacteria	Firmicutes_A	Clostridia	Oscillospirales	Oscillospiraceae	UBA1777
5126	206.121				groupA responder	MGYG-HGUT-02852	Bacteria	Actinobacteriota	Coriobacteriia	Coriobacteriales	Coriobacteriaceae	Collinsella
5625	-203.492	3.50485e+07			groupA responder	MGYG-HGUT-03569	Bacteria	Spirochaetota	Spirochaetia	Treponematales	Treponemataceae	Treponema_D
4038	-200.754				groupA responder	MGYG-HGUT-02226	Bacteria	Firmicutes_A	Clostridia	Lachnospirales	Lachnospiraceae	CAG-81
3648	-192.086	7.59596e+07			groupA responder	MGYG-HGUT-00494	Bacteria	Firmicutes_A	Clostridia	TANB77	CAG-508	CAG-269
1410	189.298				groupA responder	Prevotella intermedia	Bacteria	Bacteroidota	Bacteroidia	Bacteroidales	Bacteroidaceae	Prevotella	Prevotella intermedia
5247	165.202	1.27258e+08			groupA responder	MGYG-HGUT-03122	Bacteria	Actinobacteriota	Coriobacteriia	Coriobacteriales	Coriobacteriaceae	Collinsella
4658	164.965				groupA responder	MGYG-HGUT-01184	Bacteria	Firmicutes	Bacilli	RF39	CAG-611	UBA7057
369	-160.777				groupA responder	CAG-628 sp000438415	Bacteria	Firmicutes	Bacilli	RF39	CAG-1000	CAG-628	CAG-628 sp000438415
5173	-152.613				groupA responder	MGYG-HGUT-02851	Bacteria	Actinobacteriota	Coriobacteriia	Coriobacteriales	Coriobacteriaceae	Collinsella
2736	147.335				groupA responder	MGYG-HGUT-02661	Bacteria	Firmicutes_A	Clostridia	Oscillospirales	Ruminococcaceae	Ruminiclostridium_E
5092	146.766	6.93433e+07			groupA responder	MGYG-HGUT-01108	Bacteria	Actinobacteriota	Coriobacteriia	Coriobacteriales	Coriobacteriaceae	Collinsella
1948	146.433				groupA responder	Lactobacillus_F plantarum	Bacteria	Firmicutes	Bacilli	Lactobacillales	Lactobacillaceae	Lactobacillus_F	Lactobacillus_F plantarum
5496	143.973				groupA responder	MGYG-HGUT-04189	Bacteria	Actinobacteriota	Coriobacteriia	Coriobacteriales	Eggerthellaceae	Slackia_A
4275	142.453				groupA responder	MGYG-HGUT-02010	Bacteria	Firmicutes_A	Clostridia	Peptostreptococcales	Anaerovoracaceae
2701	-135.773	8.23196e+07			groupA responder	MGYG-HGUT-04347	Bacteria	Firmicutes_A	Clostridia	Oscillospirales	Ruminococcaceae	UBA5884
4602	-133.134				groupA responder	MGYG-HGUT-00662	Bacteria	Firmicutes	Bacilli	Erysipelotrichales	Erysipelotrichaceae	Solobacterium
3612	130.629	3.04658e+07			groupA responder	MGYG-HGUT-01280	Bacteria	Firmicutes_A	Clostridia	Saccharofermentanales	Fastidiosipilaceae	KA00274
6118	128.4				groupA responder	MGYG-HGUT-03017	Bacteria	Proteobacteria	Gammaproteobacteria	Burkholderiales	Burkholderiaceae	Duodenibacillus
5805	123.649	2.96191e+07			groupA responder	MGYG-HGUT-04026	Bacteria	Bacteroidota	Bacteroidia	Bacteroidales	Muribaculaceae	CAG-873
3184	-123.469	5.83834e+07			groupA responder	MGYG-HGUT-00615	Bacteria	Firmicutes_A	Clostridia	Oscillospirales	CAG-382
5505	123.469				groupA responder	MGYG-HGUT-01816	Bacteria	Actinobacteriota	Coriobacteriia	Coriobacteriales	QAMH01	QAMH01
2759	-123.339	4.52894e+06			groupA responder	MGYG-HGUT-03299	Bacteria	Firmicutes_A	Clostridia	Oscillospirales	Ruminococcaceae
5402	122.915	6.8149e+07			groupA responder	MGYG-HGUT-03229	Bacteria	Actinobacteriota	Coriobacteriia	Coriobacteriales	Coriobacteriaceae	Collinsella
5387	-121.563				groupA responder	MGYG-HGUT-01719	Bacteria	Actinobacteriota	Coriobacteriia	Coriobacteriales	Coriobacteriaceae	Collinsella
1657	-121.401				groupA responder	CAG-1427 sp000434775	Bacteria	Actinobacteriota	Coriobacteriia	Coriobacteriales	Eggerthellaceae	CAG-1427	CAG-1427 sp000434775
5271	119.731				groupA responder	MGYG-HGUT-03093	Bacteria	Actinobacteriota	Coriobacteriia	Coriobacteriales	Coriobacteriaceae	Collinsella
5239	-118.698				groupA responder	MGYG-HGUT-04408	Bacteria	Actinobacteriota	Coriobacteriia	Coriobacteriales	Coriobacteriaceae	Collinsella
5164	-113.481				groupA responder	MGYG-HGUT-03032	Bacteria	Actinobacteriota	Coriobacteriia	Coriobacteriales	Coriobacteriaceae	Collinsella
5124	106.754				groupA responder	MGYG-HGUT-00802	Bacteria	Actinobacteriota	Coriobacteriia	Coriobacteriales	Coriobacteriaceae	Collinsella
5798	-104.73	5.28119e+07			groupA responder	MGYG-HGUT-01666	Bacteria	Bacteroidota	Bacteroidia	Bacteroidales	Muribaculaceae	CAG-873
6072	-104.063	1.1535e+08			groupA responder	MGYG-HGUT-03905	Bacteria	Bacteroidota	Bacteroidia	Flavobacteriales	UBA1820	UBA1820
5470	99.8792	5.78005e+07			groupA responder	MGYG-HGUT-01198	Bacteria	Actinobacteriota	Coriobacteriia	Coriobacteriales	Eggerthellaceae	CAG-1427
5097	99.3435				groupA responder	MGYG-HGUT-02911	Bacteria	Actinobacteriota	Coriobacteriia	Coriobacteriales	Coriobacteriaceae	Collinsella
1386	-98.1247				groupA responder	UBA1206 sp000433115	Bacteria	Firmicutes_A	Clostridia	Oscillospirales	CAG-382	UBA1206	UBA1206 sp000433115
5313	96.8596				groupA responder	MGYG-HGUT-00594	Bacteria	Actinobacteriota	Coriobacteriia	Coriobacteriales	Coriobacteriaceae	Collinsella
1273	94.5611	6.81801e+07			groupA responder	Clostridium neonatale	Bacteria	Firmicutes_A	Clostridia	Clostridiales	Clostridiaceae	Clostridium	Clostridium neonatale
5821	94.5611	6.81801e+07			groupA responder	MGYG-HGUT-00353	Bacteria	Bacteroidota	Bacteroidia	Bacteroidales	Muribaculaceae	UBA7173
5374	-94.3808	6.76415e+07			groupA responder	MGYG-HGUT-03044	Bacteria	Actinobacteriota	Coriobacteriia	Coriobacteriales	Coriobacteriaceae	Collinsella
5983	-93.9027				groupA responder	MGYG-HGUT-04050	Bacteria	Bacteroidota	Bacteroidia	Bacteroidales	UBA932	RC9
2695	93.453				groupA responder	MGYG-HGUT-04471	Bacteria	Firmicutes_A	Clostridia	Oscillospirales	Ruminococcaceae	UBA1394
4956	91.034	8.72721e+06			groupA responder	MGYG-HGUT-01935	Bacteria	Actinobacteriota	Coriobacteriia	Coriobacteriales	Coriobacteriaceae	Collinsella
3992	88.6351	6.72577e+07			groupA responder	MGYG-HGUT-02973	Bacteria	Firmicutes_A	Clostridia	Lachnospirales	Lachnospiraceae	UBA7096
2933	87.4249	3.45385e+06			groupA responder	MGYG-HGUT-03819	Bacteria	Firmicutes_A	Clostridia	Oscillospirales	Oscillospiraceae
5323	-87.1323	1.2116e+08			groupA responder	MGYG-HGUT-03034	Bacteria	Actinobacteriota	Coriobacteriia	Coriobacteriales	Coriobacteriaceae	Collinsella
5799	84.9651	4.54262e+07			groupA responder	MGYG-HGUT-03256	Bacteria	Bacteroidota	Bacteroidia	Bacteroidales	Muribaculaceae	CAG-873
1837	-83.1756				groupA responder	UBA1820 sp003150615	Bacteria	Bacteroidota	Bacteroidia	Flavobacteriales	UBA1820	UBA1820	UBA1820 sp003150615
5672	-82.565	7.32425e+06			groupA responder	MGYG-HGUT-02737	Bacteria	Bacteroidota	Bacteroidia	Bacteroidales	Bacteroidaceae	Prevotella
5753	81.8919				groupA responder	MGYG-HGUT-03312	Bacteria	Bacteroidota	Bacteroidia	Bacteroidales	Bacteroidaceae	Bacteroides
4669	81.5207				groupA responder	MGYG-HGUT-03672	Bacteria	Firmicutes	Bacilli	RF39	CAG-433	CAG-594
1921	-80.8677				groupA responder	Bifidobacterium vaginale_G	Bacteria	Actinobacteriota	Actinobacteria	Actinomycetales	Bifidobacteriaceae	Bifidobacterium	Bifidobacterium vaginale_G
3085	80.7408				groupA responder	MGYG-HGUT-00490	Bacteria	Firmicutes_A	Clostridia	Oscillospirales	CAG-272	Firm-07
2835	79.4665	7.3981e+07			groupA responder	MGYG-HGUT-02944	Bacteria	Firmicutes_A	Clostridia	Oscillospirales	Oscillospiraceae	Marseille-P3106
5206	-79.4039				groupA responder	MGYG-HGUT-00648	Bacteria	Actinobacteriota	Coriobacteriia	Coriobacteriales	Coriobacteriaceae	Collinsella
2722	-78.9932	6.20738e+07			groupA responder	MGYG-HGUT-03162	Bacteria	Firmicutes_A	Clostridia	Oscillospirales	Ruminococcaceae	Ruminococcus_D
5400	-78.4986				groupA responder	MGYG-HGUT-04332	Bacteria	Actinobacteriota	Coriobacteriia	Coriobacteriales	Coriobacteriaceae	Collinsella
2519	-78.1664	1.6759e+07			groupA responder	MGYG-HGUT-02031	Bacteria	Firmicutes_A	Clostridia	Oscillospirales	Acutalibacteraceae
2601	77.8817				groupA responder	MGYG-HGUT-01230	Bacteria	Firmicutes_A	Clostridia	Oscillospirales	Acutalibacteraceae	Eubacterium_R
3018	76.8925				groupA responder	MGYG-HGUT-02667	Bacteria	Firmicutes_A	Clostridia	Oscillospirales	Oscillospiraceae	F23-B02
6212	72.8351				groupA responder	MGYG-HGUT-03283	Bacteria	Proteobacteria	Alphaproteobacteria	RF32	CAG-239	51-20
5314	72.7215	5.0828e+07			groupA responder	MGYG-HGUT-03043	Bacteria	Actinobacteriota	Coriobacteriia	Coriobacteriales	Coriobacteriaceae	Collinsella
976	-69.4594	9.38121e+07			groupA responder	Streptococcus agalactiae	Bacteria	Firmicutes	Bacilli	Lactobacillales	Streptococcaceae	Streptococcus	Streptococcus agalactiae
5113	-68.8802	1.27068e+07			groupA responder	MGYG-HGUT-01161	Bacteria	Actinobacteriota	Coriobacteriia	Coriobacteriales	Coriobacteriaceae	Collinsella
5023	68.5407	4.95964e+07			groupA responder	MGYG-HGUT-01726	Bacteria	Actinobacteriota	Coriobacteriia	Coriobacteriales	Coriobacteriaceae	Collinsella
5118	67.3815	1.25512e+07			groupA responder	MGYG-HGUT-01150	Bacteria	Actinobacteriota	Coriobacteriia	Coriobacteriales	Coriobacteriaceae	Collinsella
5910	67.0674				groupA responder	MGYG-HGUT-02784	Bacteria	Bacteroidota	Bacteroidia	Bacteroidales	Porphyromonadaceae	Porphyromonas
3127	-65.1852	3.86678e+07			groupA responder	MGYG-HGUT-04024	Bacteria	Firmicutes_A	Clostridia	Oscillospirales	CAG-272
5316	-65.1826	6.3636e+07			groupA responder	MGYG-HGUT-03180	Bacteria	Actinobacteriota	Coriobacteriia	Coriobacteriales	Coriobacteriaceae	Collinsella
2275	62.9638				groupA responder	DNF00809 sp001552935	Bacteria	Actinobacteriota	Coriobacteriia	Coriobacteriales	Eggerthellaceae	DNF00809	DNF00809 sp001552935
4998	62.6901				groupA responder	MGYG-HGUT-02916	Bacteria	Actinobacteriota	Coriobacteriia	Coriobacteriales	Coriobacteriaceae	Collinsella
3974	62.2051	4.98723e+07			groupA responder	MGYG-HGUT-04380	Bacteria	Firmicutes_A	Clostridia	Lachnospirales	Lachnospiraceae	CAG-590
4397	-62.0452				groupA responder	MGYG-HGUT-01778	Bacteria	Firmicutes_C	Negativicutes	Acidaminococcales	Acidaminococcaceae	Phascolarctobacterium
3547	-59.9063	5.10897e+06			groupA responder	MGYG-HGUT-01846	Bacteria	Firmicutes_A	Clostridia	4C28d-15	CAG-314	CAG-1435
2963	59.521				groupA responder	MGYG-HGUT-01228	Bacteria	Firmicutes_A	Clostridia	Oscillospirales	Oscillospiraceae	CAG-110
5392	58.7382				groupA responder	MGYG-HGUT-04349	Bacteria	Actinobacteriota	Coriobacteriia	Coriobacteriales	Coriobacteriaceae	Collinsella
4093	58.4168	4.70359e+07			groupA responder	MGYG-HGUT-04224	Bacteria	Firmicutes_A	Clostridia	Lachnospirales	UBA1390	UBA1390
5393	-57.2737				groupA responder	MGYG-HGUT-03048	Bacteria	Actinobacteriota	Coriobacteriia	Coriobacteriales	Coriobacteriaceae	Collinsella
4940	-57.2146	3.69823e+07			groupA responder	MGYG-HGUT-00283	Bacteria	Actinobacteriota	Coriobacteriia	Coriobacteriales	Coriobacteriaceae	Collinsella
1219	57.1478	1.16837e+08			groupA responder	Lactococcus piscium_C	Bacteria	Firmicutes	Bacilli	Lactobacillales	Streptococcaceae	Lactococcus	Lactococcus piscium_C
5228	56.9619				groupA responder	MGYG-HGUT-01788	Bacteria	Actinobacteriota	Coriobacteriia	Coriobacteriales	Coriobacteriaceae	Collinsella
6283	-56.1924	3.74746e+07			groupA responder	MGYG-HGUT-00566	Bacteria	Desulfobacterota_A	Desulfovibrionia	Desulfovibrionales	Desulfovibrionaceae	Mailhella
5350	-55.4117	3.74194e+07			groupA responder	MGYG-HGUT-02557	Bacteria	Actinobacteriota	Coriobacteriia	Coriobacteriales	Coriobacteriaceae	Collinsella
3165	-55.085				groupA responder	MGYG-HGUT-01913	Bacteria	Firmicutes_A	Clostridia	Oscillospirales	CAG-272
5987	54.6336				groupA responder	MGYG-HGUT-04205	Bacteria	Bacteroidota	Bacteroidia	Bacteroidales	UBA932	RC9
5482	-54.415	1.7212e+07			groupA responder	MGYG-HGUT-03745	Bacteria	Actinobacteriota	Coriobacteriia	Coriobacteriales	Eggerthellaceae	CAG-1427
2145	51.3112	5.1395e+07			groupA responder	Enterococcus_B faecium_B	Bacteria	Firmicutes	Bacilli	Lactobacillales	Enterococcaceae	Enterococcus_B	Enterococcus_B faecium_B
5905	-51.0553	2.67946e+07			groupA responder	MGYG-HGUT-02205	Bacteria	Bacteroidota	Bacteroidia	Bacteroidales	Porphyromonadaceae	Porphyromonas
1736	49.2295	2.45568e+07			groupA responder	CAG-628 sp003524085	Bacteria	Firmicutes	Bacilli	RF39	CAG-1000	CAG-628	CAG-628 sp003524085
1874	48.9906	1.48249e+07			groupA responder	Streptococcus anginosus	Bacteria	Firmicutes	Bacilli	Lactobacillales	Streptococcaceae	Streptococcus	Streptococcus anginosus
3618	-48.3087				groupA responder	MGYG-HGUT-01673	Bacteria	Firmicutes_A	Clostridia	UBA1212	UBA1255
1164	-47.4899	8.93774e+07			groupA responder	CAG-312 sp000438015	Bacteria	Verrucomicrobiota	Verrucomicrobiae	Opitutales	CAG-312	CAG-312	CAG-312 sp000438015
5244	46.932				groupA responder	MGYG-HGUT-00324	Bacteria	Actinobacteriota	Coriobacteriia	Coriobacteriales	Coriobacteriaceae	Collinsella
1206	46.8885	1.19112e+08			groupA responder	Lactobacillus_B ruminis	Bacteria	Firmicutes	Bacilli	Lactobacillales	Lactobacillaceae	Lactobacillus_B	Lactobacillus_B ruminis
5062	-45.791				groupA responder	MGYG-HGUT-02743	Bacteria	Actinobacteriota	Coriobacteriia	Coriobacteriales	Coriobacteriaceae	Collinsella
3065	-44.467				groupA responder	MGYG-HGUT-01891	Bacteria	Firmicutes_A	Clostridia	Oscillospirales	Butyricicoccaceae
4745	-43.8024	1.14153e+13			groupA responder	MGYG-HGUT-04546	Bacteria	Firmicutes	Bacilli	RF39	CAG-1000	CAG-460
2458	-42.9972				groupA responder	MGYG-HGUT-02192	Bacteria	Firmicutes_A	Clostridia	Oscillospirales	Acutalibacteraceae	Acutalibacter
4881	42.8469	5.04263e+07			groupA responder	MGYG-HGUT-03806	Bacteria	Actinobacteriota	Actinobacteria	Mycobacteriales	Mycobacteriaceae	Corynebacterium
3030	-42.7871				groupA responder	MGYG-HGUT-04575	Bacteria	Firmicutes_A	Clostridia	Oscillospirales	Oscillospiraceae	UBA5446
5811	42.7205	3.29746e+06			groupA responder	MGYG-HGUT-04213	Bacteria	Bacteroidota	Bacteroidia	Bacteroidales	Muribaculaceae	CAG-873
1388	42.674				groupA responder	CAG-451 sp000438295	Bacteria	Firmicutes	Bacilli	RF39	CAG-611	CAG-451	CAG-451 sp000438295
4977	42.2061	1.89484e+07			groupA responder	MGYG-HGUT-03181	Bacteria	Actinobacteriota	Coriobacteriia	Coriobacteriales	Coriobacteriaceae	Collinsella
4224	41.8918	2.61025e+07			groupA responder	MGYG-HGUT-04036	Bacteria	Firmicutes_A	Clostridia	Monoglobales	Monoglobaceae
5397	41.6399				groupA responder	MGYG-HGUT-00858	Bacteria	Actinobacteriota	Coriobacteriia	Coriobacteriales	Coriobacteriaceae	Collinsella
5122	-40.8203				groupA responder	MGYG-HGUT-03079	Bacteria	Actinobacteriota	Coriobacteriia	Coriobacteriales	Coriobacteriaceae	Collinsella
6275	-40.7911				groupA responder	MGYG-HGUT-01277	Bacteria	Desulfobacterota_A	Desulfovibrionia	Desulfovibrionales	Desulfovibrionaceae	Bilophila
5675	-39.9034				groupA responder	MGYG-HGUT-01882	Bacteria	Bacteroidota	Bacteroidia	Bacteroidales	Bacteroidaceae	Prevotella
3786	39.8018				groupA responder	MGYG-HGUT-04203	Bacteria	Firmicutes_A	Clostridia	Lachnospirales	Lachnospiraceae	Acetatifactor
2812	-39.7972	1.66231e+12			groupA responder	MGYG-HGUT-01205	Bacteria	Firmicutes_A	Clostridia	Oscillospirales	Ruminococcaceae	Gemmiger
3724	-39.5903	5.07843e+12			groupA responder	MGYG-HGUT-04073	Bacteria	Firmicutes_A	Clostridia	TANB77	CAG-508	UBA7001
1639	39.5173				groupA responder	Porphyromonas uenonis_A	Bacteria	Bacteroidota	Bacteroidia	Bacteroidales	Porphyromonadaceae	Porphyromonas	Porphyromonas uenonis_A
2416	39.2443	2.90547e+07			groupA responder	Paramuribaculum sp001689535	Bacteria	Bacteroidota	Bacteroidia	Bacteroidales	Muribaculaceae	Paramuribaculum	Paramuribaculum sp001689535
4290	-39.17				groupA responder	MGYG-HGUT-04198	Bacteria	Firmicutes_A	Clostridia	Peptostreptococcales	Anaerovoracaceae	UBA1191
3090	37.9839				groupA responder	MGYG-HGUT-01905	Bacteria	Firmicutes_A	Clostridia	Oscillospirales	CAG-272	Firm-07
2655	37.2953				groupA responder	MGYG-HGUT-03955	Bacteria	Firmicutes_A	Clostridia	Oscillospirales	Acutalibacteraceae
1757	37.0993	9.49063e+07			groupA responder	Leuconostoc mesenteroides	Bacteria	Firmicutes	Bacilli	Lactobacillales	Lactobacillaceae	Leuconostoc	Leuconostoc mesenteroides
512	-36.7802				groupA responder	CAG-485 sp900321585	Bacteria	Bacteroidota	Bacteroidia	Bacteroidales	Muribaculaceae	CAG-485	CAG-485 sp900321585
1744	36.6046	4.78154e+07			groupA responder	K10 sp001941205	Bacteria	Bacteroidota	Bacteroidia	Bacteroidales	Muribaculaceae	K10	K10 sp001941205
4897	-35.3711				groupA responder	MGYG-HGUT-03810	Bacteria	Actinobacteriota	Actinobacteria	Actinomycetales	Actinomycetaceae	Varibaculum
5290	34.9691				groupA responder	MGYG-HGUT-03896	Bacteria	Actinobacteriota	Coriobacteriia	Coriobacteriales	Coriobacteriaceae	Collinsella
3270	34.5819				groupA responder	MGYG-HGUT-01823	Bacteria	Firmicutes_A	Clostridia	Christensenellales	CAG-74
5163	-34.1553				groupA responder	MGYG-HGUT-04607	Bacteria	Actinobacteriota	Coriobacteriia	Coriobacteriales	Coriobacteriaceae	Collinsella
4238	34.0681	1.13857e+07			groupA responder	MGYG-HGUT-01896	Bacteria	Firmicutes_A	Clostridia	Monoglobales
2478	34.0398	3.35551e+07			groupA responder	MGYG-HGUT-01125	Bacteria	Firmicutes_A	Clostridia	Oscillospirales	Acutalibacteraceae
3500	-33.8417	9.37667e+11			groupA responder	MGYG-HGUT-03179	Bacteria	Firmicutes_A	Clostridia	4C28d-15	CAG-727
5074	-33.7359	5.71711e+06			groupA responder	MGYG-HGUT-02087	Bacteria	Actinobacteriota	Coriobacteriia	Coriobacteriales	Coriobacteriaceae	Collinsella
5823	33.705	1.06116e+07			groupA responder	MGYG-HGUT-01644	Bacteria	Bacteroidota	Bacteroidia	Bacteroidales	Muribaculaceae	UBA7173
565	33.7024				groupA responder	Holdemania massiliensis	Bacteria	Firmicutes	Bacilli	Erysipelotrichales	Erysipelotrichaceae	Holdemania	Holdemania massiliensis
3825	32.9754	6.71084e+06			groupA responder	MGYG-HGUT-03215	Bacteria	Firmicutes_A	Clostridia	Lachnospirales	Lachnospiraceae
734	32.8033				groupA responder	Prevotella melaninogenica	Bacteria	Bacteroidota	Bacteroidia	Bacteroidales	Bacteroidaceae	Prevotella	Prevotella melaninogenica
3964	32.695	3.3555e+07			groupA responder	MGYG-HGUT-03458	Bacteria	Firmicutes_A	Clostridia	Lachnospirales	Lachnospiraceae	CAG-127
1551	32.6564				groupA responder	Odoribacter splanchnicus	Bacteria	Bacteroidota	Bacteroidia	Bacteroidales	Marinifilaceae	Odoribacter	Odoribacter splanchnicus
5922	32.606	9.30641e+06			groupA responder	MGYG-HGUT-02587	Bacteria	Bacteroidota	Bacteroidia	Bacteroidales	Tannerellaceae	Parabacteroides
3686	32.533	1.58178e+07			groupA responder	MGYG-HGUT-04449	Bacteria	Firmicutes_A	Clostridia	TANB77	CAG-508	CAG-245
3787	32.5004				groupA responder	MGYG-HGUT-00417	Bacteria	Firmicutes_A	Clostridia	Lachnospirales	Lachnospiraceae	Acetatifactor
3005	-32.3173	7.70225e+07			groupA responder	MGYG-HGUT-01049	Bacteria	Firmicutes_A	Clostridia	Oscillospirales	Oscillospiraceae	UBA1777
5944	32.2176				groupA responder	MGYG-HGUT-03994	Bacteria	Bacteroidota	Bacteroidia	Bacteroidales	UBA11471	UBA11471
1798	31.9359	6.02715e+06			groupA responder	Bacteroides_A coprocola	Bacteria	Bacteroidota	Bacteroidia	Bacteroidales	Bacteroidaceae	Bacteroides_A	Bacteroides_A coprocola
1789	31.9226				groupA responder	Bacteroides_B sartorii	Bacteria	Bacteroidota	Bacteroidia	Bacteroidales	Bacteroidaceae	Bacteroides_B	Bacteroides_B sartorii
3139	31.7195				groupA responder	MGYG-HGUT-03963	Bacteria	Firmicutes_A	Clostridia	Oscillospirales	CAG-272
2306	-31.718				groupA responder	UCG-010 sp003150115	Bacteria	Firmicutes_A	Clostridia	Oscillospirales	CAG-382	UCG-010	UCG-010 sp003150115
4664	-31.7166				groupA responder	MGYG-HGUT-02167	Bacteria	Firmicutes	Bacilli	RF39	CAG-611	CAG-611
3190	-31.6704	5.07843e+12			groupA responder	MGYG-HGUT-04190	Bacteria	Firmicutes_A	Clostridia	Oscillospirales	CAG-382
3775	-31.5209	2.07326e+12			groupA responder	MGYG-HGUT-01809	Bacteria	Firmicutes_A	Clostridia	Lachnospirales	Lachnospiraceae	Eisenbergiella
5021	31.4013				groupA responder	MGYG-HGUT-02112	Bacteria	Actinobacteriota	Coriobacteriia	Coriobacteriales	Coriobacteriaceae	Collinsella
3007	-31.3085	7.86746e+12			groupA responder	MGYG-HGUT-01243	Bacteria	Firmicutes_A	Clostridia	Oscillospirales	Oscillospiraceae	UBA1777
5722	31.0818	2.73974e+07			groupA responder	MGYG-HGUT-02575	Bacteria	Bacteroidota	Bacteroidia	Bacteroidales	Bacteroidaceae
4708	-30.968	1.75922e+13			groupA responder	MGYG-HGUT-01041	Bacteria	Firmicutes	Bacilli	RF39	CAG-822
5178	-30.8427	9.03081e+07			groupA responder	MGYG-HGUT-00693	Bacteria	Actinobacteriota	Coriobacteriia	Coriobacteriales	Coriobacteriaceae	Collinsella
353	-30.8028	5.31072e+07			groupA responder	GCA-900066495 sp900066495	Bacteria	Firmicutes_A	Clostridia	Peptostreptococcales	Peptostreptococcaceae	GCA-900066495	GCA-900066495 sp900066495
859	-30.8028	5.31072e+07			groupA responder	Fannyhessea vaginae	Bacteria	Actinobacteriota	Coriobacteriia	Coriobacteriales	Atopobiaceae	Fannyhessea	Fannyhessea vaginae
167	-30.7724				groupA responder	Weissella cibaria	Bacteria	Firmicutes	Bacilli	Lactobacillales	Lactobacillaceae	Weissella	Weissella cibaria
3725	-30.7724				groupA responder	MGYG-HGUT-00423	Bacteria	Firmicutes_A	Clostridia	TANB77	CAG-508	UBA7001
4809	-30.5971	2.78157e+12			groupA responder	MGYG-HGUT-02615	Bacteria	Fusobacteriota	Fusobacteriia	Fusobacteriales	Fusobacteriaceae	Fusobacterium_A
4291	-30.5734	1.60594e+12			groupA responder	MGYG-HGUT-02975	Bacteria	Firmicutes_A	Clostridia	Peptostreptococcales	Anaerovoracaceae	UBA1191
3628	30.5406				groupA responder	MGYG-HGUT-01942	Bacteria	Firmicutes_A	Clostridia	TANB77	CAG-508	CAG-269
184	30.3722	1.38158e+07			groupA responder	Pauljensenia bouchesdurhonensis	Bacteria	Actinobacteriota	Actinobacteria	Actinomycetales	Actinomycetaceae	Pauljensenia	Pauljensenia bouchesdurhonensis
5338	-30.3605				groupA responder	MGYG-HGUT-04450	Bacteria	Actinobacteriota	Coriobacteriia	Coriobacteriales	Coriobacteriaceae	Collinsella
4606	-30.2767				groupA responder	MGYG-HGUT-03699	Bacteria	Firmicutes	Bacilli	Erysipelotrichales	Erysipelotrichaceae	Holdemanella
3492	30.2077				groupA responder	MGYG-HGUT-04221	Bacteria	Firmicutes_A	Clostridia	4C28d-15	CAG-727
5249	-30.1726	1.01569e+13			groupA responder	MGYG-HGUT-04274	Bacteria	Actinobacteriota	Coriobacteriia	Coriobacteriales	Coriobacteriaceae	Collinsella
3021	-30.1057	4.26285e+07			groupA responder	MGYG-HGUT-01723	Bacteria	Firmicutes_A	Clostridia	Oscillospirales	Oscillospiraceae	UBA5446
350	30.0983				groupA responder	Sutterella wadsworthensis_A	Bacteria	Proteobacteria	Gammaproteobacteria	Burkholderiales	Burkholderiaceae	Sutterella	Sutterella wadsworthensis_A
3699	-29.9739				groupA responder	MGYG-HGUT-02201	Bacteria	Firmicutes_A	Clostridia	TANB77	CAG-508
5365	29.9699	3.35547e+07			groupA responder	MGYG-HGUT-00955	Bacteria	Actinobacteriota	Coriobacteriia	Coriobacteriales	Coriobacteriaceae	Collinsella
1718	-29.9676	2.95337e+07			groupA responder	Lactobacillus_C paracasei	Bacteria	Firmicutes	Bacilli	Lactobacillales	Lactobacillaceae	Lactobacillus_C	Lactobacillus_C paracasei
1993	29.903	3.87453e+07			groupA responder	UBA11471 sp000434215	Bacteria	Bacteroidota	Bacteroidia	Bacteroidales	UBA11471	UBA11471	UBA11471 sp000434215
2704	29.7561	4.74531e+07			groupA responder	MGYG-HGUT-02221	Bacteria	Firmicutes_A	Clostridia	Oscillospirales	Ruminococcaceae
4885	29.6579				groupA responder	MGYG-HGUT-03716	Bacteria	Actinobacteriota	Actinobacteria	Mycobacteriales	Mycobacteriaceae	Lawsonella
2434	-29.6355	7.77472e+11			groupA responder	MGYG-HGUT-02736	Bacteria	Firmicutes_A	Clostridia	Oscillospirales	Acutalibacteraceae
997	29.6221				groupA responder	Megasphaera sp000417505	Bacteria	Firmicutes_C	Negativicutes	Veillonellales	Megasphaeraceae	Megasphaera	Megasphaera sp000417505
2126	29.5071	8.35616e+06			groupA responder	Lachnospira sp000436535	Bacteria	Firmicutes_A	Clostridia	Lachnospirales	Lachnospiraceae	Lachnospira	Lachnospira sp000436535
800	-29.4362				groupA responder	Faecalicatena sp002314255	Bacteria	Firmicutes_A	Clostridia	Lachnospirales	Lachnospiraceae	Faecalicatena	Faecalicatena sp002314255
4575	29.4189	2.85808e+07			groupA responder	MGYG-HGUT-04488	Bacteria	Firmicutes	Bacilli	RFN20	CAG-449	CAG-449
3607	-29.3619				groupA responder	MGYG-HGUT-03776	Bacteria	Firmicutes_A	Clostridia	Saccharofermentanales	DTU023
1625	-29.3262	2.78157e+12			groupA responder	Porphyromonas somerae	Bacteria	Bacteroidota	Bacteroidia	Bacteroidales	Porphyromonadaceae	Porphyromonas	Porphyromonas somerae
5696	-29.2666	4.87198e+07			groupA responder	MGYG-HGUT-03814	Bacteria	Bacteroidota	Bacteroidia	Bacteroidales	Bacteroidaceae	Prevotella
4125	29.1891	9.73737e+06			groupA responder	MGYG-HGUT-02602	Bacteria	Firmicutes_A	Clostridia	Lachnospirales	CAG-274	CAG-274
1301	-29.115				groupA responder	Ruminococcus_E sp003526955	Bacteria	Firmicutes_A	Clostridia	Oscillospirales	Acutalibacteraceae	Ruminococcus_E	Ruminococcus_E sp003526955
40	28.9385				groupA responder	Parasutterella sp000980495	Bacteria	Proteobacteria	Gammaproteobacteria	Burkholderiales	Burkholderiaceae	Parasutterella	Parasutterella sp000980495
1806	28.894				groupA responder	Odoribacter massiliensis	Bacteria	Bacteroidota	Bacteroidia	Bacteroidales	Marinifilaceae	Odoribacter	Odoribacter massiliensis
765	28.7697	7.50306e+06			groupA responder	Prevotella bergensis	Bacteria	Bacteroidota	Bacteroidia	Bacteroidales	Bacteroidaceae	Prevotella	Prevotella bergensis
2459	-28.7122				groupA responder	MGYG-HGUT-04616	Bacteria	Firmicutes_A	Clostridia	Oscillospirales	Acutalibacteraceae	Acutalibacter
1213	28.6619				groupA responder	Faecalicatena fissicatena	Bacteria	Firmicutes_A	Clostridia	Lachnospirales	Lachnospiraceae	Faecalicatena	Faecalicatena fissicatena
6121	-28.5372				groupA responder	MGYG-HGUT-00225	Bacteria	Proteobacteria	Gammaproteobacteria	Burkholderiales	Burkholderiaceae	Duodenibacillus
1873	28.5073				groupA responder	TF01-11 sp003524945	Bacteria	Firmicutes_A	Clostridia	Lachnospirales	Lachnospiraceae	TF01-11	TF01-11 sp003524945
4124	28.4814				groupA responder	MGYG-HGUT-00420	Bacteria	Firmicutes_A	Clostridia	Lachnospirales
4268	-28.4795				groupA responder	MGYG-HGUT-04173	Bacteria	Firmicutes_A	Clostridia	Peptostreptococcales	Anaerovoracaceae	CAG-145
2235	28.4292	1.15685e+07			groupA responder	Eubacterium_R sp000434995	Bacteria	Firmicutes_A	Clostridia	Oscillospirales	Acutalibacteraceae	Eubacterium_R	Eubacterium_R sp000434995
662	28.1884				groupA responder	UBA1777 sp003150355	Bacteria	Firmicutes_A	Clostridia	Oscillospirales	Oscillospiraceae	UBA1777	UBA1777 sp003150355
3538	-28.0696				groupA responder	MGYG-HGUT-03235	Bacteria	Firmicutes_A	Clostridia	4C28d-15	CAG-727
3569	-28.0696				groupA responder	MGYG-HGUT-04615	Bacteria	Firmicutes_A	Clostridia	4C28d-15	CAG-917
2680	-28.0384				groupA responder	MGYG-HGUT-01757	Bacteria	Firmicutes_A	Clostridia	Oscillospirales	Ruminococcaceae	Ruminococcus
3924	-28.0292	1.47961e+08			groupA responder	MGYG-HGUT-04558	Bacteria	Firmicutes_A	Clostridia	Lachnospirales	Lachnospiraceae	Faecalicatena
3245	27.9612	7.15392e+06			groupA responder	MGYG-HGUT-04088	Bacteria	Firmicutes_A	Clostridia	Christensenellales	CAG-74
6164	27.949	6.72891e+07			groupA responder	MGYG-HGUT-01923	Bacteria	Proteobacteria	Gammaproteobacteria	Burkholderiales	Burkholderiaceae	Parasutterella
4339	27.8762	6.71088e+07			groupA responder	MGYG-HGUT-00807	Bacteria	Firmicutes_A	Clostridia	Eubacteriales	Anaerofustaceae	Anaerofustis
2895	27.864	4.65322e+06			groupA responder	MGYG-HGUT-02833	Bacteria	Firmicutes_A	Clostridia	Oscillospirales	Oscillospiraceae	ER4
4999	-27.8303				groupA responder	MGYG-HGUT-02111	Bacteria	Actinobacteriota	Coriobacteriia	Coriobacteriales	Coriobacteriaceae	Collinsella
3878	27.8112	1.5006e+07			groupA responder	MGYG-HGUT-03192	Bacteria	Firmicutes_A	Clostridia	Lachnospirales	Lachnospiraceae	UBA5416
4507	27.7881	6.58058e+06			groupA responder	MGYG-HGUT-03136	Bacteria	Firmicutes	Bacilli	Lactobacillales	Streptococcaceae	Streptococcus
1986	27.7289				groupA responder	Bifidobacterium sp002742445	Bacteria	Actinobacteriota	Actinobacteria	Actinomycetales	Bifidobacteriaceae	Bifidobacterium	Bifidobacterium sp002742445
4993	-27.7127				groupA responder	MGYG-HGUT-02744	Bacteria	Actinobacteriota	Coriobacteriia	Coriobacteriales	Coriobacteriaceae	Collinsella
2621	27.6641	4.50532e+07			groupA responder	MGYG-HGUT-00518	Bacteria	Firmicutes_A	Clostridia	Oscillospirales	Acutalibacteraceae	UBA737
5275	27.6544				groupA responder	MGYG-HGUT-03861	Bacteria	Actinobacteriota	Coriobacteriia	Coriobacteriales	Coriobacteriaceae	Collinsella
5132	-27.6194				groupA responder	MGYG-HGUT-02028	Bacteria	Actinobacteriota	Coriobacteriia	Coriobacteriales	Coriobacteriaceae	Collinsella
5309	-27.5506				groupA responder	MGYG-HGUT-03462	Bacteria	Actinobacteriota	Coriobacteriia	Coriobacteriales	Coriobacteriaceae	Collinsella
2225	27.5358	8.02242e+06			groupA responder	Bacteroides_A plebeius	Bacteria	Bacteroidota	Bacteroidia	Bacteroidales	Bacteroidaceae	Bacteroides_A	Bacteroides_A plebeius
3530	27.4747				groupA responder	MGYG-HGUT-00676	Bacteria	Firmicutes_A	Clostridia	4C28d-15	CAG-727
2355	27.46				groupA responder	Sporanaerobacter acetigenes	Bacteria	Firmicutes_A	Clostridia	Tissierellales	Sporanaerobacteraceae	Sporanaerobacter	Sporanaerobacter acetigenes
4063	27.4365	4.74542e+07			groupA responder	MGYG-HGUT-01971	Bacteria	Firmicutes_A	Clostridia	Lachnospirales	Lachnospiraceae	Clostridium_M
572	-27.3662				groupA responder	Dorea sp900240315	Bacteria	Firmicutes_A	Clostridia	Lachnospirales	Lachnospiraceae	Dorea	Dorea sp900240315
3573	-27.364	9.95164e+12			groupA responder	MGYG-HGUT-03818	Bacteria	Firmicutes_A	Clostridia	4C28d-15	CAG-917
2287	27.3522				groupA responder	Butyricimonas virosa	Bacteria	Bacteroidota	Bacteroidia	Bacteroidales	Marinifilaceae	Butyricimonas	Butyricimonas virosa
3163	-27.3176				groupA responder	MGYG-HGUT-03465	Bacteria	Firmicutes_A	Clostridia	Oscillospirales	CAG-272	CAG-841
4654	-27.2988				groupA responder	MGYG-HGUT-01662	Bacteria	Firmicutes	Bacilli	RF39	CAG-611	CAG-451
5978	-27.2344	8.62528e+11			groupA responder	MGYG-HGUT-03908	Bacteria	Bacteroidota	Bacteroidia	Bacteroidales	Marinifilaceae	Odoribacter
968	27.166	5.59241e+06			groupA responder	Bacteroides salyersiae	Bacteria	Bacteroidota	Bacteroidia	Bacteroidales	Bacteroidaceae	Bacteroides	Bacteroides salyersiae
2808	-27.1352	3.10989e+12			groupA responder	MGYG-HGUT-01761	Bacteria	Firmicutes_A	Clostridia	Oscillospirales	Ruminococcaceae	Gemmiger
2774	-27.1279				groupA responder	MGYG-HGUT-02677	Bacteria	Firmicutes_A	Clostridia	Oscillospirales	Ruminococcaceae	UBA3818
5420	27.0633	3.8021e+07			groupA responder	MGYG-HGUT-01605	Bacteria	Actinobacteriota	Coriobacteriia	Coriobacteriales	Coriobacteriaceae	Enorma
3944	27.0004				groupA responder	MGYG-HGUT-02234	Bacteria	Firmicutes_A	Clostridia	Lachnospirales	Lachnospiraceae	Coprococcus_B
2856	-26.9876	8.93684e+12			groupA responder	MGYG-HGUT-02588	Bacteria	Firmicutes_A	Clostridia	Oscillospirales	Oscillospiraceae	Lawsonibacter
3721	-26.855	1.57349e+13			groupA responder	MGYG-HGUT-01175	Bacteria	Firmicutes_A	Clostridia	TANB77	CAG-508
3285	26.8366				groupA responder	MGYG-HGUT-01217	Bacteria	Firmicutes_A	Clostridia	Christensenellales	CAG-74	Firm-10
4121	-26.7734				groupA responder	MGYG-HGUT-02626	Bacteria	Firmicutes_A	Clostridia	Lachnospirales
1797	26.722				groupA responder	Bifidobacterium adolescentis	Bacteria	Actinobacteriota	Actinobacteria	Actinomycetales	Bifidobacteriaceae	Bifidobacterium	Bifidobacterium adolescentis
5305	-26.7219				groupA responder	MGYG-HGUT-00880	Bacteria	Actinobacteriota	Coriobacteriia	Coriobacteriales	Coriobacteriaceae	Collinsella
4651	26.6201				groupA responder	MGYG-HGUT-04342	Bacteria	Firmicutes	Bacilli	RF39	CAG-611	CAG-451
3431	-26.5468	2.35085e+12			groupA responder	MGYG-HGUT-02912	Bacteria	Firmicutes_A	Clostridia	4C28d-15	CAG-552	UBA10677
4524	26.5245				groupA responder	MGYG-HGUT-03002	Bacteria	Firmicutes	Bacilli	Lactobacillales	Streptococcaceae	Streptococcus
2752	26.5121	3.58712e+07			groupA responder	MGYG-HGUT-02089	Bacteria	Firmicutes_A	Clostridia	Oscillospirales	Ruminococcaceae
4030	26.4915				groupA responder	MGYG-HGUT-00346	Bacteria	Firmicutes_A	Clostridia	Lachnospirales	Lachnospiraceae
1593	26.4895				groupA responder	Citrobacter_B koseri	Bacteria	Proteobacteria	Gammaproteobacteria	Enterobacterales	Enterobacteriaceae	Citrobacter_B	Citrobacter_B koseri
3758	26.4326	2.12217e+07			groupA responder	MGYG-HGUT-03678	Bacteria	Firmicutes_A	Clostridia	Lachnospirales	Lachnospiraceae	CAG-95
4643	-26.3418	3.45011e+12			groupA responder	MGYG-HGUT-01962	Bacteria	Firmicutes	Bacilli	RF39	CAG-611	CAG-877
5295	-26.3202				groupA responder	MGYG-HGUT-00210	Bacteria	Actinobacteriota	Coriobacteriia	Coriobacteriales	Coriobacteriaceae	Collinsella
3384	-26.3146				groupA responder	MGYG-HGUT-01853	Bacteria	Firmicutes_A	Clostridia	4C28d-15	UBA1242	UBA11517
3511	-26.278				groupA responder	MGYG-HGUT-01852	Bacteria	Firmicutes_A	Clostridia	4C28d-15	CAG-727	UBA11940
2076	26.2726				groupA responder	Prevotella lascolaii	Bacteria	Bacteroidota	Bacteroidia	Bacteroidales	Bacteroidaceae	Prevotella	Prevotella lascolaii
1801	26.2651	1.18633e+07			groupA responder	Erysipelatoclostridium sp000752095	Bacteria	Firmicutes	Bacilli	Erysipelotrichales	Erysipelatoclostridiaceae	Erysipelatoclostridium	Erysipelatoclostridium sp000752095
3450	26.2399	3.56043e+07			groupA responder	MGYG-HGUT-01851	Bacteria	Firmicutes_A	Clostridia	4C28d-15	CAG-552
4722	26.2292	8.25659e+07			groupA responder	MGYG-HGUT-02207	Bacteria	Firmicutes	Bacilli	RF39	CAG-822
2430	-26.1753	3.10989e+12			groupA responder	MGYG-HGUT-04555	Bacteria	Firmicutes_A	Clostridia	Oscillospirales	Acutalibacteraceae	CAG-964_A
2486	26.0577	4.74616e+07			groupA responder	MGYG-HGUT-00505	Bacteria	Firmicutes_A	Clostridia	Oscillospirales	Acutalibacteraceae
160	-26.0459	4.39805e+12			groupA responder	Porphyromonas sp001808555	Bacteria	Bacteroidota	Bacteroidia	Bacteroidales	Porphyromonadaceae	Porphyromonas	Porphyromonas sp001808555
3233	-26.0025				groupA responder	MGYG-HGUT-04174	Bacteria	Firmicutes_A	Clostridia	Christensenellales	CAG-74
2954	-25.9018				groupA responder	MGYG-HGUT-03658	Bacteria	Firmicutes_A	Clostridia	Oscillospirales	Oscillospiraceae	CAG-110
1509	25.8855	4.74543e+07			groupA responder	Coprobacter fastidiosus	Bacteria	Bacteroidota	Bacteroidia	Bacteroidales	Coprobacteraceae	Coprobacter	Coprobacter fastidiosus
914	25.8657	5.7127e+06			groupA responder	Eubacterium_G ventriosum	Bacteria	Firmicutes_A	Clostridia	Lachnospirales	Lachnospiraceae	Eubacterium_G	Eubacterium_G ventriosum
5159	-25.8219	35184372088832			groupA responder	MGYG-HGUT-01134	Bacteria	Actinobacteriota	Coriobacteriia	Coriobacteriales	Coriobacteriaceae	Collinsella
4301	25.7378				groupA responder	MGYG-HGUT-04171	Bacteria	Firmicutes_A	Clostridia	Peptostreptococcales	Anaerovoracaceae
5926	25.7314				groupA responder	MGYG-HGUT-01995	Bacteria	Bacteroidota	Bacteroidia	Bacteroidales	Tannerellaceae	Parabacteroides
2264	-25.7261	7.77472e+11			groupA responder	Dorea phocaeense	Bacteria	Firmicutes_A	Clostridia	Lachnospirales	Lachnospiraceae	Dorea	Dorea phocaeense
4534	25.7217				groupA responder	MGYG-HGUT-04045	Bacteria	Firmicutes	Bacilli	Lactobacillales	Lactobacillaceae	Lactobacillus
2923	25.71	8.96778e+06			groupA responder	MGYG-HGUT-04500	Bacteria	Firmicutes_A	Clostridia	Oscillospirales	Oscillospiraceae	Oscillibacter
5218	-25.6889	1.77283e+08			groupA responder	MGYG-HGUT-01734	Bacteria	Actinobacteriota	Coriobacteriia	Coriobacteriales	Coriobacteriaceae	Collinsella
227	25.6837	6.71089e+07			groupA responder	CAG-196 sp002102975	Bacteria	Cyanobacteria	Vampirovibrionia	Gastranaerophilales	Gastranaerophilaceae	CAG-196	CAG-196 sp002102975
3004	-25.6387	7.33645e+12			groupA responder	MGYG-HGUT-04139	Bacteria	Firmicutes_A	Clostridia	Oscillospirales	Oscillospiraceae	UBA1777
1243	25.608				groupA responder	UBA1820 sp002314265	Bacteria	Bacteroidota	Bacteroidia	Flavobacteriales	UBA1820	UBA1820	UBA1820 sp002314265
1094	25.5791	7.06149e+07			groupA responder	Erysipelatoclostridium saccharogumia	Bacteria	Firmicutes	Bacilli	Erysipelotrichales	Erysipelatoclostridiaceae	Erysipelatoclostridium	Erysipelatoclostridium saccharogumia
4614	25.4704				groupA responder	MGYG-HGUT-02268	Bacteria	Firmicutes	Bacilli	Erysipelotrichales	Erysipelotrichaceae	Absiella
1715	25.4464				groupA responder	CAG-115 sp003531585	Bacteria	Firmicutes_A	Clostridia	Oscillospirales	Ruminococcaceae	CAG-115	CAG-115 sp003531585
2466	25.4122				groupA responder	MGYG-HGUT-03768	Bacteria	Firmicutes_A	Clostridia	Oscillospirales	Acutalibacteraceae
5246	25.3952	2.86153e+07			groupA responder	MGYG-HGUT-00928	Bacteria	Actinobacteriota	Coriobacteriia	Coriobacteriales	Coriobacteriaceae	Collinsella
2305	-25.3807	1.01397e+08			groupA responder	Holdemanella sp002299315	Bacteria	Firmicutes	Bacilli	Erysipelotrichales	Erysipelotrichaceae	Holdemanella	Holdemanella sp002299315
1246	25.2961	3.08709e+07			groupA responder	Gabonibacter massiliensis	Bacteria	Bacteroidota	Bacteroidia	Bacteroidales	Marinifilaceae	Gabonibacter	Gabonibacter massiliensis
3750	-25.2745	9.57597e+12			groupA responder	MGYG-HGUT-04427	Bacteria	Firmicutes_A	Clostridia	TANB77	CAG-465	CAG-465
3930	25.2667	2.3727e+07			groupA responder	MGYG-HGUT-00545	Bacteria	Firmicutes_A	Clostridia	Lachnospirales	Lachnospiraceae	Faecalicatena
4879	-25.2477				groupA responder	MGYG-HGUT-01875	Bacteria	Cyanobacteria	Vampirovibrionia	Gastranaerophilales
3009	25.2212	3.87459e+07			groupA responder	MGYG-HGUT-03825	Bacteria	Firmicutes_A	Clostridia	Oscillospirales	Oscillospiraceae	UBA1777
3156	25.1624	2.03217e+07			groupA responder	MGYG-HGUT-04353	Bacteria	Firmicutes_A	Clostridia	Oscillospirales	CAG-272
1044	-25.1553				groupA responder	Dorea sp000765215	Bacteria	Firmicutes_A	Clostridia	Lachnospirales	Lachnospiraceae	Dorea	Dorea sp000765215
2116	25.1544				groupA responder	RUG806 sp900313475	Bacteria	Firmicutes_A	Clostridia	Oscillospirales	Acutalibacteraceae	RUG806	RUG806 sp900313475
2941	-25.1494				groupA responder	MGYG-HGUT-04201	Bacteria	Firmicutes_A	Clostridia	Oscillospirales	Oscillospiraceae	CAG-110
6061	25.1221				groupA responder	MGYG-HGUT-04469	Bacteria	Bacteroidota	Bacteroidia	Bacteroidales	Rikenellaceae	Alistipes_A
3508	-25.0945				groupA responder	MGYG-HGUT-02788	Bacteria	Firmicutes_A	Clostridia	4C28d-15	CAG-727
3644	-25.0728				groupA responder	MGYG-HGUT-04458	Bacteria	Firmicutes_A	Clostridia	TANB77	CAG-508	CAG-269
6127	25.063	4.70144e+06			groupA responder	MGYG-HGUT-00632	Bacteria	Proteobacteria	Gammaproteobacteria	Burkholderiales	Burkholderiaceae	Sutterella
427	-25.0356				groupA responder	Varibaculum cambriense_A	Bacteria	Actinobacteriota	Actinobacteria	Actinomycetales	Actinomycetaceae	Varibaculum	Varibaculum cambriense_A
2453	-24.9806	2.31082e+08			groupA responder	MGYG-HGUT-02233	Bacteria	Firmicutes_A	Clostridia	Oscillospirales	Acutalibacteraceae	Acutalibacter
3396	24.9376				groupA responder	MGYG-HGUT-04007	Bacteria	Firmicutes_A	Clostridia	4C28d-15	UBA1242	UBA6345
412	24.9332	1.93729e+07			groupA responder	Bacteroides pyogenes	Bacteria	Bacteroidota	Bacteroidia	Bacteroidales	Bacteroidaceae	Bacteroides	Bacteroides pyogenes
5285	24.9043	1.67773e+07			groupA responder	MGYG-HGUT-01997	Bacteria	Actinobacteriota	Coriobacteriia	Coriobacteriales	Coriobacteriaceae	Collinsella
4517	24.8797	3.34433e+07			groupA responder	MGYG-HGUT-02843	Bacteria	Firmicutes	Bacilli	Lactobacillales	Streptococcaceae	Streptococcus
3251	24.8317	1.5818e+07			groupA responder	MGYG-HGUT-00745	Bacteria	Firmicutes_A	Clostridia	Christensenellales	CAG-74	RUG563
6308	24.7755				groupA responder	Methanobrevibacter_A woesei	Archaea	Euryarchaeota	Methanobacteria	Methanobacteriales	Methanobacteriaceae	Methanobrevibacter_A	Methanobrevibacter_A woesei
2382	24.7742	2.37646e+07			groupA responder	Granulicatella sp001071995	Bacteria	Firmicutes	Bacilli	Lactobacillales	Aerococcaceae	Granulicatella	Granulicatella sp001071995
1337	24.7677				groupA responder	Dielma fastidiosa	Bacteria	Firmicutes	Bacilli	Erysipelotrichales	Erysipelotrichaceae	Dielma	Dielma fastidiosa
2239	24.7412				groupA responder	Bacteroides ovatus	Bacteria	Bacteroidota	Bacteroidia	Bacteroidales	Bacteroidaceae	Bacteroides	Bacteroides ovatus
4912	-24.7175	1.15498e+12			groupA responder	MGYG-HGUT-02782	Bacteria	Actinobacteriota	Coriobacteriia	Coriobacteriales	Atopobiaceae	Olsenella_E
3179	24.6698				groupA responder	MGYG-HGUT-03207	Bacteria	Firmicutes_A	Clostridia	Oscillospirales	CAG-382	UBA1206
2568	-24.6581				groupA responder	MGYG-HGUT-01912	Bacteria	Firmicutes_A	Clostridia	Oscillospirales	Acutalibacteraceae	DTU089
2741	-24.6549	2.03137e+13			groupA responder	MGYG-HGUT-01725	Bacteria	Firmicutes_A	Clostridia	Oscillospirales	Ruminococcaceae
5920	24.6475				groupA responder	MGYG-HGUT-03957	Bacteria	Bacteroidota	Bacteroidia	Bacteroidales	Tannerellaceae	Parabacteroides
873	24.6377	2.86027e+07			groupA responder	Pauljensenia sp001838165	Bacteria	Actinobacteriota	Actinobacteria	Actinomycetales	Actinomycetaceae	Pauljensenia	Pauljensenia sp001838165
320	24.6328	3.35546e+07			groupA responder	Klebsiella quasivariicola	Bacteria	Proteobacteria	Gammaproteobacteria	Enterobacterales	Enterobacteriaceae	Klebsiella	Klebsiella quasivariicola
3865	-24.6314				groupA responder	MGYG-HGUT-02738	Bacteria	Firmicutes_A	Clostridia	Lachnospirales	Lachnospiraceae	Blautia
3150	24.5328	3.00119e+07			groupA responder	MGYG-HGUT-02672	Bacteria	Firmicutes_A	Clostridia	Oscillospirales	CAG-272
1511	-24.4273				groupA responder	Faecalicoccus pleomorphus	Bacteria	Firmicutes	Bacilli	Erysipelotrichales	Erysipelotrichaceae	Faecalicoccus	Faecalicoccus pleomorphus
2539	-24.3855				groupA responder	MGYG-HGUT-01654	Bacteria	Firmicutes_A	Clostridia	Oscillospirales	Acutalibacteraceae
1763	24.3809				groupA responder	CAG-269 sp001916005	Bacteria	Firmicutes_A	Clostridia	TANB77	CAG-508	CAG-269	CAG-269 sp001916005
5226	24.3657	1.0234e+07			groupA responder	MGYG-HGUT-02968	Bacteria	Actinobacteriota	Coriobacteriia	Coriobacteriales	Coriobacteriaceae	Collinsella
755	24.3216				groupA responder	Lactobacillus_D sakei	Bacteria	Firmicutes	Bacilli	Lactobacillales	Lactobacillaceae	Lactobacillus_D	Lactobacillus_D sakei
5754	24.3041				groupA responder	MGYG-HGUT-04094	Bacteria	Bacteroidota	Bacteroidia	Bacteroidales	Bacteroidaceae	Bacteroides
4639	-24.225	6.90022e+12			groupA responder	MGYG-HGUT-02139	Bacteria	Firmicutes	Bacilli	RF39	CAG-611	CAG-877
716	24.2106				groupA responder	Negativibacillus sp000435195	Bacteria	Firmicutes_A	Clostridia	Oscillospirales	Ruminococcaceae	Negativibacillus	Negativibacillus sp000435195
1712	24.2053				groupA responder	Propionibacterium freudenreichii	Bacteria	Actinobacteriota	Actinobacteria	Propionibacteriales	Propionibacteriaceae	Propionibacterium	Propionibacterium freudenreichii
979	24.1401	3.0012e+07			groupA responder	Pauljensenia sp000411415	Bacteria	Actinobacteriota	Actinobacteria	Actinomycetales	Actinomycetaceae	Pauljensenia	Pauljensenia sp000411415
1229	24.1088				groupA responder	Raoultella ornithinolytica	Bacteria	Proteobacteria	Gammaproteobacteria	Enterobacterales	Enterobacteriaceae	Raoultella	Raoultella ornithinolytica
3575	-24.0987				groupA responder	MGYG-HGUT-03169	Bacteria	Firmicutes_A	Clostridia	4C28d-15	CAG-917
4843	24.0731				groupA responder	MGYG-HGUT-02077	Bacteria	Cyanobacteria	Vampirovibrionia	Gastranaerophilales	Gastranaerophilaceae	Zag111
5764	24.0632	6.92215e+06			groupA responder	MGYG-HGUT-01780	Bacteria	Bacteroidota	Bacteroidia	Bacteroidales	Bacteroidaceae	Bacteroides
5162	-24.0175				groupA responder	MGYG-HGUT-03075	Bacteria	Actinobacteriota	Coriobacteriia	Coriobacteriales	Coriobacteriaceae	Collinsella
2148	-23.984	1.79549e+12			groupA responder	Prevotella timonensis	Bacteria	Bacteroidota	Bacteroidia	Bacteroidales	Bacteroidaceae	Prevotella	Prevotella timonensis
2817	-23.984	1.79549e+12			groupA responder	MGYG-HGUT-04126	Bacteria	Firmicutes_A	Clostridia	Oscillospirales	Ruminococcaceae	Fournierella
1709	-23.984	1.35727e+12			groupA responder	RUG841 sp900313795	Bacteria	Cyanobacteria	Vampirovibrionia	Gastranaerophilales	Gastranaerophilaceae	RUG841	RUG841 sp900313795
5908	-23.9733				groupA responder	MGYG-HGUT-03837	Bacteria	Bacteroidota	Bacteroidia	Bacteroidales	Porphyromonadaceae	Porphyromonas
4706	-23.9609				groupA responder	MGYG-HGUT-04211	Bacteria	Firmicutes	Bacilli	RF39	CAG-822
2420	23.9554	7.90892e+06			groupA responder	MGYG-HGUT-03112	Bacteria	Firmicutes_A	Clostridia	Oscillospirales	Acutalibacteraceae	Ruminococcus_E
4804	23.9488				groupA responder	MGYG-HGUT-02574	Bacteria	Fusobacteriota	Fusobacteriia	Fusobacteriales	Fusobacteriaceae	Fusobacterium_A
3316	-23.9211				groupA responder	MGYG-HGUT-04034	Bacteria	Firmicutes_A	Clostridia	Christensenellales	CAG-138	UBA1685
1827	-23.9066	2.78157e+12			groupA responder	Mogibacterium sp900315625	Bacteria	Firmicutes_A	Clostridia	Peptostreptococcales	Anaerovoracaceae	Mogibacterium	Mogibacterium sp900315625
1668	23.9043	3.16355e+07			groupA responder	Hungatella_A hathewayi	Bacteria	Firmicutes_A	Clostridia	Lachnospirales	Lachnospiraceae	Hungatella_A	Hungatella_A hathewayi
1174	-23.8915	7.77093e+12			groupA responder	Hafnia alvei	Bacteria	Proteobacteria	Gammaproteobacteria	Enterobacterales	Enterobacteriaceae	Hafnia	Hafnia alvei
3777	23.8737				groupA responder	MGYG-HGUT-00312	Bacteria	Firmicutes_A	Clostridia	Lachnospirales	Lachnospiraceae	Eisenbergiella
2998	23.8489	7.74916e+06			groupA responder	MGYG-HGUT-02802	Bacteria	Firmicutes_A	Clostridia	Oscillospirales	Oscillospiraceae	UBA1777
1594	23.8458	7.69793e+06			groupA responder	Eubacterium_G sp000432355	Bacteria	Firmicutes_A	Clostridia	Lachnospirales	Lachnospiraceae	Eubacterium_G	Eubacterium_G sp000432355
4944	-23.8425				groupA responder	MGYG-HGUT-02864	Bacteria	Actinobacteriota	Coriobacteriia	Coriobacteriales	Coriobacteriaceae	Collinsella
4051	23.8265	2.73973e+07			groupA responder	MGYG-HGUT-01144	Bacteria	Firmicutes_A	Clostridia	Lachnospirales	Lachnospiraceae	UBA9502
5445	23.8263	2.37266e+07			groupA responder	MGYG-HGUT-03303	Bacteria	Actinobacteriota	Coriobacteriia	Coriobacteriales	Eggerthellaceae	Senegalimassilia
857	23.8135	1.36986e+07			groupA responder	CAG-267 sp001917135	Bacteria	Proteobacteria	Alphaproteobacteria	RF32	CAG-239	CAG-267	CAG-267 sp001917135
5770	23.7924	5.17761e+06			groupA responder	MGYG-HGUT-03221	Bacteria	Bacteroidota	Bacteroidia	Bacteroidales	Bacteroidaceae
2376	-23.7915	1.42691e+12			groupA responder	Acutalibacter sp000432995	Bacteria	Firmicutes_A	Clostridia	Oscillospirales	Acutalibacteraceae	Acutalibacter	Acutalibacter sp000432995
295	23.7907	2.73435e+07			groupA responder	CAG-433 sp000433675	Bacteria	Firmicutes	Bacilli	RF39	CAG-433	CAG-433	CAG-433 sp000433675
4873	-23.7893	1.74189e+12			groupA responder	MGYG-HGUT-04529	Bacteria	Cyanobacteria	Vampirovibrionia	Gastranaerophilales
3452	-23.7842				groupA responder	MGYG-HGUT-03931	Bacteria	Firmicutes_A	Clostridia	4C28d-15	CAG-552
3577	-23.7842				groupA responder	MGYG-HGUT-04576	Bacteria	Firmicutes_A	Clostridia	4C28d-15	CAG-917
533	23.7737	9.68635e+06			groupA responder	Ruminococcus_E bromii_B	Bacteria	Firmicutes_A	Clostridia	Oscillospirales	Acutalibacteraceae	Ruminococcus_E	Ruminococcus_E bromii_B
3022	-23.772	2.27114e+12			groupA responder	MGYG-HGUT-01716	Bacteria	Firmicutes_A	Clostridia	Oscillospirales	Oscillospiraceae	UBA5446
6197	23.7501	1.93696e+07			groupA responder	MGYG-HGUT-00874	Bacteria	Proteobacteria	Alphaproteobacteria	RF32	CAG-239	CAG-267
3946	23.7233				groupA responder	MGYG-HGUT-01072	Bacteria	Firmicutes_A	Clostridia	Lachnospirales	Lachnospiraceae	Dorea
3989	-23.7199				groupA responder	MGYG-HGUT-01961	Bacteria	Firmicutes_A	Clostridia	Lachnospirales	Lachnospiraceae	UBA7096
335	23.6823				groupA responder	Rothia mucilaginosa	Bacteria	Actinobacteriota	Actinobacteria	Actinomycetales	Micrococcaceae	Rothia	Rothia mucilaginosa
3488	-23.6787				groupA responder	MGYG-HGUT-02781	Bacteria	Firmicutes_A	Clostridia	4C28d-15	CAG-727
3833	23.6597	1.67772e+07			groupA responder	MGYG-HGUT-00969	Bacteria	Firmicutes_A	Clostridia	Lachnospirales	Lachnospiraceae	Eubacterium_I
4630	23.6302				groupA responder	MGYG-HGUT-00670	Bacteria	Firmicutes	Bacilli	Erysipelotrichales	Erysipelatoclostridiaceae	Erysipelatoclostridium
4181	23.5817	4.14243e+07			groupA responder	MGYG-HGUT-04072	Bacteria	Firmicutes_A	Clostridia	Monoglobales
3880	-23.528				groupA responder	MGYG-HGUT-02835	Bacteria	Firmicutes_A	Clostridia	Lachnospirales	Lachnospiraceae	Fusicatenibacter
4023	23.5219				groupA responder	MGYG-HGUT-01645	Bacteria	Firmicutes_A	Clostridia	Lachnospirales	Lachnospiraceae	Eubacterium_G
4852	-23.512	6.21978e+12			groupA responder	MGYG-HGUT-02803	Bacteria	Cyanobacteria	Vampirovibrionia	Gastranaerophilales	Gastranaerophilaceae	CAG-196
1812	23.4858				groupA responder	Oxalobacter formigenes_A	Bacteria	Proteobacteria	Gammaproteobacteria	Burkholderiales	Burkholderiaceae	Oxalobacter	Oxalobacter formigenes_A
5749	23.479	6.71089e+06			groupA responder	MGYG-HGUT-00013	Bacteria	Bacteroidota	Bacteroidia	Bacteroidales	Bacteroidaceae	Bacteroides
5608	23.4726	2.37265e+07			groupA responder	MGYG-HGUT-01792	Bacteria	Verrucomicrobiota	Lentisphaeria	Victivallales	UBA1829	UBA11452
1449	23.4437				groupA responder	UBA11524 sp000437595	Bacteria	Firmicutes_A	Clostridia	Christensenellales	CAG-74	UBA11524	UBA11524 sp000437595
5398	23.4371				groupA responder	MGYG-HGUT-01188	Bacteria	Actinobacteriota	Coriobacteriia	Coriobacteriales	Coriobacteriaceae	Collinsella
5971	23.4352	5.59244e+06			groupA responder	MGYG-HGUT-00168	Bacteria	Bacteroidota	Bacteroidia	Bacteroidales	Marinifilaceae	Butyricimonas
3845	23.4167				groupA responder	MGYG-HGUT-01594	Bacteria	Firmicutes_A	Clostridia	Lachnospirales	Lachnospiraceae	Blautia_A
2760	23.4165	1.18634e+07			groupA responder	MGYG-HGUT-04111	Bacteria	Firmicutes_A	Clostridia	Oscillospirales	Ruminococcaceae	Angelakisella
2761	23.3999	9.68655e+06			groupA responder	MGYG-HGUT-02102	Bacteria	Firmicutes_A	Clostridia	Oscillospirales	Ruminococcaceae	Angelakisella
5734	23.3635				groupA responder	MGYG-HGUT-00559	Bacteria	Bacteroidota	Bacteroidia	Bacteroidales	Bacteroidaceae	Paraprevotella
5371	23.3574				groupA responder	MGYG-HGUT-01915	Bacteria	Actinobacteriota	Coriobacteriia	Coriobacteriales	Coriobacteriaceae	Collinsella
4668	23.3563	2.37268e+07			groupA responder	MGYG-HGUT-04601	Bacteria	Firmicutes	Bacilli	RF39	CAG-433	CAG-433
3842	23.3309				groupA responder	MGYG-HGUT-03151	Bacteria	Firmicutes_A	Clostridia	Lachnospirales	Lachnospiraceae	Blautia_A
2318	23.3173	3.35545e+07			groupA responder	CAG-110 sp000435995	Bacteria	Firmicutes_A	Clostridia	Oscillospirales	Oscillospiraceae	CAG-110	CAG-110 sp000435995
4779	-23.3034	3.01704e+12			groupA responder	MGYG-HGUT-03951	Bacteria	Firmicutes	Bacilli	RF39	CAG-1000
3235	-23.2863	3.09002e+07			groupA responder	MGYG-HGUT-02097	Bacteria	Firmicutes_A	Clostridia	Christensenellales	CAG-74
154	23.2794	3.58713e+07			groupA responder	Prevotella bivia	Bacteria	Bacteroidota	Bacteroidia	Bacteroidales	Bacteroidaceae	Prevotella	Prevotella bivia
3871	-23.2769	2.78157e+12			groupA responder	MGYG-HGUT-02756	Bacteria	Firmicutes_A	Clostridia	Lachnospirales	Lachnospiraceae	Blautia
863	23.273	8.11488e+07			groupA responder	Oribacterium sinus	Bacteria	Firmicutes_A	Clostridia	Lachnospirales	Lachnospiraceae	Oribacterium	Oribacterium sinus
4350	-23.2692	2.7266e+07			groupA responder	MGYG-HGUT-00839	Bacteria	Firmicutes_A	Clostridia	Clostridiales	Clostridiaceae	Clostridium
4777	-23.2517				groupA responder	MGYG-HGUT-04177	Bacteria	Firmicutes	Bacilli	RF39	CAG-1000
1076	-23.2491				groupA responder	Lachnospira sp000437735	Bacteria	Firmicutes_A	Clostridia	Lachnospirales	Lachnospiraceae	Lachnospira	Lachnospira sp000437735
2049	23.234	1.67772e+07			groupA responder	Bilophila wadsworthia	Bacteria	Desulfobacterota_A	Desulfovibrionia	Desulfovibrionales	Desulfovibrionaceae	Bilophila	Bilophila wadsworthia
1334	-23.2099				groupA responder	Mailhella sp003150275	Bacteria	Desulfobacterota_A	Desulfovibrionia	Desulfovibrionales	Desulfovibrionaceae	Mailhella	Mailhella sp003150275
2950	23.2022	3.35546e+07			groupA responder	MGYG-HGUT-03293	Bacteria	Firmicutes_A	Clostridia	Oscillospirales	Oscillospiraceae	CAG-110
2826	23.1965	1.26824e+07			groupA responder	MGYG-HGUT-04104	Bacteria	Firmicutes_A	Clostridia	Oscillospirales	Ruminococcaceae
4127	23.1666	2.23697e+07			groupA responder	MGYG-HGUT-01660	Bacteria	Firmicutes_A	Clostridia	Lachnospirales	CAG-274
1343	-23.1563				groupA responder	Blautia sp002161285	Bacteria	Firmicutes_A	Clostridia	Lachnospirales	Lachnospiraceae	Blautia	Blautia sp002161285
5170	23.1506	1.79356e+07			groupA responder	MGYG-HGUT-03900	Bacteria	Actinobacteriota	Coriobacteriia	Coriobacteriales	Coriobacteriaceae	Collinsella
5896	23.1455	2.74448e+07			groupA responder	MGYG-HGUT-02176	Bacteria	Bacteroidota	Bacteroidia	Bacteroidales	Muribaculaceae
35	23.1178				groupA responder	CAG-495 sp001917125	Bacteria	Proteobacteria	Alphaproteobacteria	RF32	CAG-239	CAG-495	CAG-495 sp001917125
6043	23.0656				groupA responder	MGYG-HGUT-00414	Bacteria	Bacteroidota	Bacteroidia	Bacteroidales	Rikenellaceae	Alistipes
5385	23.0277				groupA responder	MGYG-HGUT-02137	Bacteria	Actinobacteriota	Coriobacteriia	Coriobacteriales	Coriobacteriaceae	Collinsella
1697	23.0245	1.50061e+07			groupA responder	Ruminococcus_E sp003521625	Bacteria	Firmicutes_A	Clostridia	Oscillospirales	Acutalibacteraceae	Ruminococcus_E	Ruminococcus_E sp003521625
5134	23.0081				groupA responder	MGYG-HGUT-03968	Bacteria	Actinobacteriota	Coriobacteriia	Coriobacteriales	Coriobacteriaceae	Collinsella
3536	-22.9777				groupA responder	MGYG-HGUT-02624	Bacteria	Firmicutes_A	Clostridia	4C28d-15	CAG-727
4049	22.9678	1.43077e+07			groupA responder	MGYG-HGUT-03598	Bacteria	Firmicutes_A	Clostridia	Lachnospirales	Lachnospiraceae	UBA9502
1719	22.9561	8.53677e+07			groupA responder	Lactobacillus acidophilus	Bacteria	Firmicutes	Bacilli	Lactobacillales	Lactobacillaceae	Lactobacillus	Lactobacillus acidophilus
5970	22.9455				groupA responder	MGYG-HGUT-03240	Bacteria	Bacteroidota	Bacteroidia	Bacteroidales	Marinifilaceae	Butyricimonas
4040	-22.9406	1.96687e+12			groupA responder	MGYG-HGUT-02628	Bacteria	Firmicutes_A	Clostridia	Lachnospirales	Lachnospiraceae
626	22.9088	3.58713e+07			groupA responder	CAG-632 sp000431515	Bacteria	Firmicutes_A	Clostridia	Lachnospirales	Lachnospiraceae	CAG-632	CAG-632 sp000431515
3752	22.9007	1.67772e+07			groupA responder	MGYG-HGUT-03935	Bacteria	Firmicutes_A	Clostridia	TANB77	CAG-465	CAG-465
3581	-22.8733				groupA responder	MGYG-HGUT-02185	Bacteria	Firmicutes_A	Clostridia	4C28d-15	CAG-917
2944	-22.869				groupA responder	MGYG-HGUT-02589	Bacteria	Firmicutes_A	Clostridia	Oscillospirales	Oscillospiraceae	CAG-110
4143	-22.8607	2.27114e+12			groupA responder	MGYG-HGUT-00286	Bacteria	Firmicutes_A	Clostridia	Lachnospirales	CAG-274
2572	-22.8391				groupA responder	MGYG-HGUT-02196	Bacteria	Firmicutes_A	Clostridia	Oscillospirales	Acutalibacteraceae	UBA1691
2607	-22.8391				groupA responder	MGYG-HGUT-02232	Bacteria	Firmicutes_A	Clostridia	Oscillospirales	Acutalibacteraceae	Eubacterium_R
1268	22.8248	1.11848e+07			groupA responder	CAG-83 sp000431575	Bacteria	Firmicutes_A	Clostridia	Oscillospirales	Oscillospiraceae	CAG-83	CAG-83 sp000431575
3174	-22.7628	1.95091e+07			groupA responder	MGYG-HGUT-04246	Bacteria	Firmicutes_A	Clostridia	Oscillospirales	CAG-272
3053	22.7356				groupA responder	MGYG-HGUT-02718	Bacteria	Firmicutes_A	Clostridia	Oscillospirales	Butyricicoccaceae	Butyricicoccus
1502	22.7317				groupA responder	UBA2883 sp002103075	Bacteria	Cyanobacteria	Vampirovibrionia	Gastranaerophilales	Gastranaerophilaceae	UBA2883	UBA2883 sp002103075
693	22.7305	4.74554e+07			groupA responder	Catabacter hongkongensis	Bacteria	Firmicutes_A	Clostridia	Christensenellales	Christensenellaceae	Catabacter	Catabacter hongkongensis
4670	22.7144	1.68994e+07			groupA responder	MGYG-HGUT-03659	Bacteria	Firmicutes	Bacilli	RF39	CAG-433	CAG-594
4637	22.7116	2.75879e+07			groupA responder	MGYG-HGUT-01043	Bacteria	Firmicutes	Bacilli	RF39	CAG-611	CAG-877
929	22.6867				groupA responder	Granulicatella adiacens	Bacteria	Firmicutes	Bacilli	Lactobacillales	Aerococcaceae	Granulicatella	Granulicatella adiacens
4499	22.6573	7.50326e+06			groupA responder	MGYG-HGUT-04118	Bacteria	Firmicutes_B	Dehalobacteriia	UBA4068	UBA4068
4635	-22.6563	7.24672e+07			groupA responder	MGYG-HGUT-01776	Bacteria	Firmicutes	Bacilli	RF39	CAG-611	UBA3789
2609	-22.6551				groupA responder	MGYG-HGUT-03161	Bacteria	Firmicutes_A	Clostridia	Oscillospirales	Acutalibacteraceae	Eubacterium_R
2375	-22.6527				groupA responder	CAG-484 sp900321895	Bacteria	Cyanobacteria	Vampirovibrionia	Gastranaerophilales	Gastranaerophilaceae	CAG-484	CAG-484 sp900321895
1912	-22.6385	1.12046e+07			groupA responder	Ruminococcus_E bromii_A	Bacteria	Firmicutes_A	Clostridia	Oscillospirales	Acutalibacteraceae	Ruminococcus_E	Ruminococcus_E bromii_A
5879	22.6086	4.74531e+07			groupA responder	MGYG-HGUT-02868	Bacteria	Bacteroidota	Bacteroidia	Bacteroidales	Muribaculaceae	CAG-279
5863	22.583				groupA responder	MGYG-HGUT-04457	Bacteria	Bacteroidota	Bacteroidia	Bacteroidales	Muribaculaceae	CAG-485
1600	22.566	1.5006e+07			groupA responder	Enterococcus_A devriesei	Bacteria	Firmicutes	Bacilli	Lactobacillales	Enterococcaceae	Enterococcus_A	Enterococcus_A devriesei
2979	22.5643	2.37266e+07			groupA responder	MGYG-HGUT-00883	Bacteria	Firmicutes_A	Clostridia	Oscillospirales	Oscillospiraceae	CAG-170
2678	22.5631	5.27604e+07			groupA responder	MGYG-HGUT-04057	Bacteria	Firmicutes_A	Clostridia	Oscillospirales	Ruminococcaceae	Ruminococcus
2964	22.5335	2.91495e+07			groupA responder	MGYG-HGUT-00691	Bacteria	Firmicutes_A	Clostridia	Oscillospirales	Oscillospiraceae	CAG-110
4354	22.5331				groupA responder	MGYG-HGUT-02569	Bacteria	Firmicutes_A	Clostridia	Clostridiales	Clostridiaceae	Clostridium
2897	22.5247	3.7998e+06			groupA responder	MGYG-HGUT-04482	Bacteria	Firmicutes_A	Clostridia	Oscillospirales	Oscillospiraceae	ER4
637	22.5041	3.87454e+07			groupA responder	Marseille-P3106 sp900169975	Bacteria	Firmicutes_A	Clostridia	Oscillospirales	Oscillospiraceae	Marseille-P3106	Marseille-P3106 sp900169975
4509	22.4791				groupA responder	MGYG-HGUT-04266	Bacteria	Firmicutes	Bacilli	Lactobacillales	Streptococcaceae	Streptococcus
690	22.4728	3.35545e+07			groupA responder	Bacteroides_A sp000432735	Bacteria	Bacteroidota	Bacteroidia	Bacteroidales	Bacteroidaceae	Bacteroides_A	Bacteroides_A sp000432735
948	22.4641				groupA responder	Bacteroides_A ilei	Bacteria	Bacteroidota	Bacteroidia	Bacteroidales	Bacteroidaceae	Bacteroides_A	Bacteroides_A ilei
2394	22.4455	8.38875e+06			groupA responder	Bacteroides sp003545565	Bacteria	Bacteroidota	Bacteroidia	Bacteroidales	Bacteroidaceae	Bacteroides	Bacteroides sp003545565
1266	22.4432	2.89856e+06			groupA responder	Enorma massiliensis	Bacteria	Actinobacteriota	Coriobacteriia	Coriobacteriales	Coriobacteriaceae	Enorma	Enorma massiliensis
1191	22.4352				groupA responder	Bacteroides_B sp002493165	Bacteria	Bacteroidota	Bacteroidia	Bacteroidales	Bacteroidaceae	Bacteroides_B	Bacteroides_B sp002493165
1746	22.4336				groupA responder	Dakarella massiliensis	Bacteria	Proteobacteria	Gammaproteobacteria	Burkholderiales	Burkholderiaceae	Dakarella	Dakarella massiliensis
3960	22.4119	6.34139e+06			groupA responder	MGYG-HGUT-00378	Bacteria	Firmicutes_A	Clostridia	Lachnospirales	Lachnospiraceae
551	22.4086				groupA responder	Bacteroides nordii	Bacteria	Bacteroidota	Bacteroidia	Bacteroidales	Bacteroidaceae	Bacteroides	Bacteroides nordii
5828	-22.3459	1.19579e+07			groupA responder	MGYG-HGUT-00667	Bacteria	Bacteroidota	Bacteroidia	Bacteroidales	Muribaculaceae	UBA7173
1238	22.3412				groupA responder	CAG-115 sp000432175	Bacteria	Firmicutes_A	Clostridia	Oscillospirales	Ruminococcaceae	CAG-115	CAG-115 sp000432175
3730	22.3409	9.49062e+07			groupA responder	MGYG-HGUT-00948	Bacteria	Firmicutes_A	Clostridia	TANB77	CAG-508
1866	-22.3365	8.66295e+06			groupA responder	Ruminiclostridium_E sp003512525	Bacteria	Firmicutes_A	Clostridia	Oscillospirales	Ruminococcaceae	Ruminiclostridium_E	Ruminiclostridium_E sp003512525
4929	22.3282				groupA responder	MGYG-HGUT-00341	Bacteria	Actinobacteriota	Coriobacteriia	Coriobacteriales	Atopobiaceae
6274	22.2916				groupA responder	MGYG-HGUT-01631	Bacteria	Desulfobacterota_A	Desulfovibrionia	Desulfovibrionales	Desulfovibrionaceae	Bilophila
3899	22.2887				groupA responder	MGYG-HGUT-01027	Bacteria	Firmicutes_A	Clostridia	Lachnospirales	Lachnospiraceae	CAG-56
989	22.2872				groupA responder	Absiella dolichum	Bacteria	Firmicutes	Bacilli	Erysipelotrichales	Erysipelotrichaceae	Absiella	Absiella dolichum
3972	-22.2796				groupA responder	MGYG-HGUT-03929	Bacteria	Firmicutes_A	Clostridia	Lachnospirales	Lachnospiraceae	CAG-590
3953	22.2737				groupA responder	MGYG-HGUT-01005	Bacteria	Firmicutes_A	Clostridia	Lachnospirales	Lachnospiraceae	Tyzzerella
3846	-22.2736				groupA responder	MGYG-HGUT-04623	Bacteria	Firmicutes_A	Clostridia	Lachnospirales	Lachnospiraceae	Blautia_A
2443	22.2593	1.18636e+07			groupA responder	MGYG-HGUT-00340	Bacteria	Firmicutes_A	Clostridia	Oscillospirales	Acutalibacteraceae	Clostridium_E
2696	22.2568	2.43578e+07			groupA responder	MGYG-HGUT-04304	Bacteria	Firmicutes_A	Clostridia	Oscillospirales	Ruminococcaceae	UBA1394
4832	-22.2293				groupA responder	MGYG-HGUT-01960	Bacteria	Cyanobacteria	Vampirovibrionia	Gastranaerophilales	Gastranaerophilaceae	QAMI01
3990	-22.1826	2.53921e+12			groupA responder	MGYG-HGUT-01955	Bacteria	Firmicutes_A	Clostridia	Lachnospirales	Lachnospiraceae	UBA7096
2900	22.1395	4.0393e+07			groupA responder	MGYG-HGUT-00753	Bacteria	Firmicutes_A	Clostridia	Oscillospirales	Oscillospiraceae	ER4
6024	22.1359	1.82592e+07			groupA responder	MGYG-HGUT-03941	Bacteria	Bacteroidota	Bacteroidia	Bacteroidales	Rikenellaceae	Alistipes
3671	-22.1357	1.57349e+13			groupA responder	MGYG-HGUT-01991	Bacteria	Firmicutes_A	Clostridia	TANB77	CAG-508	CAG-273
2347	22.1139	2.2143e+07			groupA responder	Streptococcus sp000187445	Bacteria	Firmicutes	Bacilli	Lactobacillales	Streptococcaceae	Streptococcus	Streptococcus sp000187445
3028	-22.0978				groupA responder	MGYG-HGUT-01174	Bacteria	Firmicutes_A	Clostridia	Oscillospirales	Oscillospiraceae	UBA5446
5461	22.081				groupA responder	MGYG-HGUT-04554	Bacteria	Actinobacteriota	Coriobacteriia	Coriobacteriales	Eggerthellaceae
3310	22.0716	7.25475e+07			groupA responder	MGYG-HGUT-04010	Bacteria	Firmicutes_A	Clostridia	Christensenellales	QALW01
5212	-22.0658				groupA responder	MGYG-HGUT-02775	Bacteria	Actinobacteriota	Coriobacteriia	Coriobacteriales	Coriobacteriaceae	Collinsella
1985	-22.0653				groupA responder	Zag1 sp000437435	Bacteria	Cyanobacteria	Vampirovibrionia	Gastranaerophilales	Gastranaerophilaceae	Zag1	Zag1 sp000437435
3512	-22.0514	1.24396e+13			groupA responder	MGYG-HGUT-02199	Bacteria	Firmicutes_A	Clostridia	4C28d-15	CAG-727	UBA11940
4408	22.0383	2.7061e+06			groupA responder	MGYG-HGUT-01858	Bacteria	Firmicutes_C	Negativicutes	Acidaminococcales	Acidaminococcaceae	Phascolarctobacterium_A
2866	22.0371				groupA responder	MGYG-HGUT-03950	Bacteria	Firmicutes_A	Clostridia	Oscillospirales	Oscillospiraceae	NK3B98
1809	21.9785	9.34274e+07			groupA responder	UBA7597 sp003448195	Bacteria	Firmicutes_A	Clostridia	4C28d-15	CAG-727	UBA7597	UBA7597 sp003448195
2269	-21.9652	6.744e+07			groupA responder	CAG-83 sp003487665	Bacteria	Firmicutes_A	Clostridia	Oscillospirales	Oscillospiraceae	CAG-83	CAG-83 sp003487665
4305	21.9434				groupA responder	MGYG-HGUT-04232	Bacteria	Firmicutes_A	Clostridia	Peptostreptococcales	Peptostreptococcaceae	Terrisporobacter
4187	21.9254	2.30181e+07			groupA responder	MGYG-HGUT-04193	Bacteria	Firmicutes_A	Clostridia	Monoglobales
1286	21.9183				groupA responder	Prevotella sp001275135	Bacteria	Bacteroidota	Bacteroidia	Bacteroidales	Bacteroidaceae	Prevotella	Prevotella sp001275135
2215	21.9004				groupA responder	Bacteroides xylanisolvens	Bacteria	Bacteroidota	Bacteroidia	Bacteroidales	Bacteroidaceae	Bacteroides	Bacteroides xylanisolvens
2939	-21.8894				groupA responder	MGYG-HGUT-04262	Bacteria	Firmicutes_A	Clostridia	Oscillospirales	Oscillospiraceae	CAG-110
1683	-21.8657	4.75308e+07			groupA responder	GCA-900066575 sp002160765	Bacteria	Firmicutes_A	Clostridia	Lachnospirales	Lachnospiraceae	GCA-900066575	GCA-900066575 sp002160765
5710	21.8525	8.38864e+06			groupA responder	MGYG-HGUT-03674	Bacteria	Bacteroidota	Bacteroidia	Bacteroidales	Bacteroidaceae	Prevotellamassilia
3328	21.8358	4.24434e+07			groupA responder	MGYG-HGUT-04070	Bacteria	Firmicutes_A	Clostridia	Christensenellales	CAG-138
655	21.8155				groupA responder	CAG-449 sp000432895	Bacteria	Firmicutes	Bacilli	RFN20	CAG-449	CAG-449	CAG-449 sp000432895
5363	-21.7949				groupA responder	MGYG-HGUT-01190	Bacteria	Actinobacteriota	Coriobacteriia	Coriobacteriales	Coriobacteriaceae	Collinsella
2782	-21.7567				groupA responder	MGYG-HGUT-02965	Bacteria	Firmicutes_A	Clostridia	Oscillospirales	Ruminococcaceae
2634	-21.732				groupA responder	MGYG-HGUT-04531	Bacteria	Firmicutes_A	Clostridia	Oscillospirales	Acutalibacteraceae	UBA737
3565	-21.732				groupA responder	MGYG-HGUT-00460	Bacteria	Firmicutes_A	Clostridia	4C28d-15	CAG-917	CAG-475
3360	-21.7304				groupA responder	MGYG-HGUT-02629	Bacteria	Firmicutes_A	Clostridia	Christensenellales	QAND01
5090	21.7247	6.53785e+07			groupA responder	MGYG-HGUT-04522	Bacteria	Actinobacteriota	Coriobacteriia	Coriobacteriales	Coriobacteriaceae	Collinsella
4337	21.723				groupA responder	MGYG-HGUT-03778	Bacteria	Firmicutes_A	Clostridia	Tissierellales	Ezakiellaceae	Ezakiella
2858	-21.707	1.91946e+12			groupA responder	MGYG-HGUT-01598	Bacteria	Firmicutes_A	Clostridia	Oscillospirales	Oscillospiraceae	Lawsonibacter
2583	21.7046				groupA responder	MGYG-HGUT-04027	Bacteria	Firmicutes_A	Clostridia	Oscillospirales	Acutalibacteraceae	CAG-180
3038	21.6999				groupA responder	MGYG-HGUT-01155	Bacteria	Firmicutes_A	Clostridia	Oscillospirales	Oscillospiraceae	UBA738
5706	21.6934	2.37266e+07			groupA responder	MGYG-HGUT-02783	Bacteria	Bacteroidota	Bacteroidia	Bacteroidales	Bacteroidaceae	Prevotellamassilia
3264	21.683				groupA responder	MGYG-HGUT-02098	Bacteria	Firmicutes_A	Clostridia	Christensenellales	CAG-74
6029	21.675	6.49753e+07			groupA responder	MGYG-HGUT-00823	Bacteria	Bacteroidota	Bacteroidia	Bacteroidales	Rikenellaceae	Alistipes
2807	21.6699				groupA responder	MGYG-HGUT-00573	Bacteria	Firmicutes_A	Clostridia	Oscillospirales	Ruminococcaceae	Gemmiger
2796	21.6347				groupA responder	MGYG-HGUT-03675	Bacteria	Firmicutes_A	Clostridia	Oscillospirales	Ruminococcaceae	Faecalibacterium
1298	21.633				groupA responder	CAG-274 sp000432155	Bacteria	Firmicutes_A	Clostridia	Lachnospirales	CAG-274	CAG-274	CAG-274 sp000432155
3757	21.6004	1.79362e+07			groupA responder	MGYG-HGUT-00325	Bacteria	Firmicutes_A	Clostridia	Lachnospirales	Lachnospiraceae	CAG-95
1089	21.5013				groupA responder	51-20 sp001917175	Bacteria	Proteobacteria	Alphaproteobacteria	RF32	CAG-239	51-20	51-20 sp001917175
2841	-21.4962				groupA responder	MGYG-HGUT-00339	Bacteria	Firmicutes_A	Clostridia	Oscillospirales	Oscillospiraceae	UBA9475
3160	21.4792	2.3151e+07			groupA responder	MGYG-HGUT-04030	Bacteria	Firmicutes_A	Clostridia	Oscillospirales	CAG-272
3496	21.467				groupA responder	MGYG-HGUT-03226	Bacteria	Firmicutes_A	Clostridia	4C28d-15	CAG-727	QALS01
1151	21.4652				groupA responder	CAG-345 sp000433315	Bacteria	Firmicutes	Bacilli	RFN20	CAG-288	CAG-345	CAG-345 sp000433315
5348	-21.4298				groupA responder	MGYG-HGUT-02844	Bacteria	Actinobacteriota	Coriobacteriia	Coriobacteriales	Coriobacteriaceae	Collinsella
5324	21.3852	2.02342e+07			groupA responder	MGYG-HGUT-03062	Bacteria	Actinobacteriota	Coriobacteriia	Coriobacteriales	Coriobacteriaceae	Collinsella
6162	21.328				groupA responder	MGYG-HGUT-03352	Bacteria	Proteobacteria	Gammaproteobacteria	Burkholderiales	Burkholderiaceae	Parasutterella
3106	21.305	1.67772e+07			groupA responder	MGYG-HGUT-00516	Bacteria	Firmicutes_A	Clostridia	Oscillospirales	CAG-272
5760	21.302	9.81925e+06			groupA responder	MGYG-HGUT-02561	Bacteria	Bacteroidota	Bacteroidia	Bacteroidales	Bacteroidaceae	Bacteroides
164	21.2981	6.77614e+07			groupA responder	Dialister invisus	Bacteria	Firmicutes_C	Negativicutes	Veillonellales	Dialisteraceae	Dialister	Dialister invisus
3013	21.2542				groupA responder	MGYG-HGUT-02656	Bacteria	Firmicutes_A	Clostridia	Oscillospirales	Oscillospiraceae	F23-B02
3911	21.1662				groupA responder	MGYG-HGUT-02989	Bacteria	Firmicutes_A	Clostridia	Lachnospirales	Lachnospiraceae	Marvinbryantia
413	21.1645				groupA responder	Lachnospira sp900316325	Bacteria	Firmicutes_A	Clostridia	Lachnospirales	Lachnospiraceae	Lachnospira	Lachnospira sp900316325
896	-21.1636	2.53921e+12			groupA responder	CAG-1193 sp000436255	Bacteria	Firmicutes	Bacilli	RF39	UBA5348	CAG-1193	CAG-1193 sp000436255
5500	-21.1406	3.74654e+07			groupA responder	MGYG-HGUT-02509	Bacteria	Actinobacteriota	Coriobacteriia	Coriobacteriales	Eggerthellaceae	Slackia_A
520	21.1231				groupA responder	Coprobacillus cateniformis	Bacteria	Firmicutes	Bacilli	Erysipelotrichales	Erysipelatoclostridiaceae	Coprobacillus	Coprobacillus cateniformis
4599	21.1043				groupA responder	MGYG-HGUT-01826	Bacteria	Firmicutes	Bacilli	Erysipelotrichales	Erysipelotrichaceae	Solobacterium
3032	21.0872	1.56025e+07			groupA responder	MGYG-HGUT-01136	Bacteria	Firmicutes_A	Clostridia	Oscillospirales	Oscillospiraceae	CAG-103
994	21.0613	1.26099e+07			groupA responder	Streptococcus infantis_I	Bacteria	Firmicutes	Bacilli	Lactobacillales	Streptococcaceae	Streptococcus	Streptococcus infantis_I
5827	21.0556				groupA responder	MGYG-HGUT-00872	Bacteria	Bacteroidota	Bacteroidia	Bacteroidales	Muribaculaceae	UBA7173
3667	21.0526				groupA responder	MGYG-HGUT-04477	Bacteria	Firmicutes_A	Clostridia	TANB77	CAG-508	CAG-273
1967	21.0222				groupA responder	Alistipes sp900021155	Bacteria	Bacteroidota	Bacteroidia	Bacteroidales	Rikenellaceae	Alistipes	Alistipes sp900021155
5687	21.0107				groupA responder	MGYG-HGUT-00852	Bacteria	Bacteroidota	Bacteroidia	Bacteroidales	Bacteroidaceae	Prevotella
2442	20.9781	2.29495e+07			groupA responder	MGYG-HGUT-02857	Bacteria	Firmicutes_A	Clostridia	Oscillospirales	Acutalibacteraceae	An200
1001	20.935	1.26824e+07			groupA responder	Bacteroides stercorirosoris	Bacteria	Bacteroidota	Bacteroidia	Bacteroidales	Bacteroidaceae	Bacteroides	Bacteroides stercorirosoris
2756	-20.9324	5.88134e+07			groupA responder	MGYG-HGUT-04022	Bacteria	Firmicutes_A	Clostridia	Oscillospirales	Ruminococcaceae
6277	-20.8993				groupA responder	MGYG-HGUT-02706	Bacteria	Desulfobacterota_A	Desulfovibrionia	Desulfovibrionales	Desulfovibrionaceae	Bilophila
6203	20.8528				groupA responder	MGYG-HGUT-00394	Bacteria	Proteobacteria	Alphaproteobacteria	RF32	CAG-239	CAG-495
1294	-20.8325				groupA responder	QALS01 sp003150575	Bacteria	Firmicutes_A	Clostridia	4C28d-15	CAG-727	QALS01	QALS01 sp003150575
4590	-20.7976	3.10989e+12			groupA responder	MGYG-HGUT-01053	Bacteria	Firmicutes	Bacilli	RFN20	CAG-631	CAG-631
2645	20.7897				groupA responder	MGYG-HGUT-01116	Bacteria	Firmicutes_A	Clostridia	Oscillospirales	Acutalibacteraceae
4720	-20.7361				groupA responder	MGYG-HGUT-01047	Bacteria	Firmicutes	Bacilli	RF39	CAG-822	CAG-878
4695	-20.7198				groupA responder	MGYG-HGUT-02182	Bacteria	Firmicutes	Bacilli	RF39	CAG-302
923	-20.709				groupA responder	Tyzzerella sp000209385	Bacteria	Firmicutes_A	Clostridia	Lachnospirales	Lachnospiraceae	Tyzzerella	Tyzzerella sp000209385
563	-20.7082				groupA responder	NK4A136 sp002314855	Bacteria	Firmicutes_A	Clostridia	Lachnospirales	Lachnospiraceae	NK4A136	NK4A136 sp002314855
1405	20.6769				groupA responder	CAG-590 sp000431135	Bacteria	Firmicutes_A	Clostridia	Lachnospirales	Lachnospiraceae	CAG-590	CAG-590 sp000431135
218	20.6719	2.73973e+07			groupA responder	Absiella sp000163515	Bacteria	Firmicutes	Bacilli	Erysipelotrichales	Erysipelotrichaceae	Absiella	Absiella sp000163515
2293	20.6704	3.56659e+07			groupA responder	CAG-698 sp000431235	Bacteria	Firmicutes	Bacilli	ML615J-28	CAG-698	CAG-698	CAG-698 sp000431235
5498	20.6211				groupA responder	MGYG-HGUT-01638	Bacteria	Actinobacteriota	Coriobacteriia	Coriobacteriales	Eggerthellaceae	Slackia_A
5419	20.5627	1.26722e+07			groupA responder	MGYG-HGUT-04584	Bacteria	Actinobacteriota	Coriobacteriia	Coriobacteriales	Coriobacteriaceae	Enorma
5752	20.5574				groupA responder	MGYG-HGUT-04003	Bacteria	Bacteroidota	Bacteroidia	Bacteroidales	Bacteroidaceae	Bacteroides
4060	20.5178				groupA responder	MGYG-HGUT-01065	Bacteria	Firmicutes_A	Clostridia	Lachnospirales	Lachnospiraceae	Clostridium_M
1508	20.5097				groupA responder	Eisenbergiella sp900066775	Bacteria	Firmicutes_A	Clostridia	Lachnospirales	Lachnospiraceae	Eisenbergiella	Eisenbergiella sp900066775
4446	20.5046				groupA responder	MGYG-HGUT-03197	Bacteria	Firmicutes_C	Negativicutes	Veillonellales	Veillonellaceae	F0422
6081	20.4776				groupA responder	MGYG-HGUT-01091	Bacteria	Proteobacteria	Gammaproteobacteria	Enterobacterales	Enterobacteriaceae	Citrobacter_A
23	20.4388				groupA responder	Bifidobacterium angulatum	Bacteria	Actinobacteriota	Actinobacteria	Actinomycetales	Bifidobacteriaceae	Bifidobacterium	Bifidobacterium angulatum
902	20.4342	2.94294e+06			groupA responder	Bacteroides_B massiliensis	Bacteria	Bacteroidota	Bacteroidia	Bacteroidales	Bacteroidaceae	Bacteroides_B	Bacteroides_B massiliensis
1559	-20.4268				groupA responder	Slackia_A piriformis	Bacteria	Actinobacteriota	Coriobacteriia	Coriobacteriales	Eggerthellaceae	Slackia_A	Slackia_A piriformis
5934	20.3537				groupA responder	MGYG-HGUT-03091	Bacteria	Bacteroidota	Bacteroidia	Bacteroidales	Tannerellaceae	Parabacteroides
3969	20.3459	3.16354e+07			groupA responder	MGYG-HGUT-01745	Bacteria	Firmicutes_A	Clostridia	Lachnospirales	Lachnospiraceae	Coprococcus
2093	20.3431	1.93726e+07			groupA responder	Coprococcus eutactus_A	Bacteria	Firmicutes_A	Clostridia	Lachnospirales	Lachnospiraceae	Coprococcus	Coprococcus eutactus_A
4037	20.3145				groupA responder	MGYG-HGUT-04582	Bacteria	Firmicutes_A	Clostridia	Lachnospirales	Lachnospiraceae	CAG-81
1408	20.3027	1.04651e+08			groupA responder	Anaerofustis stercorihominis	Bacteria	Firmicutes_A	Clostridia	Eubacteriales	Anaerofustaceae	Anaerofustis	Anaerofustis stercorihominis
3804	20.2881	3.35545e+07			groupA responder	MGYG-HGUT-00280	Bacteria	Firmicutes_A	Clostridia	Lachnospirales	Lachnospiraceae
5141	20.2756	4.24522e+07			groupA responder	MGYG-HGUT-03920	Bacteria	Actinobacteriota	Coriobacteriia	Coriobacteriales	Coriobacteriaceae	Collinsella
1055	20.2745	1.01671e+08			groupA responder	Parabacteroides bouchesdurhonensis	Bacteria	Bacteroidota	Bacteroidia	Bacteroidales	Tannerellaceae	Parabacteroides	Parabacteroides bouchesdurhonensis
3968	20.2661	3.35544e+07			groupA responder	MGYG-HGUT-00364	Bacteria	Firmicutes_A	Clostridia	Lachnospirales	Lachnospiraceae	Coprococcus
3516	20.2527				groupA responder	MGYG-HGUT-04020	Bacteria	Firmicutes_A	Clostridia	4C28d-15	CAG-727
6165	20.188				groupA responder	MGYG-HGUT-02643	Bacteria	Proteobacteria	Gammaproteobacteria	Burkholderiales	Burkholderiaceae	Turicimonas
2862	-20.1831				groupA responder	MGYG-HGUT-01238	Bacteria	Firmicutes_A	Clostridia	Oscillospirales	Oscillospiraceae	Ruminiclostridium_C
2737	20.1278				groupA responder	MGYG-HGUT-00487	Bacteria	Firmicutes_A	Clostridia	Oscillospirales	Ruminococcaceae	CAG-115
695	-20.1038	1.20319e+07			groupA responder	GCA-900066995 sp900291955	Bacteria	Firmicutes_A	Clostridia	Oscillospirales	Acutalibacteraceae	GCA-900066995	GCA-900066995 sp900291955
975	20.0956				groupA responder	Bacteroides bouchesdurhonensis	Bacteria	Bacteroidota	Bacteroidia	Bacteroidales	Bacteroidaceae	Bacteroides	Bacteroides bouchesdurhonensis
5116	-20.0765				groupA responder	MGYG-HGUT-03206	Bacteria	Actinobacteriota	Coriobacteriia	Coriobacteriales	Coriobacteriaceae	Collinsella
2072	20.0647	9.49063e+07			groupA responder	Faecalicatena glycyrrhizinilyticum	Bacteria	Firmicutes_A	Clostridia	Lachnospirales	Lachnospiraceae	Faecalicatena	Faecalicatena glycyrrhizinilyticum
453	20.06	6.22888e+06			groupA responder	Alloscardovia omnicolens	Bacteria	Actinobacteriota	Actinobacteria	Actinomycetales	Bifidobacteriaceae	Alloscardovia	Alloscardovia omnicolens
1966	20.0479	1.56013e+08			groupA responder	Streptococcus sp000479315	Bacteria	Firmicutes	Bacilli	Lactobacillales	Streptococcaceae	Streptococcus	Streptococcus sp000479315
5474	20.0336				groupA responder	MGYG-HGUT-01062	Bacteria	Actinobacteriota	Coriobacteriia	Coriobacteriales	Eggerthellaceae	CAG-1427
2584	20.0307				groupA responder	MGYG-HGUT-00726	Bacteria	Firmicutes_A	Clostridia	Oscillospirales	Acutalibacteraceae	CAG-180
2249	19.9953				groupA responder	Muribaculum sp002358615	Bacteria	Bacteroidota	Bacteroidia	Bacteroidales	Muribaculaceae	Muribaculum	Muribaculum sp002358615
3996	19.9701	5.27739e+06			groupA responder	MGYG-HGUT-01252	Bacteria	Firmicutes_A	Clostridia	Lachnospirales	Lachnospiraceae
3514	-19.9673	137438953472			groupA responder	MGYG-HGUT-02678	Bacteria	Firmicutes_A	Clostridia	4C28d-15	CAG-727
6006	19.9419				groupA responder	MGYG-HGUT-03193	Bacteria	Bacteroidota	Bacteroidia	Bacteroidales	UBA932	CAG-831
5415	19.9419	6.45902e+06			groupA responder	MGYG-HGUT-01588	Bacteria	Actinobacteriota	Coriobacteriia	Coriobacteriales	Coriobacteriaceae	Collinsella
3284	19.9347				groupA responder	MGYG-HGUT-03308	Bacteria	Firmicutes_A	Clostridia	Christensenellales	CAG-74	Firm-10
5736	19.9165	6.45768e+06			groupA responder	MGYG-HGUT-01659	Bacteria	Bacteroidota	Bacteroidia	Bacteroidales	Bacteroidaceae	Paraprevotella
5063	19.8981				groupA responder	MGYG-HGUT-00868	Bacteria	Actinobacteriota	Coriobacteriia	Coriobacteriales	Coriobacteriaceae	Collinsella
1382	19.7916	8.66372e+06			groupA responder	CAG-81 sp900066055	Bacteria	Firmicutes_A	Clostridia	Lachnospirales	Lachnospiraceae	CAG-81	CAG-81 sp900066055
2135	-19.7537				groupA responder	Blautia sp000436935	Bacteria	Firmicutes_A	Clostridia	Lachnospirales	Lachnospiraceae	Blautia	Blautia sp000436935
3982	-19.7513	1.39078e+12			groupA responder	MGYG-HGUT-00988	Bacteria	Firmicutes_A	Clostridia	Lachnospirales	Lachnospiraceae	Anaerostipes
4846	-19.702	3.73898e+07			groupA responder	MGYG-HGUT-03995	Bacteria	Cyanobacteria	Vampirovibrionia	Gastranaerophilales	Gastranaerophilaceae	Zag111
5927	19.6817				groupA responder	MGYG-HGUT-00284	Bacteria	Bacteroidota	Bacteroidia	Bacteroidales	Tannerellaceae	Parabacteroides
949	19.6113				groupA responder	Parasutterella excrementihominis	Bacteria	Proteobacteria	Gammaproteobacteria	Burkholderiales	Burkholderiaceae	Parasutterella	Parasutterella excrementihominis
1216	19.5952				groupA responder	F082 sp002633315	Bacteria	Bacteroidota	Bacteroidia	Bacteroidales	F082	F082	F082 sp002633315
1000	19.5866				groupA responder	Olsenella_E sp900119915	Bacteria	Actinobacteriota	Coriobacteriia	Coriobacteriales	Atopobiaceae	Olsenella_E	Olsenella_E sp900119915
2461	19.579	2.64981e+07			groupA responder	MGYG-HGUT-00316	Bacteria	Firmicutes_A	Clostridia	Oscillospirales	Acutalibacteraceae	UBA945
1942	19.4922				groupA responder	Gastranaerophilus phascolarctosicola	Bacteria	Cyanobacteria	Vampirovibrionia	Gastranaerophilales	Gastranaerophilaceae	Gastranaerophilus	Gastranaerophilus phascolarctosicola
2435	19.472	2.73974e+07			groupA responder	MGYG-HGUT-00402	Bacteria	Firmicutes_A	Clostridia	Oscillospirales	Acutalibacteraceae	GCA-900066995
5010	-19.471				groupA responder	MGYG-HGUT-04156	Bacteria	Actinobacteriota	Coriobacteriia	Coriobacteriales	Coriobacteriaceae	Collinsella
2304	19.4709	1.39934e+07			groupA responder	Lachnospira sp000436475	Bacteria	Firmicutes_A	Clostridia	Lachnospirales	Lachnospiraceae	Lachnospira	Lachnospira sp000436475
5036	19.4515				groupA responder	MGYG-HGUT-00979	Bacteria	Actinobacteriota	Coriobacteriia	Coriobacteriales	Coriobacteriaceae	Collinsella
4766	-19.4255	5.31156e+07			groupA responder	MGYG-HGUT-00430	Bacteria	Firmicutes	Bacilli	RF39	CAG-1000	CAG-1000
2848	-19.387	2.53921e+12			groupA responder	MGYG-HGUT-03309	Bacteria	Firmicutes_A	Clostridia	Oscillospirales	Oscillospiraceae	Lawsonibacter
4283	-19.387	2.53921e+12			groupA responder	MGYG-HGUT-00792	Bacteria	Firmicutes_A	Clostridia	Peptostreptococcales	Anaerovoracaceae	Eubacterium_M
1714	-19.3487				groupA responder	Enterobacter cloacae	Bacteria	Proteobacteria	Gammaproteobacteria	Enterobacterales	Enterobacteriaceae	Enterobacter	Enterobacter cloacae
3046	-19.3487				groupA responder	MGYG-HGUT-04135	Bacteria	Firmicutes_A	Clostridia	Oscillospirales	Butyricicoccaceae	Agathobaculum
323	19.3461				groupA responder	CAG-417 sp000432835	Bacteria	Firmicutes	Bacilli	RF39	CAG-611	CAG-417	CAG-417 sp000432835
332	-19.3384				groupA responder	Blautia_A sp000433815	Bacteria	Firmicutes_A	Clostridia	Lachnospirales	Lachnospiraceae	Blautia_A	Blautia_A sp000433815
5779	19.2786	1.26824e+07			groupA responder	MGYG-HGUT-01787	Bacteria	Bacteroidota	Bacteroidia	Bacteroidales	Bacteroidaceae	Bacteroides_A
5634	19.2545	4.24435e+07			groupA responder	MGYG-HGUT-03265	Bacteria	Spirochaetota	Spirochaetia	Sphaerochaetales	Sphaerochaetaceae	Spiro-02
876	19.2244				groupA responder	CAG-115 sp003507295	Bacteria	Firmicutes_A	Clostridia	Oscillospirales	Ruminococcaceae	CAG-115	CAG-115 sp003507295
1313	19.1617	3.75338e+07			groupA responder	UBA9506 sp003506415	Bacteria	Firmicutes_A	Clostridia	Monoglobales	UBA9506	UBA9506	UBA9506 sp003506415
5447	-19.1557	4398046511104			groupA responder	MGYG-HGUT-00635	Bacteria	Actinobacteriota	Coriobacteriia	Coriobacteriales	Eggerthellaceae
5599	19.1338				groupA responder	MGYG-HGUT-00971	Bacteria	Verrucomicrobiota	Lentisphaeria	Victivallales	Victivallaceae
3123	19.1102				groupA responder	MGYG-HGUT-04436	Bacteria	Firmicutes_A	Clostridia	Oscillospirales	CAG-272
4596	19.0921	6.50548e+07			groupA responder	MGYG-HGUT-04591	Bacteria	Firmicutes	Bacilli	Erysipelotrichales	Erysipelotrichaceae	Solobacterium
818	-19.0797				groupA responder	Anaerotignum lactatifermentans	Bacteria	Firmicutes_A	Clostridia	Lachnospirales	Anaerotignaceae	Anaerotignum	Anaerotignum lactatifermentans
1615	19.0565	4.2529e+06			groupA responder	Parabacteroides sp900155425	Bacteria	Bacteroidota	Bacteroidia	Bacteroidales	Tannerellaceae	Parabacteroides	Parabacteroides sp900155425
235	19.0176				groupA responder	Gordonibacter urolithinfaciens	Bacteria	Actinobacteriota	Coriobacteriia	Coriobacteriales	Eggerthellaceae	Gordonibacter	Gordonibacter urolithinfaciens
2878	19.0064	2.37266e+07			groupA responder	MGYG-HGUT-04092	Bacteria	Firmicutes_A	Clostridia	Oscillospirales	Oscillospiraceae	CAG-83
5031	18.9787	2.23696e+07			groupA responder	MGYG-HGUT-03103	Bacteria	Actinobacteriota	Coriobacteriia	Coriobacteriales	Coriobacteriaceae	Collinsella
3278	18.9303				groupA responder	MGYG-HGUT-01218	Bacteria	Firmicutes_A	Clostridia	Christensenellales	CAG-74
2004	-18.9146				groupA responder	TF01-11 sp003529475	Bacteria	Firmicutes_A	Clostridia	Lachnospirales	Lachnospiraceae	TF01-11	TF01-11 sp003529475
5497	18.8971	9.49064e+07			groupA responder	MGYG-HGUT-00911	Bacteria	Actinobacteriota	Coriobacteriia	Coriobacteriales	Eggerthellaceae	Slackia_A
5921	18.8953	8.96805e+06			groupA responder	MGYG-HGUT-04180	Bacteria	Bacteroidota	Bacteroidia	Bacteroidales	Tannerellaceae	Parabacteroides
2036	18.8685	3.87455e+07			groupA responder	TF01-11 sp001916135	Bacteria	Firmicutes_A	Clostridia	Lachnospirales	Lachnospiraceae	TF01-11	TF01-11 sp001916135
2679	18.8663	2.4293e+07			groupA responder	MGYG-HGUT-02881	Bacteria	Firmicutes_A	Clostridia	Oscillospirales	Ruminococcaceae	Ruminococcus
5763	18.8495	1.36985e+07			groupA responder	MGYG-HGUT-02717	Bacteria	Bacteroidota	Bacteroidia	Bacteroidales	Bacteroidaceae	Bacteroides
6021	18.8246	8.96803e+06			groupA responder	MGYG-HGUT-02592	Bacteria	Bacteroidota	Bacteroidia	Bacteroidales	Rikenellaceae	Alistipes
1907	-18.821				groupA responder	Holdemanella biformis	Bacteria	Firmicutes	Bacilli	Erysipelotrichales	Erysipelotrichaceae	Holdemanella	Holdemanella biformis
5418	18.8202	3.3554e+07			groupA responder	MGYG-HGUT-02211	Bacteria	Actinobacteriota	Coriobacteriia	Coriobacteriales	Coriobacteriaceae	Collinsella
2571	18.818	6.69562e+07			groupA responder	MGYG-HGUT-03987	Bacteria	Firmicutes_A	Clostridia	Oscillospirales	Acutalibacteraceae	UBA1691
5250	18.7981				groupA responder	MGYG-HGUT-02929	Bacteria	Actinobacteriota	Coriobacteriia	Coriobacteriales	Coriobacteriaceae	Collinsella
1952	18.7933				groupA responder	Parabacteroides johnsonii	Bacteria	Bacteroidota	Bacteroidia	Bacteroidales	Tannerellaceae	Parabacteroides	Parabacteroides johnsonii
2158	18.756				groupA responder	Bacteroides fragilis_A	Bacteria	Bacteroidota	Bacteroidia	Bacteroidales	Bacteroidaceae	Bacteroides	Bacteroides fragilis_A
2156	18.6599	3.13952e+07			groupA responder	Dorea sp001185345	Bacteria	Firmicutes_A	Clostridia	Lachnospirales	Lachnospiraceae	Dorea	Dorea sp001185345
1947	-18.6369	2.00516e+07			groupA responder	Hungatella effluvii	Bacteria	Firmicutes_A	Clostridia	Lachnospirales	Lachnospiraceae	Hungatella	Hungatella effluvii
5367	18.6216	3.35545e+07			groupA responder	MGYG-HGUT-01580	Bacteria	Actinobacteriota	Coriobacteriia	Coriobacteriales	Coriobacteriaceae	Collinsella
5793	18.5869				groupA responder	MGYG-HGUT-02064	Bacteria	Bacteroidota	Bacteroidia	Bacteroidales	Muribaculaceae	CAG-873
5472	18.5638	6.71089e+07			groupA responder	MGYG-HGUT-04134	Bacteria	Actinobacteriota	Coriobacteriia	Coriobacteriales	Eggerthellaceae	CAG-1427
5183	18.5316	1.24396e+13			groupA responder	MGYG-HGUT-02069	Bacteria	Actinobacteriota	Coriobacteriia	Coriobacteriales	Coriobacteriaceae	Collinsella
1707	18.5171	3.35545e+07			groupA responder	Odoribacter laneus	Bacteria	Bacteroidota	Bacteroidia	Bacteroidales	Marinifilaceae	Odoribacter	Odoribacter laneus
4815	18.5171	7.67038e+07			groupA responder	MGYG-HGUT-00800	Bacteria	Fusobacteriota	Fusobacteriia	Fusobacteriales	Fusobacteriaceae	Fusobacterium_B
1460	18.4746				groupA responder	CAG-495 sp000436375	Bacteria	Proteobacteria	Alphaproteobacteria	RF32	CAG-239	CAG-495	CAG-495 sp000436375
2721	-18.4611	2.07326e+12			groupA responder	MGYG-HGUT-01798	Bacteria	Firmicutes_A	Clostridia	Oscillospirales	Ruminococcaceae	Ruminococcus_D
2937	-18.4611	2.07326e+12			groupA responder	MGYG-HGUT-03269	Bacteria	Firmicutes_A	Clostridia	Oscillospirales	Oscillospiraceae	CAG-110
3033	-18.369				groupA responder	MGYG-HGUT-01046	Bacteria	Firmicutes_A	Clostridia	Oscillospirales	Oscillospiraceae	CAG-103
4860	-18.3231				groupA responder	MGYG-HGUT-03930	Bacteria	Cyanobacteria	Vampirovibrionia	Gastranaerophilales	Gastranaerophilaceae	CAG-306
3031	18.242	1.93726e+07			groupA responder	MGYG-HGUT-02753	Bacteria	Firmicutes_A	Clostridia	Oscillospirales	Oscillospiraceae	CAG-103
5209	18.2336				groupA responder	MGYG-HGUT-03108	Bacteria	Actinobacteriota	Coriobacteriia	Coriobacteriales	Coriobacteriaceae	Collinsella
1860	18.2284	1.26128e+08			groupA responder	Pseudomonas_E fragi_B	Bacteria	Proteobacteria	Gammaproteobacteria	Pseudomonadales	Pseudomonadaceae	Pseudomonas_E	Pseudomonas_E fragi_B
779	18.1199	3.35544e+07			groupA responder	CAG-272 sp000433515	Bacteria	Firmicutes_A	Clostridia	Oscillospirales	CAG-272	CAG-272	CAG-272 sp000433515
3776	-18.1082	1.30859e+08			groupA responder	MGYG-HGUT-03834	Bacteria	Firmicutes_A	Clostridia	Lachnospirales	Lachnospiraceae	Eisenbergiella
3639	-18.1015				groupA responder	MGYG-HGUT-04453	Bacteria	Firmicutes_A	Clostridia	TANB77	CAG-508	CAG-269
2480	18.0963	3.37752e+07			groupA responder	MGYG-HGUT-01801	Bacteria	Firmicutes_A	Clostridia	Oscillospirales	Acutalibacteraceae
1931	18.0529				groupA responder	Bifidobacterium breve	Bacteria	Actinobacteriota	Actinobacteria	Actinomycetales	Bifidobacteriaceae	Bifidobacterium	Bifidobacterium breve
4666	-18.0502				groupA responder	MGYG-HGUT-04333	Bacteria	Firmicutes	Bacilli	RF39	CAG-611	CAG-611
2279	18.01				groupA responder	Parabacteroides sp000436495	Bacteria	Bacteroidota	Bacteroidia	Bacteroidales	Tannerellaceae	Parabacteroides	Parabacteroides sp000436495
6163	18.0051				groupA responder	MGYG-HGUT-03023	Bacteria	Proteobacteria	Gammaproteobacteria	Burkholderiales	Burkholderiaceae	Parasutterella
4696	18.0026				groupA responder	MGYG-HGUT-03085	Bacteria	Firmicutes	Bacilli	RF39	CAG-302	CAG-762
1378	17.7337				groupA responder	Bacteroides_A sp000436795	Bacteria	Bacteroidota	Bacteroidia	Bacteroidales	Bacteroidaceae	Bacteroides_A	Bacteroides_A sp000436795
5984	17.6493	2.73971e+07			groupA responder	MGYG-HGUT-03880	Bacteria	Bacteroidota	Bacteroidia	Bacteroidales	UBA932	RC9
4091	17.6316	6.84975e+06			groupA responder	MGYG-HGUT-02075	Bacteria	Firmicutes_A	Clostridia	Lachnospirales	Lachnospiraceae
5945	17.5612				groupA responder	MGYG-HGUT-04021	Bacteria	Bacteroidota	Bacteroidia	Bacteroidales	UBA11471	UBA11471
1122	17.4489				groupA responder	CAG-724 sp003524145	Bacteria	Firmicutes_A	Clostridia	Oscillospirales	CAG-272	CAG-724	CAG-724 sp003524145
4641	-17.4396				groupA responder	MGYG-HGUT-02024	Bacteria	Firmicutes	Bacilli	RF39	CAG-611	CAG-877
330	17.3907	4.19667e+07			groupA responder	Bifidobacterium vaginale	Bacteria	Actinobacteriota	Actinobacteria	Actinomycetales	Bifidobacteriaceae	Bifidobacterium	Bifidobacterium vaginale
5719	17.3471				groupA responder	MGYG-HGUT-00963	Bacteria	Bacteroidota	Bacteroidia	Bacteroidales	Bacteroidaceae	CAG-617
1867	17.3205				groupA responder	Lactobacillus_C rhamnosus	Bacteria	Firmicutes	Bacilli	Lactobacillales	Lactobacillaceae	Lactobacillus_C	Lactobacillus_C rhamnosus
2206	17.3002				groupA responder	CAG-882 sp003486385	Bacteria	Firmicutes_A	Clostridia	Lachnospirales	Lachnospiraceae	CAG-882	CAG-882 sp003486385
4490	17.2074				groupA responder	MGYG-HGUT-01181	Bacteria	Firmicutes_B	Peptococcia	Peptococcales	Peptococcaceae
2641	17.1982	5.67181e+06			groupA responder	MGYG-HGUT-00935	Bacteria	Firmicutes_A	Clostridia	Oscillospirales	Acutalibacteraceae
2418	17.1197				groupA responder	CAG-95 sp000436115	Bacteria	Firmicutes_A	Clostridia	Lachnospirales	Lachnospiraceae	CAG-95	CAG-95 sp000436115
5459	17.057	2.23696e+07			groupA responder	MGYG-HGUT-02023	Bacteria	Actinobacteriota	Coriobacteriia	Coriobacteriales	Eggerthellaceae
5762	17.0196				groupA responder	MGYG-HGUT-03866	Bacteria	Bacteroidota	Bacteroidia	Bacteroidales	Bacteroidaceae	Bacteroides
4910	16.9801				groupA responder	MGYG-HGUT-04127	Bacteria	Actinobacteriota	Actinobacteria	Propionibacteriales	Propionibacteriaceae
3458	-16.9183	6.00222e+07			groupA responder	MGYG-HGUT-03410	Bacteria	Firmicutes_A	Clostridia	4C28d-15	CAG-727	UBA10281
5342	16.7797				groupA responder	MGYG-HGUT-02978	Bacteria	Actinobacteriota	Coriobacteriia	Coriobacteriales	Coriobacteriaceae	Collinsella
3993	16.7154				groupA responder	MGYG-HGUT-00127	Bacteria	Firmicutes_A	Clostridia	Lachnospirales	Lachnospiraceae	UBA7096
3632	16.6112	2.20179e+07			groupA responder	MGYG-HGUT-01989	Bacteria	Firmicutes_A	Clostridia	TANB77	CAG-508	CAG-269
4663	16.5952				groupA responder	MGYG-HGUT-00434	Bacteria	Firmicutes	Bacilli	RF39	CAG-611	CAG-611
1425	16.5858	7.58569e+07			groupA responder	Enorma massiliensis_A	Bacteria	Actinobacteriota	Coriobacteriia	Coriobacteriales	Coriobacteriaceae	Enorma	Enorma massiliensis_A
5190	16.5107	7.8015e+06			groupA responder	MGYG-HGUT-01583	Bacteria	Actinobacteriota	Coriobacteriia	Coriobacteriales	Coriobacteriaceae	Collinsella
4861	-16.3731				groupA responder	MGYG-HGUT-02884	Bacteria	Cyanobacteria	Vampirovibrionia	Gastranaerophilales	Gastranaerophilaceae	CAG-306
3822	-16.3561				groupA responder	MGYG-HGUT-00389	Bacteria	Firmicutes_A	Clostridia	Lachnospirales	Lachnospiraceae	Roseburia
830	16.3545	5.11702e+06			groupA responder	Bacteroides acidifaciens	Bacteria	Bacteroidota	Bacteroidia	Bacteroidales	Bacteroidaceae	Bacteroides	Bacteroides acidifaciens
2730	16.236				groupA responder	MGYG-HGUT-03826	Bacteria	Firmicutes_A	Clostridia	Oscillospirales	Ruminococcaceae
5837	16.1902	2.57492e+07			groupA responder	MGYG-HGUT-01640	Bacteria	Bacteroidota	Bacteroidia	Bacteroidales	Muribaculaceae	Duncaniella
2168	16.1065	4.84325e+06			groupA responder	F23-B02 sp000431075	Bacteria	Firmicutes_A	Clostridia	Oscillospirales	Oscillospiraceae	F23-B02	F23-B02 sp000431075
3243	16.0313	4.81931e+07			groupA responder	MGYG-HGUT-00893	Bacteria	Firmicutes_A	Clostridia	Christensenellales	CAG-74
4523	15.7998	6.71089e+07			groupA responder	MGYG-HGUT-02594	Bacteria	Firmicutes	Bacilli	Lactobacillales	Streptococcaceae	Streptococcus
2186	15.7636	1.04806e+07			groupA responder	Bacteroides intestinalis	Bacteria	Bacteroidota	Bacteroidia	Bacteroidales	Bacteroidaceae	Bacteroides	Bacteroides intestinalis
2992	-15.6772	2.60294e+08			groupA responder	MGYG-HGUT-02071	Bacteria	Firmicutes_A	Clostridia	Oscillospirales	Oscillospiraceae
5909	15.6251	7.40063e+07			groupA responder	MGYG-HGUT-03897	Bacteria	Bacteroidota	Bacteroidia	Bacteroidales	Porphyromonadaceae	Porphyromonas
2141	-15.4223	1.29151e+07			groupA responder	Akkermansia muciniphila_A	Bacteria	Verrucomicrobiota	Verrucomicrobiae	Verrucomicrobiales	Akkermansiaceae	Akkermansia	Akkermansia muciniphila_A
2214	15.3713				groupA responder	TF01-11 sp001414325	Bacteria	Firmicutes_A	Clostridia	Lachnospirales	Lachnospiraceae	TF01-11	TF01-11 sp001414325
769	15.3466				groupA responder	Bariatricus massiliensis	Bacteria	Firmicutes_A	Clostridia	Lachnospirales	Lachnospiraceae	Bariatricus	Bariatricus massiliensis
2024	15.2981	7.69999e+07			groupA responder	Alistipes sp000434235	Bacteria	Bacteroidota	Bacteroidia	Bacteroidales	Rikenellaceae	Alistipes	Alistipes sp000434235
2392	-15.1941	2.53648e+07			groupA responder	Lawsonibacter sp002160305	Bacteria	Firmicutes_A	Clostridia	Oscillospirales	Oscillospiraceae	Lawsonibacter	Lawsonibacter sp002160305
4481	15.1051	1.18644e+07			groupA responder	MGYG-HGUT-00413	Bacteria	Firmicutes_B	Peptococcia	Peptococcales	Peptococcaceae	UBA7185
3154	15.0401	2.68707e+07			groupA responder	MGYG-HGUT-03996	Bacteria	Firmicutes_A	Clostridia	Oscillospirales	CAG-272
5380	15.0227				groupA responder	MGYG-HGUT-00688	Bacteria	Actinobacteriota	Coriobacteriia	Coriobacteriales	Coriobacteriaceae	Collinsella
5881	14.8577	3.35547e+07			groupA responder	MGYG-HGUT-01931	Bacteria	Bacteroidota	Bacteroidia	Bacteroidales	Muribaculaceae	CAG-279
5593	-14.7818				groupA responder	MGYG-HGUT-04499	Bacteria	Verrucomicrobiota	Lentisphaeria	Victivallales	Victivallaceae	Victivallis
2972	-14.6736				groupA responder	MGYG-HGUT-00370	Bacteria	Firmicutes_A	Clostridia	Oscillospirales	Oscillospiraceae	CAG-170
1202	14.6475	6.58057e+06			groupA responder	CAG-83 sp000435975	Bacteria	Firmicutes_A	Clostridia	Oscillospirales	Oscillospiraceae	CAG-83	CAG-83 sp000435975
5695	14.6371				groupA responder	MGYG-HGUT-00526	Bacteria	Bacteroidota	Bacteroidia	Bacteroidales	Bacteroidaceae	Prevotella
4712	-14.5749				groupA responder	MGYG-HGUT-04149	Bacteria	Firmicutes	Bacilli	RF39	CAG-822	UBA5026
4648	14.4143				groupA responder	MGYG-HGUT-01672	Bacteria	Firmicutes	Bacilli	RF39	CAG-611
2194	14.0182	5.47941e+07			groupA responder	Lactobacillus kalixensis	Bacteria	Firmicutes	Bacilli	Lactobacillales	Lactobacillaceae	Lactobacillus	Lactobacillus kalixensis
4306	-13.9595	2.81135e+07			groupA responder	MGYG-HGUT-01007	Bacteria	Firmicutes_A	Clostridia	Peptostreptococcales	Peptostreptococcaceae	Intestinibacter
4000	13.9504	2.59849e+07			groupA responder	MGYG-HGUT-04132	Bacteria	Firmicutes_A	Clostridia	Lachnospirales	Lachnospiraceae
5681	13.8864				groupA responder	MGYG-HGUT-03346	Bacteria	Bacteroidota	Bacteroidia	Bacteroidales	Bacteroidaceae	Prevotella
3654	13.8565				groupA responder	MGYG-HGUT-01739	Bacteria	Firmicutes_A	Clostridia	TANB77	CAG-508	CAG-269
5135	-13.8167				groupA responder	MGYG-HGUT-00593	Bacteria	Actinobacteriota	Coriobacteriia	Coriobacteriales	Coriobacteriaceae	Collinsella
5668	13.5965				groupA responder	MGYG-HGUT-03461	Bacteria	Bacteroidota	Bacteroidia	Bacteroidales	Bacteroidaceae	Prevotella
4943	13.5646				groupA responder	MGYG-HGUT-01736	Bacteria	Actinobacteriota	Coriobacteriia	Coriobacteriales	Coriobacteriaceae	Collinsella
1895	-13.2786				groupA responder	Enterobacter cloacae_H	Bacteria	Proteobacteria	Gammaproteobacteria	Enterobacterales	Enterobacteriaceae	Enterobacter	Enterobacter cloacae_H
2597	13.1703	7.10278e+07			groupA responder	MGYG-HGUT-00443	Bacteria	Firmicutes_A	Clostridia	Oscillospirales	Acutalibacteraceae	Eubacterium_R
2689	13.0809	9.68633e+06			groupA responder	MGYG-HGUT-04586	Bacteria	Firmicutes_A	Clostridia	Oscillospirales	Ruminococcaceae	Ruminococcus_C
1176	-13.0638				groupA responder	Ruminiclostridium_E siraeum	Bacteria	Firmicutes_A	Clostridia	Oscillospirales	Ruminococcaceae	Ruminiclostridium_E	Ruminiclostridium_E siraeum
4820	13.0313				groupA responder	MGYG-HGUT-01899	Bacteria	Cyanobacteria	Vampirovibrionia	Gastranaerophilales	Gastranaerophilaceae	Zag1
4199	13.0074				groupA responder	MGYG-HGUT-03943	Bacteria	Firmicutes_A	Clostridia	Monoglobales
5678	-12.9592	1.50935e+07			groupA responder	MGYG-HGUT-04348	Bacteria	Bacteroidota	Bacteroidia	Bacteroidales	Bacteroidaceae	Prevotella
598	-12.9574	1.62763e+07			groupA responder	Streptococcus thermophilus	Bacteria	Firmicutes	Bacilli	Lactobacillales	Streptococcaceae	Streptococcus	Streptococcus thermophilus
4678	-12.8195				groupA responder	MGYG-HGUT-00661	Bacteria	Firmicutes	Bacilli	RF39	CAG-302	CAG-302
2673	12.7017				groupA responder	MGYG-HGUT-02147	Bacteria	Firmicutes_A	Clostridia	Oscillospirales	Acutalibacteraceae
1696	-12.4448				groupA responder	Clostridium sp001916075	Bacteria	Firmicutes_A	Clostridia	Clostridiales	Clostridiaceae	Clostridium	Clostridium sp001916075
5377	-12.4302	9.01867e+07			groupA responder	MGYG-HGUT-03830	Bacteria	Actinobacteriota	Coriobacteriia	Coriobacteriales	Coriobacteriaceae	Collinsella
2665	12.4147	1.25987e+08			groupA responder	MGYG-HGUT-04049	Bacteria	Firmicutes_A	Clostridia	Oscillospirales	Acutalibacteraceae
4657	12.2221				groupA responder	MGYG-HGUT-01048	Bacteria	Firmicutes	Bacilli	RF39	CAG-611	UBA7057
2241	12.1995	2.37266e+07			groupA responder	CAG-269 sp003525075	Bacteria	Firmicutes_A	Clostridia	TANB77	CAG-508	CAG-269	CAG-269 sp003525075
5093	12.1936	5.56314e+12			groupA responder	MGYG-HGUT-03231	Bacteria	Actinobacteriota	Coriobacteriia	Coriobacteriales	Coriobacteriaceae	Collinsella
5283	12.1245				groupA responder	MGYG-HGUT-02130	Bacteria	Actinobacteriota	Coriobacteriia	Coriobacteriales	Coriobacteriaceae	Collinsella
5465	-12.0628				groupA responder	MGYG-HGUT-02957	Bacteria	Actinobacteriota	Coriobacteriia	Coriobacteriales	Eggerthellaceae
2183	-12.0114				groupA responder	Clostridioides difficile	Bacteria	Firmicutes_A	Clostridia	Peptostreptococcales	Peptostreptococcaceae	Clostridioides	Clostridioides difficile
3823	-12.0071	4.54228e+12			groupA responder	MGYG-HGUT-00997	Bacteria	Firmicutes_A	Clostridia	Lachnospirales	Lachnospiraceae	Roseburia
3025	-11.9993				groupA responder	MGYG-HGUT-03820	Bacteria	Firmicutes_A	Clostridia	Oscillospirales	Oscillospiraceae	UBA5446
2635	-11.95				groupA responder	MGYG-HGUT-00383	Bacteria	Firmicutes_A	Clostridia	Oscillospirales	Acutalibacteraceae	UBA737
5473	11.8262	6.96973e+07			groupA responder	MGYG-HGUT-04595	Bacteria	Actinobacteriota	Coriobacteriia	Coriobacteriales	Eggerthellaceae	CAG-1427
942	11.8145				groupA responder	Eubacterium_G sp000435815	Bacteria	Firmicutes_A	Clostridia	Lachnospirales	Lachnospiraceae	Eubacterium_G	Eubacterium_G sp000435815
5307	11.8133	5.70805e+07			groupA responder	MGYG-HGUT-04069	Bacteria	Actinobacteriota	Coriobacteriia	Coriobacteriales	Coriobacteriaceae	Collinsella
3843	11.8105	9.68633e+06			groupA responder	MGYG-HGUT-02985	Bacteria	Firmicutes_A	Clostridia	Lachnospirales	Lachnospiraceae	Blautia_A
501	11.6684	5.56314e+12			groupA responder	Fusobacterium polymorphum	Bacteria	Fusobacteriota	Fusobacteriia	Fusobacteriales	Fusobacteriaceae	Fusobacterium	Fusobacterium polymorphum
1886	-11.5419	1.43077e+07			groupA responder	Alistipes sp900083545	Bacteria	Bacteroidota	Bacteroidia	Bacteroidales	Rikenellaceae	Alistipes	Alistipes sp900083545
1831	-11.5418				groupA responder	UBA5394 sp003150565	Bacteria	Firmicutes_A	Clostridia	Christensenellales	CAG-138	UBA5394	UBA5394 sp003150565
2828	-11.3555				groupA responder	MGYG-HGUT-03770	Bacteria	Firmicutes_A	Clostridia	Oscillospirales	Oscillospiraceae	Flavonifractor
1597	-11.3115				groupA responder	Streptococcus parasanguinis_B	Bacteria	Firmicutes	Bacilli	Lactobacillales	Streptococcaceae	Streptococcus	Streptococcus parasanguinis_B
2849	-11.2926	2.12217e+07			groupA responder	MGYG-HGUT-00178	Bacteria	Firmicutes_A	Clostridia	Oscillospirales	Oscillospiraceae	Lawsonibacter
3274	-11.0362				groupA responder	MGYG-HGUT-02151	Bacteria	Firmicutes_A	Clostridia	Christensenellales	CAG-74
2411	-10.9264				groupA responder	Rubneribacter badeniensis	Bacteria	Actinobacteriota	Coriobacteriia	Coriobacteriales	Eggerthellaceae	Rubneribacter	Rubneribacter badeniensis
2297	-10.8871				groupA responder	CAG-882 sp000435595	Bacteria	Firmicutes_A	Clostridia	Lachnospirales	Lachnospiraceae	CAG-882	CAG-882 sp000435595
2830	-10.8116				groupA responder	MGYG-HGUT-02035	Bacteria	Firmicutes_A	Clostridia	Oscillospirales	Oscillospiraceae	Flavonifractor
3927	10.7607				groupA responder	MGYG-HGUT-01210	Bacteria	Firmicutes_A	Clostridia	Lachnospirales	Lachnospiraceae	Faecalicatena
3794	-10.6659	4.86868e+07			groupA responder	MGYG-HGUT-00886	Bacteria	Firmicutes_A	Clostridia	Lachnospirales	Lachnospiraceae	UBA2882
5774	10.6595	3.37071e+06			groupA responder	MGYG-HGUT-02568	Bacteria	Bacteroidota	Bacteroidia	Bacteroidales	Bacteroidaceae	Bacteroides_A
3898	-10.5678	1.10326e+07			groupA responder	MGYG-HGUT-01219	Bacteria	Firmicutes_A	Clostridia	Lachnospirales	Lachnospiraceae	CAG-56
2090	-10.5072				groupA responder	Corynebacterium sp000755185	Bacteria	Actinobacteriota	Actinobacteria	Mycobacteriales	Mycobacteriaceae	Corynebacterium	Corynebacterium sp000755185
2502	-10.2449	4.72081e+07			groupA responder	MGYG-HGUT-03236	Bacteria	Firmicutes_A	Clostridia	Oscillospirales	Acutalibacteraceae
4429	10.2395	2.04505e+12			groupA responder	MGYG-HGUT-03345	Bacteria	Firmicutes_C	Negativicutes	Veillonellales	Veillonellaceae	Veillonella
4190	-10.1581				groupA responder	MGYG-HGUT-04109	Bacteria	Firmicutes_A	Clostridia	Monoglobales
4790	-10.0947	4.23046e+07			groupA responder	MGYG-HGUT-03230	Bacteria	Firmicutes	Bacilli	ML615J-28	CAG-313	CAG-313
2899	10.0035	1.67772e+07			groupA responder	MGYG-HGUT-04276	Bacteria	Firmicutes_A	Clostridia	Oscillospirales	Oscillospiraceae	ER4
1212	9.97193				groupA responder	Enterobacter ludwigii	Bacteria	Proteobacteria	Gammaproteobacteria	Enterobacterales	Enterobacteriaceae	Enterobacter	Enterobacter ludwigii
6194	-9.96101				groupA responder	MGYG-HGUT-00528	Bacteria	Proteobacteria	Alphaproteobacteria	RF32	CAG-239
2401	-9.96101				groupA responder	28L sp000177555	Bacteria	Firmicutes_C	Negativicutes	Veillonellales	Megasphaeraceae	28L	28L sp000177555
2588	-9.76633				groupA responder	MGYG-HGUT-02258	Bacteria	Firmicutes_A	Clostridia	Oscillospirales	Acutalibacteraceae	UBA1081
3785	-9.59704				groupA responder	MGYG-HGUT-01876	Bacteria	Firmicutes_A	Clostridia	Lachnospirales	Lachnospiraceae	Acetatifactor
3723	-9.58402	3.22672e+07			groupA responder	MGYG-HGUT-03058	Bacteria	Firmicutes_A	Clostridia	TANB77	CAG-508	UBA7001
6000	-9.51418				groupA responder	MGYG-HGUT-02878	Bacteria	Bacteroidota	Bacteroidia	Bacteroidales	UBA932	RC9
5755	9.48255	3.35544e+07			groupA responder	MGYG-HGUT-03922	Bacteria	Bacteroidota	Bacteroidia	Bacteroidales	Bacteroidaceae	Bacteroides
4104	-9.48148	5.5446e+07			groupA responder	MGYG-HGUT-02623	Bacteria	Firmicutes_A	Clostridia	Lachnospirales	Anaerotignaceae	Anaerotignum
980	9.41579				groupA responder	Bifidobacterium animalis	Bacteria	Actinobacteriota	Actinobacteria	Actinomycetales	Bifidobacteriaceae	Bifidobacterium	Bifidobacterium animalis
5813	9.40978				groupA responder	MGYG-HGUT-01083	Bacteria	Bacteroidota	Bacteroidia	Bacteroidales	Muribaculaceae	CAG-873
3732	-9.23761				groupA responder	MGYG-HGUT-02811	Bacteria	Firmicutes_A	Clostridia	TANB77	CAG-508
5452	-9.23758	8796093022208			groupA responder	MGYG-HGUT-00577	Bacteria	Actinobacteriota	Coriobacteriia	Coriobacteriales	Eggerthellaceae
3683	-9.19419				groupA responder	MGYG-HGUT-02797	Bacteria	Firmicutes_A	Clostridia	TANB77	CAG-508
4600	-9.14128	1.36985e+07			groupA responder	MGYG-HGUT-00699	Bacteria	Firmicutes	Bacilli	Erysipelotrichales	Erysipelotrichaceae	Solobacterium
4978	-8.91937	4.65705e+07			groupA responder	MGYG-HGUT-00996	Bacteria	Actinobacteriota	Coriobacteriia	Coriobacteriales	Coriobacteriaceae	Collinsella
2891	-8.86663				groupA responder	MGYG-HGUT-00703	Bacteria	Firmicutes_A	Clostridia	Oscillospirales	Oscillospiraceae	CAG-83
2955	-8.86576				groupA responder	MGYG-HGUT-00736	Bacteria	Firmicutes_A	Clostridia	Oscillospirales	Oscillospiraceae	CAG-110
3772	8.84301	1.70457e+07			groupA responder	MGYG-HGUT-02267	Bacteria	Firmicutes_A	Clostridia	Lachnospirales	Lachnospiraceae	Eisenbergiella
5152	-8.74103				groupA responder	MGYG-HGUT-00904	Bacteria	Actinobacteriota	Coriobacteriia	Coriobacteriales	Coriobacteriaceae	Collinsella
3655	-8.66026				groupA responder	MGYG-HGUT-03939	Bacteria	Firmicutes_A	Clostridia	TANB77	CAG-508	CAG-269
4100	-8.66026				groupA responder	MGYG-HGUT-00555	Bacteria	Firmicutes_A	Clostridia	Lachnospirales	Cellulosilyticaceae	Cellulosilyticum
1970	-8.66026	3.10989e+12			groupA responder	Fusobacterium nucleatum_E	Bacteria	Fusobacteriota	Fusobacteriia	Fusobacteriales	Fusobacteriaceae	Fusobacterium	Fusobacterium nucleatum_E
405	8.62792	2.75663e+07			groupA responder	Escherichia sp000208585	Bacteria	Proteobacteria	Gammaproteobacteria	Enterobacterales	Enterobacteriaceae	Escherichia	Escherichia sp000208585
561	-8.61883	8.9678e+06			groupA responder	Bacteroides fluxus	Bacteria	Bacteroidota	Bacteroidia	Bacteroidales	Bacteroidaceae	Bacteroides	Bacteroides fluxus
5940	-8.60597				groupA responder	MGYG-HGUT-03282	Bacteria	Bacteroidota	Bacteroidia	Bacteroidales	Coprobacteraceae	Coprobacter
5982	8.51353	3.66424e+07			groupA responder	MGYG-HGUT-01872	Bacteria	Bacteroidota	Bacteroidia	Bacteroidales	UBA932	RC9
4269	-8.49258	9.91355e+07			groupA responder	MGYG-HGUT-01893	Bacteria	Firmicutes_A	Clostridia	Peptostreptococcales	Anaerovoracaceae	CAG-145
3980	-8.48476				groupA responder	MGYG-HGUT-01087	Bacteria	Firmicutes_A	Clostridia	Lachnospirales	Lachnospiraceae	Anaerostipes
5781	8.47637	1.11848e+07			groupA responder	MGYG-HGUT-03163	Bacteria	Bacteroidota	Bacteroidia	Bacteroidales	Bacteroidaceae	Bacteroides_A
4034	8.33566	4.4839e+06			groupA responder	MGYG-HGUT-00680	Bacteria	Firmicutes_A	Clostridia	Lachnospirales	Lachnospiraceae	Hungatella_A
1007	8.30552	6.26831e+07			groupA responder	Prevotella sp900313215	Bacteria	Bacteroidota	Bacteroidia	Bacteroidales	Bacteroidaceae	Prevotella	Prevotella sp900313215
1324	-8.2138	5.27115e+07			groupA responder	CAG-484 sp000431315	Bacteria	Cyanobacteria	Vampirovibrionia	Gastranaerophilales	Gastranaerophilaceae	CAG-484	CAG-484 sp000431315
2060	-8.16778	3.58712e+07			groupA responder	Massiliomicrobiota sp002160815	Bacteria	Firmicutes	Bacilli	Erysipelotrichales	Erysipelatoclostridiaceae	Massiliomicrobiota	Massiliomicrobiota sp002160815
3456	-8.0829				groupA responder	MGYG-HGUT-00659	Bacteria	Firmicutes_A	Clostridia	4C28d-15	CAG-727	UBA10281
3987	-8.082	6.84927e+06			groupA responder	MGYG-HGUT-01683	Bacteria	Firmicutes_A	Clostridia	Lachnospirales	Lachnospiraceae	UBA7096
148	-8.03908				groupA responder	CAG-110 sp000434635	Bacteria	Firmicutes_A	Clostridia	Oscillospirales	Oscillospiraceae	CAG-110	CAG-110 sp000434635
6028	-7.97805				groupA responder	MGYG-HGUT-04536	Bacteria	Bacteroidota	Bacteroidia	Bacteroidales	Rikenellaceae	Alistipes
4006	-7.93416	5.47942e+07			groupA responder	MGYG-HGUT-01254	Bacteria	Firmicutes_A	Clostridia	Lachnospirales	Lachnospiraceae	TF01-11
5055	7.91871	3.35544e+07			groupA responder	MGYG-HGUT-00321	Bacteria	Actinobacteriota	Coriobacteriia	Coriobacteriales	Coriobacteriaceae	Collinsella
5994	-7.91541				groupA responder	MGYG-HGUT-01803	Bacteria	Bacteroidota	Bacteroidia	Bacteroidales	UBA932	RC9
5184	-7.84352	5.18261e+07			groupA responder	MGYG-HGUT-02013	Bacteria	Actinobacteriota	Coriobacteriia	Coriobacteriales	Coriobacteriaceae	Collinsella
1885	-7.81424	6.89628e+07			groupA responder	CAG-313 sp000433035	Bacteria	Firmicutes	Bacilli	ML615J-28	CAG-313	CAG-313	CAG-313 sp000433035
3783	-7.78229	1.15091e+07			groupA responder	MGYG-HGUT-00583	Bacteria	Firmicutes_A	Clostridia	Lachnospirales	Lachnospiraceae	Acetatifactor
3024	-7.77842				groupA responder	MGYG-HGUT-04557	Bacteria	Firmicutes_A	Clostridia	Oscillospirales	Oscillospiraceae	UBA5446
2600	-7.63001				groupA responder	MGYG-HGUT-02807	Bacteria	Firmicutes_A	Clostridia	Oscillospirales	Acutalibacteraceae	Eubacterium_R
2921	-7.61445	1.67772e+07			groupA responder	MGYG-HGUT-00474	Bacteria	Firmicutes_A	Clostridia	Oscillospirales	Oscillospiraceae	Oscillibacter
5179	-7.59166				groupA responder	MGYG-HGUT-03101	Bacteria	Actinobacteriota	Coriobacteriia	Coriobacteriales	Coriobacteriaceae	Collinsella
3909	-7.58458	1.89813e+07			groupA responder	MGYG-HGUT-01873	Bacteria	Firmicutes_A	Clostridia	Lachnospirales	Lachnospiraceae	Marvinbryantia
3041	-7.56084	9.49063e+07			groupA responder	MGYG-HGUT-02696	Bacteria	Firmicutes_A	Clostridia	Oscillospirales	Oscillospiraceae
1922	7.50569	1.35727e+12			groupA responder	Collinsella bouchesdurhonensis	Bacteria	Actinobacteriota	Coriobacteriia	Coriobacteriales	Coriobacteriaceae	Collinsella	Collinsella bouchesdurhonensis
5554	7.50556	2.07326e+12			groupA responder	MGYG-HGUT-00441	Bacteria	Verrucomicrobiota	Verrucomicrobiae	Opitutales	CAG-312	CAG-312
4549	7.50555	1.2317e+12			groupA responder	MGYG-HGUT-04541	Bacteria	Firmicutes	Bacilli	Bacillales_A	Planococcaceae	Lysinibacillus_C
2083	-7.20637				groupA responder	Ruminococcus_D bicirculans	Bacteria	Firmicutes_A	Clostridia	Oscillospirales	Ruminococcaceae	Ruminococcus_D	Ruminococcus_D bicirculans
3520	-7.15667	3.5012e+07			groupA responder	MGYG-HGUT-00733	Bacteria	Firmicutes_A	Clostridia	4C28d-15	CAG-727
6086	6.97875				groupA responder	MGYG-HGUT-02631	Bacteria	Proteobacteria	Gammaproteobacteria	Enterobacterales	Pasteurellaceae	Haemophilus_D
1633	-6.96786				groupA responder	Ruminococcus_E bromii	Bacteria	Firmicutes_A	Clostridia	Oscillospirales	Acutalibacteraceae	Ruminococcus_E	Ruminococcus_E bromii
2373	-6.95294	1.37174e+07			groupA responder	Intestinibacter bartlettii	Bacteria	Firmicutes_A	Clostridia	Peptostreptococcales	Peptostreptococcaceae	Intestinibacter	Intestinibacter bartlettii
5202	-6.92823	8.29304e+12			groupA responder	MGYG-HGUT-02054	Bacteria	Actinobacteriota	Coriobacteriia	Coriobacteriales	Coriobacteriaceae	Collinsella
1537	6.92823				groupA responder	Collinsella ihuae	Bacteria	Actinobacteriota	Coriobacteriia	Coriobacteriales	Coriobacteriaceae	Collinsella	Collinsella ihuae
1572	6.92821				groupA responder	Clostridium tertium	Bacteria	Firmicutes_A	Clostridia	Clostridiales	Clostridiaceae	Clostridium	Clostridium tertium
4675	6.9282	2.78157e+12			groupA responder	MGYG-HGUT-04299	Bacteria	Firmicutes	Bacilli	RF39	UBA5348	CAG-1193
4153	-6.90719	1.93727e+07			groupA responder	MGYG-HGUT-01732	Bacteria	Firmicutes_A	Clostridia	Monoglobales	UBA1381	UBA1381
3967	-6.81844	8.16823e+06			groupA responder	MGYG-HGUT-03165	Bacteria	Firmicutes_A	Clostridia	Lachnospirales	Lachnospiraceae	Coprococcus
748	-6.80988	1.93727e+07			groupA responder	Ruminococcus_C sp000437175	Bacteria	Firmicutes_A	Clostridia	Oscillospirales	Ruminococcaceae	Ruminococcus_C	Ruminococcus_C sp000437175
2907	-6.76925	4.84317e+06			groupA responder	MGYG-HGUT-02704	Bacteria	Firmicutes_A	Clostridia	Oscillospirales	Oscillospiraceae	Oscillibacter
1051	-6.70724				groupA responder	CAG-83 sp000435555	Bacteria	Firmicutes_A	Clostridia	Oscillospirales	Oscillospiraceae	CAG-83	CAG-83 sp000435555
3850	-6.64994				groupA responder	MGYG-HGUT-01189	Bacteria	Firmicutes_A	Clostridia	Lachnospirales	Lachnospiraceae	Blautia_A
2819	-6.57898				groupA responder	MGYG-HGUT-02017	Bacteria	Firmicutes_A	Clostridia	Oscillospirales	Ruminococcaceae	Fournierella
3110	-6.56405	8.13815e+06			groupA responder	MGYG-HGUT-04214	Bacteria	Firmicutes_A	Clostridia	Oscillospirales	CAG-272
4989	6.53744	4.39805e+12			groupA responder	MGYG-HGUT-01587	Bacteria	Actinobacteriota	Coriobacteriia	Coriobacteriales	Coriobacteriaceae	Collinsella
5108	6.52054				groupA responder	MGYG-HGUT-03027	Bacteria	Actinobacteriota	Coriobacteriia	Coriobacteriales	Coriobacteriaceae	Collinsella
3647	-6.49539				groupA responder	MGYG-HGUT-00656	Bacteria	Firmicutes_A	Clostridia	TANB77	CAG-508	CAG-269
4826	-6.45205				groupA responder	MGYG-HGUT-03551	Bacteria	Cyanobacteria	Vampirovibrionia	Gastranaerophilales	Gastranaerophilaceae	Zag1
3771	6.43995				groupA responder	MGYG-HGUT-01615	Bacteria	Firmicutes_A	Clostridia	Lachnospirales	Lachnospiraceae	Eisenbergiella
17	6.42322	1.44731e+07			groupA responder	Ruminiclostridium_C sp000435295	Bacteria	Firmicutes_A	Clostridia	Oscillospirales	Oscillospiraceae	Ruminiclostridium_C	Ruminiclostridium_C sp000435295
5286	6.42297	6.55449e+07			groupA responder	MGYG-HGUT-00314	Bacteria	Actinobacteriota	Coriobacteriia	Coriobacteriales	Coriobacteriaceae	Collinsella
3788	-6.42208				groupA responder	MGYG-HGUT-03661	Bacteria	Firmicutes_A	Clostridia	Lachnospirales	Lachnospiraceae	Acetatifactor
5104	-6.38354	1.67772e+07			groupA responder	MGYG-HGUT-01084	Bacteria	Actinobacteriota	Coriobacteriia	Coriobacteriales	Coriobacteriaceae	Collinsella
6315	-6.37809				groupA responder	Methanosphaera sp900322125	Archaea	Euryarchaeota	Methanobacteria	Methanobacteriales	Methanobacteriaceae	Methanosphaera	Methanosphaera sp900322125
5700	6.35086				groupA responder	MGYG-HGUT-03535	Bacteria	Bacteroidota	Bacteroidia	Bacteroidales	Bacteroidaceae	Prevotella
4437	-6.30981				groupA responder	MGYG-HGUT-00311	Bacteria	Firmicutes_C	Negativicutes	Veillonellales	Veillonellaceae	Veillonella
4141	-6.30981				groupA responder	MGYG-HGUT-04547	Bacteria	Firmicutes_A	Clostridia	Lachnospirales	CAG-274
4281	-6.27891				groupA responder	MGYG-HGUT-00367	Bacteria	Firmicutes_A	Clostridia	Peptostreptococcales	Anaerovoracaceae
1471	6.26397	1.01569e+13			groupA responder	Zag1 sp001765415	Bacteria	Cyanobacteria	Vampirovibrionia	Gastranaerophilales	Gastranaerophilaceae	Zag1	Zag1 sp001765415
3631	-6.23629				groupA responder	MGYG-HGUT-01825	Bacteria	Firmicutes_A	Clostridia	TANB77	CAG-508	CAG-269
5193	-6.23378	8.81183e+06			groupA responder	MGYG-HGUT-01173	Bacteria	Actinobacteriota	Coriobacteriia	Coriobacteriales	Coriobacteriaceae	Collinsella
5597	-6.13177	1.67772e+07			groupA responder	MGYG-HGUT-00608	Bacteria	Verrucomicrobiota	Lentisphaeria	Victivallales	Victivallaceae
3641	-6.12275	2.60055e+07			groupA responder	MGYG-HGUT-03086	Bacteria	Firmicutes_A	Clostridia	TANB77	CAG-508	CAG-269
3769	6.1109	7.69791e+06			groupA responder	MGYG-HGUT-00361	Bacteria	Firmicutes_A	Clostridia	Lachnospirales	Lachnospiraceae	SZUA-378
1052	-6.04151				groupA responder	UBA1777 sp002320035	Bacteria	Firmicutes_A	Clostridia	Oscillospirales	Oscillospiraceae	UBA1777	UBA1777 sp002320035
3027	-6.02785	2.08295e+08			groupA responder	MGYG-HGUT-00334	Bacteria	Firmicutes_A	Clostridia	Oscillospirales	Oscillospiraceae	UBA5446
342	-5.98076				groupA responder	Prevotella sp000436595	Bacteria	Bacteroidota	Bacteroidia	Bacteroidales	Bacteroidaceae	Prevotella	Prevotella sp000436595
2261	-5.95373	1.62763e+07			groupA responder	Anaeromassilibacillus sp001305115	Bacteria	Firmicutes_A	Clostridia	Oscillospirales	Acutalibacteraceae	Anaeromassilibacillus	Anaeromassilibacillus sp001305115
864	5.94499				groupA responder	Streptococcus infantarius	Bacteria	Firmicutes	Bacilli	Lactobacillales	Streptococcaceae	Streptococcus	Streptococcus infantarius
2818	-5.93688				groupA responder	MGYG-HGUT-02780	Bacteria	Firmicutes_A	Clostridia	Oscillospirales	Ruminococcaceae	Fournierella
3662	-5.88017				groupA responder	MGYG-HGUT-00982	Bacteria	Firmicutes_A	Clostridia	TANB77	CAG-508	CAG-354
836	-5.86667	5.16388e+06			groupA responder	Phascolarctobacterium_A succinatutens_A	Bacteria	Firmicutes_C	Negativicutes	Acidaminococcales	Acidaminococcaceae	Phascolarctobacterium_A	Phascolarctobacterium_A succinatutens_A
4262	-5.81586	1.26824e+07			groupA responder	MGYG-HGUT-03718	Bacteria	Firmicutes_A	Clostridia	Peptostreptococcales	Anaerovoracaceae	S5-A14a
3862	-5.77351	1.79549e+12			groupA responder	MGYG-HGUT-00990	Bacteria	Firmicutes_A	Clostridia	Lachnospirales	Lachnospiraceae	Blautia
4903	-5.77215				groupA responder	MGYG-HGUT-03800	Bacteria	Actinobacteriota	Actinobacteria	Actinomycetales	Actinomycetaceae	Mobiluncus
2762	5.73029				groupA responder	MGYG-HGUT-03311	Bacteria	Firmicutes_A	Clostridia	Oscillospirales	Ruminococcaceae	Angelakisella
2144	-5.71566				groupA responder	Pauljensenia sp000758755	Bacteria	Actinobacteriota	Actinobacteria	Actinomycetales	Actinomycetaceae	Pauljensenia	Pauljensenia sp000758755
1489	-5.71029				groupA responder	Eubacterium_E sp002161065	Bacteria	Firmicutes_A	Clostridia	Lachnospirales	Lachnospiraceae	Eubacterium_E	Eubacterium_E sp002161065
4616	-5.67496	2.73971e+07			groupA responder	MGYG-HGUT-00240	Bacteria	Firmicutes	Bacilli	Erysipelotrichales	Erysipelotrichaceae	Absiella
2757	-5.65077				groupA responder	MGYG-HGUT-03876	Bacteria	Firmicutes_A	Clostridia	Oscillospirales	Ruminococcaceae	Anaerotruncus
2903	-5.62812	33554432			groupA responder	MGYG-HGUT-00808	Bacteria	Firmicutes_A	Clostridia	Oscillospirales	Oscillospiraceae	Oscillibacter
1666	-5.61305	4.2787e+06			groupA responder	Alistipes_A indistinctus	Bacteria	Bacteroidota	Bacteroidia	Bacteroidales	Rikenellaceae	Alistipes_A	Alistipes_A indistinctus
1673	-5.56825				groupA responder	Bacteroides cutis	Bacteria	Bacteroidota	Bacteroidia	Bacteroidales	Bacteroidaceae	Bacteroides	Bacteroides cutis
3660	-5.54945				groupA responder	MGYG-HGUT-01216	Bacteria	Firmicutes_A	Clostridia	TANB77	CAG-508	CAG-354
2403	-5.54236				groupA responder	Dorea sp900312975	Bacteria	Firmicutes_A	Clostridia	Lachnospirales	Lachnospiraceae	Dorea	Dorea sp900312975
5591	-5.53992				groupA responder	MGYG-HGUT-03904	Bacteria	Verrucomicrobiota	Lentisphaeria	Victivallales	Victivallaceae	Victivallis
1498	-5.44818				groupA responder	UBA11774 sp003507655	Bacteria	Firmicutes_A	Clostridia	Lachnospirales	Lachnospiraceae	UBA11774	UBA11774 sp003507655
781	5.43688				groupA responder	Dorea sp000433215	Bacteria	Firmicutes_A	Clostridia	Lachnospirales	Lachnospiraceae	Dorea	Dorea sp000433215
3859	-5.3985	3.58744e+07			groupA responder	MGYG-HGUT-02214	Bacteria	Firmicutes_A	Clostridia	Lachnospirales	Lachnospiraceae	Blautia_A
2684	5.3767				groupA responder	MGYG-HGUT-03005	Bacteria	Firmicutes_A	Clostridia	Oscillospirales	Ruminococcaceae	Ruminococcus
3687	5.34897				groupA responder	MGYG-HGUT-00945	Bacteria	Firmicutes_A	Clostridia	TANB77	CAG-508	CAG-245
5835	-5.3429	4.29532e+07			groupA responder	MGYG-HGUT-00825	Bacteria	Bacteroidota	Bacteroidia	Bacteroidales	Muribaculaceae	Duncaniella
1109	-5.32252				groupA responder	Duncaniella sp001689425	Bacteria	Bacteroidota	Bacteroidia	Bacteroidales	Muribaculaceae	Duncaniella	Duncaniella sp001689425
5404	-5.28739	3.35544e+07			groupA responder	MGYG-HGUT-01813	Bacteria	Actinobacteriota	Coriobacteriia	Coriobacteriales	Coriobacteriaceae	Collinsella
4064	-5.28378	3.35544e+07			groupA responder	MGYG-HGUT-01622	Bacteria	Firmicutes_A	Clostridia	Lachnospirales	Lachnospiraceae	Clostridium_M
2975	5.26534				groupA responder	MGYG-HGUT-02085	Bacteria	Firmicutes_A	Clostridia	Oscillospirales	Oscillospiraceae	CAG-170
547	-5.22908	1.5006e+07			groupA responder	Gemmiger variabile	Bacteria	Firmicutes_A	Clostridia	Oscillospirales	Ruminococcaceae	Gemmiger	Gemmiger variabile
2615	-5.21601				groupA responder	MGYG-HGUT-00395	Bacteria	Firmicutes_A	Clostridia	Oscillospirales	Acutalibacteraceae	CAG-217
2905	5.19615				groupA responder	MGYG-HGUT-01949	Bacteria	Firmicutes_A	Clostridia	Oscillospirales	Oscillospiraceae	Oscillibacter
2438	-5.19064	1.30364e+07			groupA responder	MGYG-HGUT-01069	Bacteria	Firmicutes_A	Clostridia	Oscillospirales	Acutalibacteraceae	UBA4871
1525	5.17442	6.12617e+06			groupA responder	CAG-83 sp001916855	Bacteria	Firmicutes_A	Clostridia	Oscillospirales	Oscillospiraceae	CAG-83	CAG-83 sp001916855
3070	-5.17418				groupA responder	MGYG-HGUT-03105	Bacteria	Firmicutes_A	Clostridia	Oscillospirales	QAMX01
4492	-5.14449				groupA responder	MGYG-HGUT-01171	Bacteria	Firmicutes_B	Peptococcia	Peptococcales	Peptococcaceae
1264	5.12882	9.68633e+06			groupA responder	Parabacteroides merdae	Bacteria	Bacteroidota	Bacteroidia	Bacteroidales	Tannerellaceae	Parabacteroides	Parabacteroides merdae
2867	-5.12438	1.79356e+07			groupA responder	MGYG-HGUT-03860	Bacteria	Firmicutes_A	Clostridia	Oscillospirales	Oscillospiraceae	NK3B98
1346	-5.11159				groupA responder	Parabacteroides chinchillae	Bacteria	Bacteroidota	Bacteroidia	Bacteroidales	Tannerellaceae	Parabacteroides	Parabacteroides chinchillae
3719	-5.09752				groupA responder	MGYG-HGUT-04540	Bacteria	Firmicutes_A	Clostridia	TANB77	CAG-508
2857	-5.09096	2.32787e+07			groupA responder	MGYG-HGUT-04628	Bacteria	Firmicutes_A	Clostridia	Oscillospirales	Oscillospiraceae	Lawsonibacter
1543	-5.07098	2.37266e+07			groupA responder	CAG-170 sp000432135	Bacteria	Firmicutes_A	Clostridia	Oscillospirales	Oscillospiraceae	CAG-170	CAG-170 sp000432135
1678	-5.06381	1.5006e+07			groupA responder	Eisenbergiella massiliensis	Bacteria	Firmicutes_A	Clostridia	Lachnospirales	Lachnospiraceae	Eisenbergiella	Eisenbergiella massiliensis
5991	5.05349	2.13083e+08			groupA responder	MGYG-HGUT-00592	Bacteria	Bacteroidota	Bacteroidia	Bacteroidales	UBA932	RC9
2694	-4.9776				groupA responder	MGYG-HGUT-01756	Bacteria	Firmicutes_A	Clostridia	Oscillospirales	Ruminococcaceae	UBA1394
3920	-4.97042	1.06108e+07			groupA responder	MGYG-HGUT-02029	Bacteria	Firmicutes_A	Clostridia	Lachnospirales	Lachnospiraceae	GCA-900066575
5885	-4.9425	3.38196e+07			groupA responder	MGYG-HGUT-02905	Bacteria	Bacteroidota	Bacteroidia	Bacteroidales	Muribaculaceae	CAG-279
2385	-4.92165				groupA responder	Senegalimassilia anaerobia	Bacteria	Actinobacteriota	Coriobacteriia	Coriobacteriales	Eggerthellaceae	Senegalimassilia	Senegalimassilia anaerobia
2770	-4.89355				groupA responder	MGYG-HGUT-04644	Bacteria	Firmicutes_A	Clostridia	Oscillospirales	Ruminococcaceae	Negativibacillus
3061	-4.86013				groupA responder	MGYG-HGUT-04122	Bacteria	Firmicutes_A	Clostridia	Oscillospirales	Butyricicoccaceae
1549	4.82464	6.84927e+06			groupA responder	Clostridium_M sp001517625	Bacteria	Firmicutes_A	Clostridia	Lachnospirales	Lachnospiraceae	Clostridium_M	Clostridium_M sp001517625
3020	-4.77069	67108864			groupA responder	MGYG-HGUT-00938	Bacteria	Firmicutes_A	Clostridia	Oscillospirales	Oscillospiraceae	UBA5446
2035	-4.70963	8.02104e+06			groupA responder	Dorea sp900066765	Bacteria	Firmicutes_A	Clostridia	Lachnospirales	Lachnospiraceae	Dorea	Dorea sp900066765
141	-4.70466	2.02341e+07			groupA responder	Collinsella aerofaciens_F	Bacteria	Actinobacteriota	Coriobacteriia	Coriobacteriales	Coriobacteriaceae	Collinsella	Collinsella aerofaciens_F
2785	4.67619	4.65316e+06			groupA responder	MGYG-HGUT-02610	Bacteria	Firmicutes_A	Clostridia	Oscillospirales	Ruminococcaceae	Faecalibacterium
2419	-4.67176				groupA responder	MGYG-HGUT-02263	Bacteria	Firmicutes_A	Clostridia	Oscillospirales	Acutalibacteraceae	Ruminococcus_E
3023	-4.67025	1.36985e+07			groupA responder	MGYG-HGUT-02152	Bacteria	Firmicutes_A	Clostridia	Oscillospirales	Oscillospiraceae	UBA5446
1586	-4.65933				groupA responder	Eubacterium_R sp003526845	Bacteria	Firmicutes_A	Clostridia	Oscillospirales	Acutalibacteraceae	Eubacterium_R	Eubacterium_R sp003526845
5882	4.64305				groupA responder	MGYG-HGUT-00568	Bacteria	Bacteroidota	Bacteroidia	Bacteroidales	Muribaculaceae	CAG-279
3636	-4.62401	9.48507e+11			groupA responder	MGYG-HGUT-01185	Bacteria	Firmicutes_A	Clostridia	TANB77	CAG-508	CAG-269
4961	4.61955	3.86199e+12			groupA responder	MGYG-HGUT-01126	Bacteria	Actinobacteriota	Coriobacteriia	Coriobacteriales	Coriobacteriaceae	Collinsella
5660	4.61907				groupA responder	MGYG-HGUT-00760	Bacteria	Bacteroidota	Bacteroidia	Bacteroidales	Bacteroidaceae	Prevotella
5640	4.61886				groupA responder	MGYG-HGUT-03763	Bacteria	Bacteroidota	Bacteroidia	Bacteroidales	Bacteroidaceae	Prevotella
5000	-4.61885				groupA responder	MGYG-HGUT-03053	Bacteria	Actinobacteriota	Coriobacteriia	Coriobacteriales	Coriobacteriaceae	Collinsella
5078	-4.61878				groupA responder	MGYG-HGUT-01741	Bacteria	Actinobacteriota	Coriobacteriia	Coriobacteriales	Coriobacteriaceae	Collinsella
2958	-4.61672				groupA responder	MGYG-HGUT-00715	Bacteria	Firmicutes_A	Clostridia	Oscillospirales	Oscillospiraceae	CAG-110
5292	-4.61021	9.13236e+06			groupA responder	MGYG-HGUT-03067	Bacteria	Actinobacteriota	Coriobacteriia	Coriobacteriales	Coriobacteriaceae	Collinsella
3182	-4.59989	2.37266e+07			groupA responder	MGYG-HGUT-04125	Bacteria	Firmicutes_A	Clostridia	Oscillospirales	CAG-382	UCG-010
2100	4.59592	1.36985e+07			groupA responder	Ruminococcus_A sp000437095	Bacteria	Firmicutes_A	Clostridia	Lachnospirales	Lachnospiraceae	Ruminococcus_A	Ruminococcus_A sp000437095
5932	-4.57258	3.16354e+07			groupA responder	MGYG-HGUT-01878	Bacteria	Bacteroidota	Bacteroidia	Bacteroidales	Tannerellaceae	Parabacteroides
1754	4.53961				groupA responder	ER4 sp900317525	Bacteria	Firmicutes_A	Clostridia	Oscillospirales	Oscillospiraceae	ER4	ER4 sp900317525
329	-4.53081	1.10326e+07			groupA responder	Actinomyces viscosus	Bacteria	Actinobacteriota	Actinobacteria	Actinomycetales	Actinomycetaceae	Actinomyces	Actinomyces viscosus
4484	-4.52962	1.79356e+07			groupA responder	MGYG-HGUT-00285	Bacteria	Firmicutes_B	Peptococcia	Peptococcales	Peptococcaceae	UBA7185
3668	-4.51524				groupA responder	MGYG-HGUT-04078	Bacteria	Firmicutes_A	Clostridia	TANB77	CAG-508	CAG-273
1418	-4.5125	1.73274e+07			groupA responder	Tyzzerella nexilis	Bacteria	Firmicutes_A	Clostridia	Lachnospirales	Lachnospiraceae	Tyzzerella	Tyzzerella nexilis
4271	-4.50302	1.16822e+07			groupA responder	MGYG-HGUT-01819	Bacteria	Firmicutes_A	Clostridia	Peptostreptococcales	Anaerovoracaceae	CAG-145
3901	-4.48537	5.81288e+07			groupA responder	MGYG-HGUT-01748	Bacteria	Firmicutes_A	Clostridia	Lachnospirales	Lachnospiraceae	CAG-56
1961	-4.47917	2.37266e+07			groupA responder	Angelakisella sp003453215	Bacteria	Firmicutes_A	Clostridia	Oscillospirales	Ruminococcaceae	Angelakisella	Angelakisella sp003453215
4893	-4.4763				groupA responder	MGYG-HGUT-01285	Bacteria	Actinobacteriota	Actinobacteria	Actinomycetales	Actinomycetaceae	Pauljensenia
2978	-4.42461	5.93164e+06			groupA responder	MGYG-HGUT-02034	Bacteria	Firmicutes_A	Clostridia	Oscillospirales	Oscillospiraceae	CAG-170
2284	4.41468				groupA responder	Eubacterium_F sp000433735	Bacteria	Firmicutes_A	Clostridia	Lachnospirales	Lachnospiraceae	Eubacterium_F	Eubacterium_F sp000433735
5766	-4.39147	1.39078e+12			groupA responder	MGYG-HGUT-03363	Bacteria	Bacteroidota	Bacteroidia	Bacteroidales	Bacteroidaceae	Bacteroides
1748	-4.36851				groupA responder	Alistipes sp002161445	Bacteria	Bacteroidota	Bacteroidia	Bacteroidales	Rikenellaceae	Alistipes	Alistipes sp002161445
4054	-4.3655	1.36985e+07			groupA responder	MGYG-HGUT-00179	Bacteria	Firmicutes_A	Clostridia	Lachnospirales	Lachnospiraceae	Clostridium_M
5234	-4.35109				groupA responder	MGYG-HGUT-00797	Bacteria	Actinobacteriota	Coriobacteriia	Coriobacteriales	Coriobacteriaceae	Collinsella
4626	-4.33722				groupA responder	MGYG-HGUT-00547	Bacteria	Firmicutes	Bacilli	Erysipelotrichales	Erysipelatoclostridiaceae	Catenibacterium
1854	-4.33679				groupA responder	Provencibacterium massiliense	Bacteria	Firmicutes_A	Clostridia	Oscillospirales	Ruminococcaceae	Provencibacterium	Provencibacterium massiliense
4937	4.33026				groupA responder	MGYG-HGUT-00737	Bacteria	Actinobacteriota	Coriobacteriia	Coriobacteriales	Coriobacteriaceae	Collinsella
6202	-4.33013	3.45011e+12			groupA responder	MGYG-HGUT-03155	Bacteria	Proteobacteria	Alphaproteobacteria	RF32	CAG-239	CAG-495
5375	4.33002	5.07843e+12			groupA responder	MGYG-HGUT-02110	Bacteria	Actinobacteriota	Coriobacteriia	Coriobacteriales	Coriobacteriaceae	Collinsella
3229	-4.32664	3.0012e+07			groupA responder	MGYG-HGUT-01237	Bacteria	Firmicutes_A	Clostridia	Christensenellales	CAG-74
893	4.32091				groupA responder	RC9 sp000433355	Bacteria	Bacteroidota	Bacteroidia	Bacteroidales	UBA932	RC9	RC9 sp000433355
5001	4.2835	3.10989e+12			groupA responder	MGYG-HGUT-04466	Bacteria	Actinobacteriota	Coriobacteriia	Coriobacteriales	Coriobacteriaceae	Collinsella
3206	-4.27517	1.51972e+07			groupA responder	MGYG-HGUT-01909	Bacteria	Firmicutes_A	Clostridia	Oscillospirales	UBA644_A
2682	-4.27171				groupA responder	MGYG-HGUT-01681	Bacteria	Firmicutes_A	Clostridia	Oscillospirales	Ruminococcaceae	Ruminococcus
5382	-4.2549	7.50133e+12			groupA responder	MGYG-HGUT-04023	Bacteria	Actinobacteriota	Coriobacteriia	Coriobacteriales	Coriobacteriaceae	Collinsella
3774	-4.25035	67108864			groupA responder	MGYG-HGUT-04136	Bacteria	Firmicutes_A	Clostridia	Lachnospirales	Lachnospiraceae	Eisenbergiella
3881	-4.24357	3.35544e+07			groupA responder	MGYG-HGUT-04233	Bacteria	Firmicutes_A	Clostridia	Lachnospirales	Lachnospiraceae	Fusicatenibacter
1351	4.23795				groupA responder	Alistipes putredinis	Bacteria	Bacteroidota	Bacteroidia	Bacteroidales	Rikenellaceae	Alistipes	Alistipes putredinis
2888	4.2268				groupA responder	MGYG-HGUT-04525	Bacteria	Firmicutes_A	Clostridia	Oscillospirales	Oscillospiraceae	CAG-83
5527	4.21283				groupA responder	MGYG-HGUT-02942	Bacteria	Patescibacteria	Saccharimonadia	Saccharimonadales	Saccharimonadaceae	TM7x
1927	-4.20992				groupA responder	CAG-617 sp000438115	Bacteria	Bacteroidota	Bacteroidia	Bacteroidales	Bacteroidaceae	CAG-617	CAG-617 sp000438115
2918	4.1937				groupA responder	MGYG-HGUT-00834	Bacteria	Firmicutes_A	Clostridia	Oscillospirales	Oscillospiraceae	Oscillibacter
973	-4.1858	8.62528e+11			groupA responder	Lactobacillus_H fermentum	Bacteria	Firmicutes	Bacilli	Lactobacillales	Lactobacillaceae	Lactobacillus_H	Lactobacillus_H fermentum
3223	-4.17073				groupA responder	MGYG-HGUT-04089	Bacteria	Firmicutes_A	Clostridia	Oscillospirales
3178	-4.16936	1.0746e+07			groupA responder	MGYG-HGUT-02872	Bacteria	Firmicutes_A	Clostridia	Oscillospirales	CAG-272
3351	-4.15037	4.91784e+07			groupA responder	MGYG-HGUT-01822	Bacteria	Firmicutes_A	Clostridia	Christensenellales	Christensenellaceae
5293	-4.14118	9.58698e+06			groupA responder	MGYG-HGUT-02970	Bacteria	Actinobacteriota	Coriobacteriia	Coriobacteriales	Coriobacteriaceae	Collinsella
4042	-4.1272	3.92414e+07			groupA responder	MGYG-HGUT-04604	Bacteria	Firmicutes_A	Clostridia	Lachnospirales	Lachnospiraceae
5714	-4.09586	4.13027e+06			groupA responder	MGYG-HGUT-01038	Bacteria	Bacteroidota	Bacteroidia	Bacteroidales	Bacteroidaceae	Prevotellamassilia
5735	-4.08084				groupA responder	MGYG-HGUT-02275	Bacteria	Bacteroidota	Bacteroidia	Bacteroidales	Bacteroidaceae	Paraprevotella
5703	4.07978	8.79609e+12			groupA responder	MGYG-HGUT-01630	Bacteria	Bacteroidota	Bacteroidia	Bacteroidales	Bacteroidaceae	Prevotellamassilia
4935	4.07489	9.37667e+11			groupA responder	MGYG-HGUT-00620	Bacteria	Actinobacteriota	Coriobacteriia	Coriobacteriales	Atopobiaceae	Libanicoccus
213	-4.06646				groupA responder	GCA-900066755 sp900066755	Bacteria	Firmicutes_A	Clostridia	Lachnospirales	Lachnospiraceae	GCA-900066755	GCA-900066755 sp900066755
5011	-4.06516	2.23696e+07			groupA responder	MGYG-HGUT-01086	Bacteria	Actinobacteriota	Coriobacteriia	Coriobacteriales	Coriobacteriaceae	Collinsella
567	4.05651	3.89478e+07			groupA responder	KLE1796 sp001580115	Bacteria	Firmicutes	Bacilli	Erysipelotrichales	Erysipelatoclostridiaceae	KLE1796	KLE1796 sp001580115
3677	-4.04146	4.26673e+12			groupA responder	MGYG-HGUT-02180	Bacteria	Firmicutes_A	Clostridia	TANB77	CAG-508	CAG-492
5912	-4.04146				groupA responder	MGYG-HGUT-03813	Bacteria	Bacteroidota	Bacteroidia	Bacteroidales	Porphyromonadaceae	Porphyromonas
4216	-4.04146				groupA responder	MGYG-HGUT-02132	Bacteria	Firmicutes_A	Clostridia	Monoglobales	Monoglobaceae	Monoglobus
1360	-4.04146	6.34803e+11			groupA responder	Prevotella nigrescens	Bacteria	Bacteroidota	Bacteroidia	Bacteroidales	Bacteroidaceae	Prevotella	Prevotella nigrescens
2288	-4.03439				groupA responder	Alistipes timonensis	Bacteria	Bacteroidota	Bacteroidia	Bacteroidales	Rikenellaceae	Alistipes	Alistipes timonensis
2890	4.02981				groupA responder	MGYG-HGUT-04028	Bacteria	Firmicutes_A	Clostridia	Oscillospirales	Oscillospiraceae	CAG-83
3938	-3.99742				groupA responder	MGYG-HGUT-03715	Bacteria	Firmicutes_A	Clostridia	Lachnospirales	Lachnospiraceae	Faecalicatena
2884	-3.99447	1.15091e+07			groupA responder	MGYG-HGUT-04487	Bacteria	Firmicutes_A	Clostridia	Oscillospirales	Oscillospiraceae	CAG-83
4828	-3.99201	1.34218e+07			groupA responder	MGYG-HGUT-00544	Bacteria	Cyanobacteria	Vampirovibrionia	Gastranaerophilales	Gastranaerophilaceae	Zag1
1936	-3.98636				groupA responder	Neisseria subflava_B	Bacteria	Proteobacteria	Gammaproteobacteria	Burkholderiales	Neisseriaceae	Neisseria	Neisseria subflava_B
119	-3.97571				groupA responder	Blautia sp003287895	Bacteria	Firmicutes_A	Clostridia	Lachnospirales	Lachnospiraceae	Blautia	Blautia sp003287895
5759	-3.92694				groupA responder	MGYG-HGUT-01807	Bacteria	Bacteroidota	Bacteroidia	Bacteroidales	Bacteroidaceae	Bacteroides
4611	-3.91432	3.66638e+07			groupA responder	MGYG-HGUT-03874	Bacteria	Firmicutes	Bacilli	Erysipelotrichales	Erysipelotrichaceae	Merdibacter
4519	-3.89122				groupA responder	MGYG-HGUT-00109	Bacteria	Firmicutes	Bacilli	Lactobacillales	Streptococcaceae	Streptococcus
3620	-3.8749				groupA responder	MGYG-HGUT-01016	Bacteria	Firmicutes_A	Clostridia	UBA1212	UBA1255
338	-3.86352	3.35544e+07			groupA responder	Bacteroides cellulosilyticus	Bacteria	Bacteroidota	Bacteroidia	Bacteroidales	Bacteroidaceae	Bacteroides	Bacteroides cellulosilyticus
6025	-3.84786				groupA responder	MGYG-HGUT-02007	Bacteria	Bacteroidota	Bacteroidia	Bacteroidales	Rikenellaceae	Alistipes
5025	-3.8437	7.15383e+06			groupA responder	MGYG-HGUT-01200	Bacteria	Actinobacteriota	Coriobacteriia	Coriobacteriales	Coriobacteriaceae	Collinsella
3464	-3.78778	3.21188e+12			groupA responder	MGYG-HGUT-03310	Bacteria	Firmicutes_A	Clostridia	4C28d-15	CAG-727	UBA10281
2317	-3.78722				groupA responder	Sellimonas sp002161525	Bacteria	Firmicutes_A	Clostridia	Lachnospirales	Lachnospiraceae	Sellimonas	Sellimonas sp002161525
1485	3.77895				groupA responder	Enterococcus faecalis	Bacteria	Firmicutes	Bacilli	Lactobacillales	Enterococcaceae	Enterococcus	Enterococcus faecalis
3838	3.77198				groupA responder	MGYG-HGUT-01758	Bacteria	Firmicutes_A	Clostridia	Lachnospirales	Lachnospiraceae	Blautia_A
5315	-3.76787				groupA responder	MGYG-HGUT-00598	Bacteria	Actinobacteriota	Coriobacteriia	Coriobacteriales	Coriobacteriaceae	Collinsella
678	-3.76674	2.07102e+07			groupA responder	Olsenella_E provencensis	Bacteria	Actinobacteriota	Coriobacteriia	Coriobacteriales	Atopobiaceae	Olsenella_E	Olsenella_E provencensis
5352	-3.75135				groupA responder	MGYG-HGUT-04091	Bacteria	Actinobacteriota	Coriobacteriia	Coriobacteriales	Coriobacteriaceae	Collinsella
5073	-3.74959	1.26961e+12			groupA responder	MGYG-HGUT-02778	Bacteria	Actinobacteriota	Coriobacteriia	Coriobacteriales	Coriobacteriaceae	Collinsella
390	-3.72621	5.47942e+07			groupA responder	GCA-900066905 sp900066905	Bacteria	Firmicutes_A	Clostridia	Christensenellales	GCA-900066905	GCA-900066905	GCA-900066905 sp900066905
2959	3.72268	6.58057e+06			groupA responder	MGYG-HGUT-02045	Bacteria	Firmicutes_A	Clostridia	Oscillospirales	Oscillospiraceae	CAG-110
752	-3.72045	7.80125e+06			groupA responder	Clostridium_M lavalense	Bacteria	Firmicutes_A	Clostridia	Lachnospirales	Lachnospiraceae	Clostridium_M	Clostridium_M lavalense
3869	-3.68175	1.87533e+12			groupA responder	MGYG-HGUT-01596	Bacteria	Firmicutes_A	Clostridia	Lachnospirales	Lachnospiraceae	Blautia
90	-3.66498				groupA responder	Haemophilus_D parainfluenzae_J	Bacteria	Proteobacteria	Gammaproteobacteria	Enterobacterales	Pasteurellaceae	Haemophilus_D	Haemophilus_D parainfluenzae_J
5861	-3.6526	7.59858e+06			groupA responder	MGYG-HGUT-03831	Bacteria	Bacteroidota	Bacteroidia	Bacteroidales	Muribaculaceae	CAG-485
3888	-3.64818	3.0012e+07			groupA responder	MGYG-HGUT-02210	Bacteria	Firmicutes_A	Clostridia	Lachnospirales	Lachnospiraceae
2042	-3.61926				groupA responder	CAG-194 sp000432915	Bacteria	Firmicutes_A	Clostridia	Lachnospirales	Lachnospiraceae	CAG-194	CAG-194 sp000432915
3760	-3.61106	4.77421e+07			groupA responder	MGYG-HGUT-02141	Bacteria	Firmicutes_A	Clostridia	Lachnospirales	Lachnospiraceae	CAG-95
2452	-3.6099				groupA responder	MGYG-HGUT-01212	Bacteria	Firmicutes_A	Clostridia	Oscillospirales	Acutalibacteraceae	Acutalibacter
2898	3.59928	4.74531e+06			groupA responder	MGYG-HGUT-04489	Bacteria	Firmicutes_A	Clostridia	Oscillospirales	Oscillospiraceae	ER4
4371	-3.58054	1.93727e+07			groupA responder	MGYG-HGUT-03259	Bacteria	Firmicutes_G	SHA-98	DTUO25
4748	-3.57943				groupA responder	MGYG-HGUT-01239	Bacteria	Firmicutes	Bacilli	RF39	CAG-1000	CAG-776
1739	3.55975	2.64469e+07			groupA responder	Veillonella parvula_A	Bacteria	Firmicutes_C	Negativicutes	Veillonellales	Veillonellaceae	Veillonella	Veillonella parvula_A
5040	-3.55811	1.16445e+08			groupA responder	MGYG-HGUT-02184	Bacteria	Actinobacteriota	Coriobacteriia	Coriobacteriales	Coriobacteriaceae	Collinsella
3781	3.556				groupA responder	MGYG-HGUT-02247	Bacteria	Firmicutes_A	Clostridia	Lachnospirales	Lachnospiraceae	Acetatifactor
3300	3.55189	3.35544e+07			groupA responder	MGYG-HGUT-03967	Bacteria	Firmicutes_A	Clostridia	Christensenellales	QALW01
50	-3.54316				groupA responder	Turicibacter sp001543345	Bacteria	Firmicutes	Bacilli	Haloplasmatales	Turicibacteraceae	Turicibacter	Turicibacter sp001543345
4787	-3.52753	1.79549e+12			groupA responder	MGYG-HGUT-02786	Bacteria	Firmicutes	Bacilli	Acholeplasmatales	CAG-307
2894	3.51322	8.38861e+06			groupA responder	MGYG-HGUT-00713	Bacteria	Firmicutes_A	Clostridia	Oscillospirales	Oscillospiraceae	CAG-83
5225	-3.48375	1.16822e+07			groupA responder	MGYG-HGUT-03038	Bacteria	Actinobacteriota	Coriobacteriia	Coriobacteriales	Coriobacteriaceae	Collinsella
5615	-3.47245				groupA responder	MGYG-HGUT-00666	Bacteria	Verrucomicrobiota	Lentisphaeria	Victivallales	UBA1829
274	3.46419				groupA responder	Ruminococcus_C sp000437255	Bacteria	Firmicutes_A	Clostridia	Oscillospirales	Ruminococcaceae	Ruminococcus_C	Ruminococcus_C sp000437255
5198	3.46412				groupA responder	MGYG-HGUT-03266	Bacteria	Actinobacteriota	Coriobacteriia	Coriobacteriales	Coriobacteriaceae	Collinsella
4411	-3.46409	6.6303e+11			groupA responder	MGYG-HGUT-00310	Bacteria	Firmicutes_C	Negativicutes	Acidaminococcales	Acidaminococcaceae	Phascolarctobacterium_A
3272	-3.46327	1.58177e+07			groupA responder	MGYG-HGUT-02011	Bacteria	Firmicutes_A	Clostridia	Christensenellales	CAG-74
2098	-3.46043				groupA responder	UBA1191 sp900066305	Bacteria	Firmicutes_A	Clostridia	Peptostreptococcales	Anaerovoracaceae	UBA1191	UBA1191 sp900066305
2101	-3.44434	1.22523e+07			groupA responder	Akkermansia muciniphila	Bacteria	Verrucomicrobiota	Verrucomicrobiae	Verrucomicrobiales	Akkermansiaceae	Akkermansia	Akkermansia muciniphila
4241	-3.44222	9.30633e+06			groupA responder	MGYG-HGUT-04157	Bacteria	Firmicutes_A	Clostridia	Monoglobales
2962	-3.44025	7.90886e+06			groupA responder	MGYG-HGUT-01969	Bacteria	Firmicutes_A	Clostridia	Oscillospirales	Oscillospiraceae	CAG-110
3002	-3.4101				groupA responder	MGYG-HGUT-03978	Bacteria	Firmicutes_A	Clostridia	Oscillospirales	Oscillospiraceae	UBA1777
5872	3.39826	1.31016e+07			groupA responder	MGYG-HGUT-01868	Bacteria	Bacteroidota	Bacteroidia	Bacteroidales	Muribaculaceae	CAG-485
4403	-3.39349	8.13143e+06			groupA responder	MGYG-HGUT-00486	Bacteria	Firmicutes_C	Negativicutes	Acidaminococcales	Acidaminococcaceae	Phascolarctobacterium_A
2784	-3.38745				groupA responder	MGYG-HGUT-02651	Bacteria	Firmicutes_A	Clostridia	Oscillospirales	Ruminococcaceae	Faecalibacterium
2127	-3.38592				groupA responder	Bifidobacterium catenulatum	Bacteria	Actinobacteriota	Actinobacteria	Actinomycetales	Bifidobacteriaceae	Bifidobacterium	Bifidobacterium catenulatum
2397	-3.36918				groupA responder	Bacteroides fragilis	Bacteria	Bacteroidota	Bacteroidia	Bacteroidales	Bacteroidaceae	Bacteroides	Bacteroides fragilis
6057	3.36029	5.44325e+06			groupA responder	MGYG-HGUT-03018	Bacteria	Bacteroidota	Bacteroidia	Bacteroidales	Rikenellaceae	Alistipes_A
2193	-3.31897				groupA responder	Hungatella hathewayi	Bacteria	Firmicutes_A	Clostridia	Lachnospirales	Lachnospiraceae	Hungatella	Hungatella hathewayi
4665	-3.31269	1.48503e+07			groupA responder	MGYG-HGUT-03665	Bacteria	Firmicutes	Bacilli	RF39	CAG-611	CAG-611
1686	-3.30917				groupA responder	CAG-1427 sp000435475	Bacteria	Actinobacteriota	Coriobacteriia	Coriobacteriales	Eggerthellaceae	CAG-1427	CAG-1427 sp000435475
2011	3.30706	4.63896e+07			groupA responder	Fusobacterium_A sp900015295	Bacteria	Fusobacteriota	Fusobacteriia	Fusobacteriales	Fusobacteriaceae	Fusobacterium_A	Fusobacterium_A sp900015295
5346	3.29595	1.01173e+08			groupA responder	MGYG-HGUT-00862	Bacteria	Actinobacteriota	Coriobacteriia	Coriobacteriales	Coriobacteriaceae	Collinsella
2500	-3.2828				groupA responder	MGYG-HGUT-02700	Bacteria	Firmicutes_A	Clostridia	Oscillospirales	Acutalibacteraceae
3302	-3.27531	1.93727e+07			groupA responder	MGYG-HGUT-01665	Bacteria	Firmicutes_A	Clostridia	Christensenellales	QALW01
1589	-3.22874	1.22523e+07			groupA responder	Marseille-P4683 sp900232885	Bacteria	Firmicutes_A	Clostridia	Oscillospirales	Acutalibacteraceae	Marseille-P4683	Marseille-P4683 sp900232885
1664	3.22872				groupA responder	CAG-245 sp000435175	Bacteria	Firmicutes_A	Clostridia	TANB77	CAG-508	CAG-245	CAG-245 sp000435175
4422	-3.20939	3.54122e+07			groupA responder	MGYG-HGUT-04611	Bacteria	Firmicutes_C	Negativicutes	Acidaminococcales	Acidaminococcaceae	Acidaminococcus
1400	-3.17688				groupA responder	CAG-465 sp000433135	Bacteria	Firmicutes_A	Clostridia	TANB77	CAG-465	CAG-465	CAG-465 sp000433135
1159	3.17548	9.40342e+12			groupA responder	Pseudomonas aeruginosa	Bacteria	Proteobacteria	Gammaproteobacteria	Pseudomonadales	Pseudomonadaceae	Pseudomonas	Pseudomonas aeruginosa
5389	-3.17543				groupA responder	MGYG-HGUT-01124	Bacteria	Actinobacteriota	Coriobacteriia	Coriobacteriales	Coriobacteriaceae	Collinsella
4065	3.1744				groupA responder	MGYG-HGUT-02946	Bacteria	Firmicutes_A	Clostridia	Lachnospirales	Lachnospiraceae	Clostridium_M
6316	-3.17294				groupA responder	Methanosphaera stadtmanae	Archaea	Euryarchaeota	Methanobacteria	Methanobacteriales	Methanobacteriaceae	Methanosphaera	Methanosphaera stadtmanae
2192	-3.15087	2.37266e+07			groupA responder	Streptococcus sp001556435	Bacteria	Firmicutes	Bacilli	Lactobacillales	Streptococcaceae	Streptococcus	Streptococcus sp001556435
214	-3.14607				groupA responder	Collinsella sp002232035	Bacteria	Actinobacteriota	Coriobacteriia	Coriobacteriales	Coriobacteriaceae	Collinsella	Collinsella sp002232035
4145	3.11195	7.23653e+06			groupA responder	MGYG-HGUT-02758	Bacteria	Firmicutes_A	Clostridia	Monoglobales	UBA1381
5976	3.09003	1.36985e+07			groupA responder	MGYG-HGUT-00343	Bacteria	Bacteroidota	Bacteroidia	Bacteroidales	Marinifilaceae	Odoribacter
3784	-3.08209	1.15091e+07			groupA responder	MGYG-HGUT-00621	Bacteria	Firmicutes_A	Clostridia	Lachnospirales	Lachnospiraceae	Acetatifactor
745	3.07813				groupA responder	Bifidobacterium thermacidophilum	Bacteria	Actinobacteriota	Actinobacteria	Actinomycetales	Bifidobacteriaceae	Bifidobacterium	Bifidobacterium thermacidophilum
3910	3.07315	1.11848e+07			groupA responder	MGYG-HGUT-01988	Bacteria	Firmicutes_A	Clostridia	Lachnospirales	Lachnospiraceae	Marvinbryantia
1995	3.07126	3.59099e+12			groupA responder	Prevotella sp900290275	Bacteria	Bacteroidota	Bacteroidia	Bacteroidales	Bacteroidaceae	Prevotella	Prevotella sp900290275
4975	3.06061				groupA responder	MGYG-HGUT-04506	Bacteria	Actinobacteriota	Coriobacteriia	Coriobacteriales	Coriobacteriaceae	Collinsella
4862	-3.0562				groupA responder	MGYG-HGUT-00315	Bacteria	Cyanobacteria	Vampirovibrionia	Gastranaerophilales	Gastranaerophilaceae	CAG-306
2852	-3.04567	1.08865e+07			groupA responder	MGYG-HGUT-03903	Bacteria	Firmicutes_A	Clostridia	Oscillospirales	Oscillospiraceae	Lawsonibacter
3141	-3.04123				groupA responder	MGYG-HGUT-04098	Bacteria	Firmicutes_A	Clostridia	Oscillospirales	CAG-272
3317	-3.03177	9.74435e+07			groupA responder	MGYG-HGUT-00898	Bacteria	Firmicutes_A	Clostridia	Christensenellales	CAG-138	UBA5394
2925	-3.02793	1.03551e+07			groupA responder	MGYG-HGUT-02727	Bacteria	Firmicutes_A	Clostridia	Oscillospirales	Oscillospiraceae
5103	3.02715	8.79609e+12			groupA responder	MGYG-HGUT-03261	Bacteria	Actinobacteriota	Coriobacteriia	Coriobacteriales	Coriobacteriaceae	Collinsella
4279	-3.0262				groupA responder	MGYG-HGUT-04123	Bacteria	Firmicutes_A	Clostridia	Peptostreptococcales	Anaerovoracaceae
1973	3.02304	4.97582e+13			groupA responder	Prevotella sp002299635	Bacteria	Bacteroidota	Bacteroidia	Bacteroidales	Bacteroidaceae	Prevotella	Prevotella sp002299635
4047	3.02046	1.93727e+07			groupA responder	MGYG-HGUT-02280	Bacteria	Firmicutes_A	Clostridia	Lachnospirales	Lachnospiraceae	UBA9502
2880	-3.01558	8.13815e+06			groupA responder	MGYG-HGUT-02144	Bacteria	Firmicutes_A	Clostridia	Oscillospirales	Oscillospiraceae	CAG-83
1435	-3.00874				groupA responder	Clostridium sp000435835	Bacteria	Firmicutes_A	Clostridia	Clostridiales	Clostridiaceae	Clostridium	Clostridium sp000435835
3868	3.00747				groupA responder	MGYG-HGUT-03326	Bacteria	Firmicutes_A	Clostridia	Lachnospirales	Lachnospiraceae	Blautia
2545	-2.97447	3.52532e+07			groupA responder	MGYG-HGUT-02709	Bacteria	Firmicutes_A	Clostridia	Oscillospirales	Acutalibacteraceae
4287	-2.93323	1.0117e+07			groupA responder	MGYG-HGUT-04481	Bacteria	Firmicutes_A	Clostridia	Peptostreptococcales	Anaerovoracaceae	UBA1191
2864	-2.92938	3.58712e+07			groupA responder	MGYG-HGUT-01204	Bacteria	Firmicutes_A	Clostridia	Oscillospirales	Oscillospiraceae	NK3B98
970	-2.89729	2.73971e+07			groupA responder	Clostridium_Q symbiosum	Bacteria	Firmicutes_A	Clostridia	Lachnospirales	Lachnospiraceae	Clostridium_Q	Clostridium_Q symbiosum
1796	2.88676				groupA responder	Streptococcus lutetiensis	Bacteria	Firmicutes	Bacilli	Lactobacillales	Streptococcaceae	Streptococcus	Streptococcus lutetiensis
5204	2.88676	1.39078e+12			groupA responder	MGYG-HGUT-00565	Bacteria	Actinobacteriota	Coriobacteriia	Coriobacteriales	Coriobacteriaceae	Collinsella
1879	-2.88675				groupA responder	Paeniclostridium sordellii	Bacteria	Firmicutes_A	Clostridia	Peptostreptococcales	Peptostreptococcaceae	Paeniclostridium	Paeniclostridium sordellii
4573	2.88675				groupA responder	MGYG-HGUT-00952	Bacteria	Firmicutes	Bacilli	RFN20	CAG-826	UBA4855
3119	-2.88244				groupA responder	MGYG-HGUT-03478	Bacteria	Firmicutes_A	Clostridia	Oscillospirales	CAG-272
3688	-2.85655	5.56314e+12			groupA responder	MGYG-HGUT-01755	Bacteria	Firmicutes_A	Clostridia	TANB77	CAG-508	CAG-245
471	2.85101	3.0872e+07			groupA responder	CAG-488 sp000434915	Bacteria	Firmicutes_A	Clostridia	Oscillospirales	Acutalibacteraceae	CAG-488	CAG-488 sp000434915
3896	-2.84505	3.59099e+12			groupA responder	MGYG-HGUT-01119	Bacteria	Firmicutes_A	Clostridia	Lachnospirales	Lachnospiraceae	UBA7160
718	-2.84427				groupA responder	CAG-492 sp000434015	Bacteria	Firmicutes_A	Clostridia	TANB77	CAG-508	CAG-492	CAG-492 sp000434015
3900	-2.83705	4.75784e+07			groupA responder	MGYG-HGUT-01004	Bacteria	Firmicutes_A	Clostridia	Lachnospirales	Lachnospiraceae	CAG-56
3337	-2.83304	5.11263e+11			groupA responder	MGYG-HGUT-03961	Bacteria	Firmicutes_A	Clostridia	Christensenellales	CAG-138	RUG472
5689	-2.82482				groupA responder	MGYG-HGUT-02063	Bacteria	Bacteroidota	Bacteroidia	Bacteroidales	Bacteroidaceae	Prevotella
3000	-2.8199	3.35544e+07			groupA responder	MGYG-HGUT-03877	Bacteria	Firmicutes_A	Clostridia	Oscillospirales	Oscillospiraceae	UBA1777
2879	-2.81424				groupA responder	MGYG-HGUT-04004	Bacteria	Firmicutes_A	Clostridia	Oscillospirales	Oscillospiraceae	CAG-83
1251	-2.8095	1.45379e+08			groupA responder	Dialister sp000434475	Bacteria	Firmicutes_C	Negativicutes	Veillonellales	Dialisteraceae	Dialister	Dialister sp000434475
5024	-2.80693				groupA responder	MGYG-HGUT-04505	Bacteria	Actinobacteriota	Coriobacteriia	Coriobacteriales	Coriobacteriaceae	Collinsella
3430	-2.80021				groupA responder	MGYG-HGUT-03216	Bacteria	Firmicutes_A	Clostridia	4C28d-15	CAG-552	UBA10677
2910	-2.79129	1.79356e+07			groupA responder	MGYG-HGUT-03910	Bacteria	Firmicutes_A	Clostridia	Oscillospirales	Oscillospiraceae	Oscillibacter
3640	-2.78902	6.21978e+12			groupA responder	MGYG-HGUT-00365	Bacteria	Firmicutes_A	Clostridia	TANB77	CAG-508	CAG-269
5657	2.76985				groupA responder	MGYG-HGUT-01056	Bacteria	Bacteroidota	Bacteroidia	Bacteroidales	Bacteroidaceae	Prevotella
4044	-2.74107	4.74531e+07			groupA responder	MGYG-HGUT-01199	Bacteria	Firmicutes_A	Clostridia	Lachnospirales	Lachnospiraceae
5213	-2.73338	1.47662e+07			groupA responder	MGYG-HGUT-03315	Bacteria	Actinobacteriota	Coriobacteriia	Coriobacteriales	Coriobacteriaceae	Collinsella
1217	-2.72989	2.07102e+07			groupA responder	CAG-145 sp000435615	Bacteria	Firmicutes_A	Clostridia	Peptostreptococcales	Anaerovoracaceae	CAG-145	CAG-145 sp000435615
3817	-2.72884				groupA responder	MGYG-HGUT-01111	Bacteria	Firmicutes_A	Clostridia	Lachnospirales	Lachnospiraceae	Roseburia
5381	2.71866				groupA responder	MGYG-HGUT-03183	Bacteria	Actinobacteriota	Coriobacteriia	Coriobacteriales	Coriobacteriaceae	Collinsella
2753	-2.70962				groupA responder	MGYG-HGUT-03911	Bacteria	Firmicutes_A	Clostridia	Oscillospirales	Ruminococcaceae	QAMM01
5682	-2.69122				groupA responder	MGYG-HGUT-01040	Bacteria	Bacteroidota	Bacteroidia	Bacteroidales	Bacteroidaceae	Prevotella
5242	-2.68169				groupA responder	MGYG-HGUT-04553	Bacteria	Actinobacteriota	Coriobacteriia	Coriobacteriales	Coriobacteriaceae	Collinsella
2232	2.67401	1.26291e+07			groupA responder	Ruthenibacterium sp003149955	Bacteria	Firmicutes_A	Clostridia	Oscillospirales	Ruminococcaceae	Ruthenibacterium	Ruthenibacterium sp003149955
5296	2.67359	5.46426e+07			groupA responder	MGYG-HGUT-00158	Bacteria	Actinobacteriota	Coriobacteriia	Coriobacteriales	Coriobacteriaceae	Collinsella
2387	-2.66549				groupA responder	CAG-793 sp000433915	Bacteria	Firmicutes_A	Clostridia	TANB77	CAG-508	CAG-793	CAG-793 sp000433915
3844	2.6448				groupA responder	MGYG-HGUT-00301	Bacteria	Firmicutes_A	Clostridia	Lachnospirales	Lachnospiraceae	Blautia_A
2531	2.63008	4.74531e+07			groupA responder	MGYG-HGUT-03160	Bacteria	Firmicutes_A	Clostridia	Oscillospirales	Acutalibacteraceae
1143	-2.61876	9.49063e+07			groupA responder	Streptococcus vestibularis	Bacteria	Firmicutes	Bacilli	Lactobacillales	Streptococcaceae	Streptococcus	Streptococcus vestibularis
5066	-2.61066	1.72506e+12			groupA responder	MGYG-HGUT-02757	Bacteria	Actinobacteriota	Coriobacteriia	Coriobacteriales	Coriobacteriaceae	Collinsella
2869	-2.60902	8.42157e+06			groupA responder	MGYG-HGUT-02776	Bacteria	Firmicutes_A	Clostridia	Oscillospirales	Oscillospiraceae
822	-2.60638				groupA responder	Prevotella sp900317685	Bacteria	Bacteroidota	Bacteroidia	Bacteroidales	Bacteroidaceae	Prevotella	Prevotella sp900317685
4286	-2.60619				groupA responder	MGYG-HGUT-02954	Bacteria	Firmicutes_A	Clostridia	Peptostreptococcales	Anaerovoracaceae	UBA1191
4488	-2.59809	5.86406e+12			groupA responder	MGYG-HGUT-01023	Bacteria	Firmicutes_B	Peptococcia	Peptococcales	Peptococcaceae
4066	2.59808				groupA responder	MGYG-HGUT-02995	Bacteria	Firmicutes_A	Clostridia	Lachnospirales	Lachnospiraceae	Clostridium_M
4062	2.59808				groupA responder	MGYG-HGUT-03593	Bacteria	Firmicutes_A	Clostridia	Lachnospirales	Lachnospiraceae	Clostridium_M
3460	-2.59807	4.97582e+12			groupA responder	MGYG-HGUT-00473	Bacteria	Firmicutes_A	Clostridia	4C28d-15	CAG-727	UBA10281
2811	-2.57553	5.47942e+07			groupA responder	MGYG-HGUT-00920	Bacteria	Firmicutes_A	Clostridia	Oscillospirales	Ruminococcaceae	Gemmiger
3923	-2.56682	4.9691e+07			groupA responder	MGYG-HGUT-02150	Bacteria	Firmicutes_A	Clostridia	Lachnospirales	Lachnospiraceae	Faecalicatena
3998	-2.53974				groupA responder	MGYG-HGUT-01722	Bacteria	Firmicutes_A	Clostridia	Lachnospirales	Lachnospiraceae	Eubacterium_F
2772	2.50515	5.30542e+06			groupA responder	MGYG-HGUT-02684	Bacteria	Firmicutes_A	Clostridia	Oscillospirales	Ruminococcaceae	UBA3818
2911	-2.5014	1.11079e+07			groupA responder	MGYG-HGUT-02682	Bacteria	Firmicutes_A	Clostridia	Oscillospirales	Oscillospiraceae	Oscillibacter
4266	-2.49405				groupA responder	MGYG-HGUT-02012	Bacteria	Firmicutes_A	Clostridia	Peptostreptococcales	Anaerovoracaceae	CAG-145
2278	2.48482				groupA responder	Haemophilus_A parahaemolyticus	Bacteria	Proteobacteria	Gammaproteobacteria	Enterobacterales	Pasteurellaceae	Haemophilus_A	Haemophilus_A parahaemolyticus
2810	2.48415				groupA responder	MGYG-HGUT-01751	Bacteria	Firmicutes_A	Clostridia	Oscillospirales	Ruminococcaceae	Gemmiger
5166	2.4779				groupA responder	MGYG-HGUT-00094	Bacteria	Actinobacteriota	Coriobacteriia	Coriobacteriales	Coriobacteriaceae	Collinsella
3298	-2.47301				groupA responder	MGYG-HGUT-04160	Bacteria	Firmicutes_A	Clostridia	Christensenellales	QALW01	QALW01
1353	-2.44404	2.78157e+12			groupA responder	Enterobacter sesami	Bacteria	Proteobacteria	Gammaproteobacteria	Enterobacterales	Enterobacteriaceae	Enterobacter	Enterobacter sesami
6350	-2.42697				groupA responder	MGYG-HGUT-00522	Archaea	Euryarchaeota	Methanobacteria	Methanobacteriales	Methanobacteriaceae	Methanobrevibacter_A
4056	-2.41945	1.67772e+07			groupA responder	MGYG-HGUT-01045	Bacteria	Firmicutes_A	Clostridia	Lachnospirales	Lachnospiraceae	Clostridium_M
3802	2.4049				groupA responder	MGYG-HGUT-04548	Bacteria	Firmicutes_A	Clostridia	Lachnospirales	Lachnospiraceae
433	-2.40171	1.72506e+12			groupA responder	Prevotella disiens	Bacteria	Bacteroidota	Bacteroidia	Bacteroidales	Bacteroidaceae	Prevotella	Prevotella disiens
1173	2.40142				groupA responder	Bifidobacterium infantis	Bacteria	Actinobacteriota	Actinobacteria	Actinomycetales	Bifidobacteriaceae	Bifidobacterium	Bifidobacterium infantis
462	-2.38985	1.24396e+13			groupA responder	Succinivibrio sp000431835	Bacteria	Proteobacteria	Gammaproteobacteria	Enterobacterales	Succinivibrionaceae	Succinivibrio	Succinivibrio sp000431835
1616	-2.3792				groupA responder	Bacteroides eggerthii	Bacteria	Bacteroidota	Bacteroidia	Bacteroidales	Bacteroidaceae	Bacteroides	Bacteroides eggerthii
2917	2.35342	1.26824e+07			groupA responder	MGYG-HGUT-00837	Bacteria	Firmicutes_A	Clostridia	Oscillospirales	Oscillospiraceae	Oscillibacter
1641	-2.34752				groupA responder	Alistipes finegoldii	Bacteria	Bacteroidota	Bacteroidia	Bacteroidales	Rikenellaceae	Alistipes	Alistipes finegoldii
2822	-2.33165				groupA responder	MGYG-HGUT-01106	Bacteria	Firmicutes_A	Clostridia	Oscillospirales	Ruminococcaceae	Pygmaiobacter
1261	2.3095				groupA responder	Clostridium_P perfringens	Bacteria	Firmicutes_A	Clostridia	Clostridiales	Clostridiaceae	Clostridium_P	Clostridium_P perfringens
5782	2.30948	3.21188e+12			groupA responder	MGYG-HGUT-02933	Bacteria	Bacteroidota	Bacteroidia	Bacteroidales	Bacteroidaceae	Bacteroides_A
4467	-2.30941	1.24396e+13			groupA responder	MGYG-HGUT-01248	Bacteria	Firmicutes_C	Negativicutes	Veillonellales	Dialisteraceae	Dialister
3762	2.30941	3.59099e+12			groupA responder	MGYG-HGUT-02256	Bacteria	Firmicutes_A	Clostridia	Lachnospirales	Lachnospiraceae
5924	2.30941				groupA responder	MGYG-HGUT-04281	Bacteria	Bacteroidota	Bacteroidia	Bacteroidales	Tannerellaceae	Parabacteroides
751	2.3094				groupA responder	CAG-710 sp000432595	Bacteria	Firmicutes	Bacilli	RF39	CAG-611	CAG-710	CAG-710 sp000432595
593	-2.30938	2.4396e+12			groupA responder	Franconibacter helveticus	Bacteria	Proteobacteria	Gammaproteobacteria	Enterobacterales	Enterobacteriaceae	Franconibacter	Franconibacter helveticus
4149	2.30386				groupA responder	MGYG-HGUT-02713	Bacteria	Firmicutes_A	Clostridia	Monoglobales	UBA1381	UBA4716
1990	2.29822				groupA responder	Massilioclostridium methylpentosum	Bacteria	Firmicutes_A	Clostridia	Oscillospirales	Ruminococcaceae	Massilioclostridium	Massilioclostridium methylpentosum
2802	2.29179	8.38861e+06			groupA responder	MGYG-HGUT-02059	Bacteria	Firmicutes_A	Clostridia	Oscillospirales	Ruminococcaceae	Gemmiger
2095	-2.28423	1.36985e+07			groupA responder	Fournierella massiliensis	Bacteria	Firmicutes_A	Clostridia	Oscillospirales	Ruminococcaceae	Fournierella	Fournierella massiliensis
3292	2.28176	2.47813e+07			groupA responder	MGYG-HGUT-04153	Bacteria	Firmicutes_A	Clostridia	Christensenellales	UBA1750	UBA7102
2720	2.28009	4.87919e+12			groupA responder	MGYG-HGUT-01908	Bacteria	Firmicutes_A	Clostridia	Oscillospirales	Ruminococcaceae	Ruminococcus_D
3832	-2.26173	5.59241e+06			groupA responder	MGYG-HGUT-03970	Bacteria	Firmicutes_A	Clostridia	Lachnospirales	Lachnospiraceae
1459	2.2608	9.49063e+06			groupA responder	Eubacterium_I ramulus_A	Bacteria	Firmicutes_A	Clostridia	Lachnospirales	Lachnospiraceae	Eubacterium_I	Eubacterium_I ramulus_A
5169	-2.22549				groupA responder	MGYG-HGUT-01179	Bacteria	Actinobacteriota	Coriobacteriia	Coriobacteriales	Coriobacteriaceae	Collinsella
1087	-2.21635	8.13815e+06			groupA responder	CAG-83 sp003539495	Bacteria	Firmicutes_A	Clostridia	Oscillospirales	Oscillospiraceae	CAG-83	CAG-83 sp003539495
473	-2.20534	2.61561e+07			groupA responder	FJAT-27916 sp001183965	Bacteria	Firmicutes	Bacilli	Bacillales	Bacillaceae_A	FJAT-27916	FJAT-27916 sp001183965
3055	2.1737				groupA responder	MGYG-HGUT-04438	Bacteria	Firmicutes_A	Clostridia	Oscillospirales	Butyricicoccaceae	UBA4644
5383	2.16507	1.09951e+12			groupA responder	MGYG-HGUT-02731	Bacteria	Actinobacteriota	Coriobacteriia	Coriobacteriales	Coriobacteriaceae	Collinsella
2377	2.16504				groupA responder	CAG-81 sp000435795	Bacteria	Firmicutes_A	Clostridia	Lachnospirales	Lachnospiraceae	CAG-81	CAG-81 sp000435795
4623	2.14655	9.2719e+11			groupA responder	MGYG-HGUT-00622	Bacteria	Firmicutes	Bacilli	Erysipelotrichales	Erysipelotrichaceae	UBA636
1548	-2.14044	4.74531e+07			groupA responder	Erysipelatoclostridium sp003024675	Bacteria	Firmicutes	Bacilli	Erysipelotrichales	Erysipelatoclostridiaceae	Erysipelatoclostridium	Erysipelatoclostridium sp003024675
3809	-2.12204				groupA responder	MGYG-HGUT-04414	Bacteria	Firmicutes_A	Clostridia	Lachnospirales	Lachnospiraceae	Agathobacter
3908	-2.1153				groupA responder	MGYG-HGUT-02216	Bacteria	Firmicutes_A	Clostridia	Lachnospirales	Lachnospiraceae
5780	-2.09967	1.67772e+07			groupA responder	MGYG-HGUT-01039	Bacteria	Bacteroidota	Bacteroidia	Bacteroidales	Bacteroidaceae	Bacteroides_A
5977	-2.09589				groupA responder	MGYG-HGUT-00983	Bacteria	Bacteroidota	Bacteroidia	Bacteroidales	Marinifilaceae	Odoribacter
2353	-2.07399				groupA responder	Escherichia fergusonii	Bacteria	Proteobacteria	Gammaproteobacteria	Enterobacterales	Enterobacteriaceae	Escherichia	Escherichia fergusonii
2883	-2.07135				groupA responder	MGYG-HGUT-00877	Bacteria	Firmicutes_A	Clostridia	Oscillospirales	Oscillospiraceae	CAG-83
3172	-2.05404	1.36985e+07			groupA responder	MGYG-HGUT-03084	Bacteria	Firmicutes_A	Clostridia	Oscillospirales	CAG-272	CAG-724
3358	-2.05	9.68633e+06			groupA responder	MGYG-HGUT-02681	Bacteria	Firmicutes_A	Clostridia	Christensenellales	QAND01
2359	-2.04917				groupA responder	Coprococcus sp900066115	Bacteria	Firmicutes_A	Clostridia	Lachnospirales	Lachnospiraceae	Coprococcus	Coprococcus sp900066115
5583	-2.04393				groupA responder	MGYG-HGUT-02219	Bacteria	Verrucomicrobiota	Kiritimatiellae	RFP12	UBA1067	UBA1731
284	-2.04199	1.93727e+07			groupA responder	Paraprevotella xylaniphila	Bacteria	Bacteroidota	Bacteroidia	Bacteroidales	Bacteroidaceae	Paraprevotella	Paraprevotella xylaniphila
1614	-2.02133				groupA responder	GCA-900066935 sp900066925	Bacteria	Firmicutes_A	Clostridia	Peptostreptococcales	Peptostreptococcaceae	GCA-900066935	GCA-900066935 sp900066925
3001	2.02083	9.68633e+06			groupA responder	MGYG-HGUT-03668	Bacteria	Firmicutes_A	Clostridia	Oscillospirales	Oscillospiraceae	UBA1777
6268	-2.02075				groupA responder	MGYG-HGUT-00241	Bacteria	Desulfobacterota_A	Desulfovibrionia	Desulfovibrionales	Desulfovibrionaceae	Desulfovibrio
2916	-2.02075				groupA responder	MGYG-HGUT-02229	Bacteria	Firmicutes_A	Clostridia	Oscillospirales	Oscillospiraceae	Oscillibacter
582	-2.02074				groupA responder	Lactobacillus_G buchneri	Bacteria	Firmicutes	Bacilli	Lactobacillales	Lactobacillaceae	Lactobacillus_G	Lactobacillus_G buchneri
3665	-2.02073	1.32606e+12			groupA responder	MGYG-HGUT-00384	Bacteria	Firmicutes_A	Clostridia	TANB77	CAG-508	CAG-354
5888	-2.02073	8.16697e+11			groupA responder	MGYG-HGUT-03799	Bacteria	Bacteroidota	Bacteroidia	Bacteroidales	Muribaculaceae	C941
5454	-2.02073				groupA responder	MGYG-HGUT-00603	Bacteria	Actinobacteriota	Coriobacteriia	Coriobacteriales	Eggerthellaceae
2149	2.01623				groupA responder	CAG-170 sp000436735	Bacteria	Firmicutes_A	Clostridia	Oscillospirales	Oscillospiraceae	CAG-170	CAG-170 sp000436735
5676	-2.01536				groupA responder	MGYG-HGUT-04009	Bacteria	Bacteroidota	Bacteroidia	Bacteroidales	Bacteroidaceae	Prevotella
2280	2.01524				groupA responder	Prevotella sp000434515	Bacteria	Bacteroidota	Bacteroidia	Bacteroidales	Bacteroidaceae	Prevotella	Prevotella sp000434515
3658	-2.00294				groupA responder	MGYG-HGUT-01256	Bacteria	Firmicutes_A	Clostridia	TANB77	CAG-508	CAG-354
2881	-1.99204				groupA responder	MGYG-HGUT-04376	Bacteria	Firmicutes_A	Clostridia	Oscillospirales	Oscillospiraceae	CAG-83
4211	-1.99171	6.84927e+06			groupA responder	MGYG-HGUT-01903	Bacteria	Firmicutes_A	Clostridia	Monoglobales	Firm-18
1117	1.98073				groupA responder	Hungatella sp000526575	Bacteria	Firmicutes_A	Clostridia	Lachnospirales	Lachnospiraceae	Hungatella	Hungatella sp000526575
5165	-1.96778				groupA responder	MGYG-HGUT-03913	Bacteria	Actinobacteriota	Coriobacteriia	Coriobacteriales	Coriobacteriaceae	Collinsella
1747	-1.96707				groupA responder	Faecalicatena contorta_B	Bacteria	Firmicutes_A	Clostridia	Lachnospirales	Lachnospiraceae	Faecalicatena	Faecalicatena contorta_B
3152	-1.96619	1.19571e+07			groupA responder	MGYG-HGUT-00386	Bacteria	Firmicutes_A	Clostridia	Oscillospirales	CAG-272
2028	1.95696				groupA responder	Anaeromassilibacillus sp002159845	Bacteria	Firmicutes_A	Clostridia	Oscillospirales	Acutalibacteraceae	Anaeromassilibacillus	Anaeromassilibacillus sp002159845
2786	-1.95268	6.58057e+06			groupA responder	MGYG-HGUT-02809	Bacteria	Firmicutes_A	Clostridia	Oscillospirales	Ruminococcaceae	Faecalibacterium
5197	1.9479	3.01704e+12			groupA responder	MGYG-HGUT-01061	Bacteria	Actinobacteriota	Coriobacteriia	Coriobacteriales	Coriobacteriaceae	Collinsella
4404	-1.93672	2.4159e+07			groupA responder	MGYG-HGUT-02659	Bacteria	Firmicutes_C	Negativicutes	Acidaminococcales	Acidaminococcaceae	Phascolarctobacterium_A
3928	-1.91815				groupA responder	MGYG-HGUT-04609	Bacteria	Firmicutes_A	Clostridia	Lachnospirales	Lachnospiraceae	Faecalicatena
4072	-1.89899	1.26961e+12			groupA responder	MGYG-HGUT-01617	Bacteria	Firmicutes_A	Clostridia	Lachnospirales	Lachnospiraceae	Clostridium_Q
1392	1.89435	1.67772e+07			groupA responder	Dorea scindens	Bacteria	Firmicutes_A	Clostridia	Lachnospirales	Lachnospiraceae	Dorea	Dorea scindens
4396	1.87737	7.18198e+12			groupA responder	MGYG-HGUT-02969	Bacteria	Firmicutes_C	Negativicutes	Acidaminococcales	Acidaminococcaceae	Succiniclasticum
2535	1.86793				groupA responder	MGYG-HGUT-04116	Bacteria	Firmicutes_A	Clostridia	Oscillospirales	Acutalibacteraceae
1291	1.86629				groupA responder	Marvinbryantia sp900066075	Bacteria	Firmicutes_A	Clostridia	Lachnospirales	Lachnospiraceae	Marvinbryantia	Marvinbryantia sp900066075
1462	1.86561	9.68633e+06			groupA responder	CAG-170 sp003516765	Bacteria	Firmicutes_A	Clostridia	Oscillospirales	Oscillospiraceae	CAG-170	CAG-170 sp003516765
2806	1.85942				groupA responder	MGYG-HGUT-01015	Bacteria	Firmicutes_A	Clostridia	Oscillospirales	Ruminococcaceae	Gemmiger
3247	1.85403				groupA responder	MGYG-HGUT-03417	Bacteria	Firmicutes_A	Clostridia	Christensenellales	CAG-74
2074	1.85171				groupA responder	CAG-279 sp000437795	Bacteria	Bacteroidota	Bacteroidia	Bacteroidales	Muribaculaceae	CAG-279	CAG-279 sp000437795
1201	-1.84892				groupA responder	Muribaculum intestinale	Bacteria	Bacteroidota	Bacteroidia	Bacteroidales	Muribaculaceae	Muribaculum	Muribaculum intestinale
2619	1.84649	2.17958e+07			groupA responder	MGYG-HGUT-03176	Bacteria	Firmicutes_A	Clostridia	Oscillospirales	Acutalibacteraceae
1601	-1.84646	4.74531e+07			groupA responder	CAG-170 sp002404795	Bacteria	Firmicutes_A	Clostridia	Oscillospirales	Oscillospiraceae	CAG-170	CAG-170 sp002404795
1043	1.82982	3.0012e+07			groupA responder	Escherichia albertii	Bacteria	Proteobacteria	Gammaproteobacteria	Enterobacterales	Enterobacteriaceae	Escherichia	Escherichia albertii
2896	1.82731				groupA responder	MGYG-HGUT-02116	Bacteria	Firmicutes_A	Clostridia	Oscillospirales	Oscillospiraceae	ER4
2688	1.81081	2.37266e+07			groupA responder	MGYG-HGUT-00605	Bacteria	Firmicutes_A	Clostridia	Oscillospirales	Ruminococcaceae	Ruminococcus_C
3958	-1.80457	1.82647e+07			groupA responder	MGYG-HGUT-00095	Bacteria	Firmicutes_A	Clostridia	Lachnospirales	Lachnospiraceae	GCA-900066755
3345	1.79968				groupA responder	MGYG-HGUT-03227	Bacteria	Firmicutes_A	Clostridia	Christensenellales	Christensenellaceae
3326	-1.79188	7.83961e+06			groupA responder	MGYG-HGUT-03100	Bacteria	Firmicutes_A	Clostridia	Christensenellales	CAG-138
2902	1.76089				groupA responder	MGYG-HGUT-00888	Bacteria	Firmicutes_A	Clostridia	Oscillospirales	Oscillospiraceae	ER4
364	1.75548				groupA responder	Bifidobacterium bifidum	Bacteria	Actinobacteriota	Actinobacteria	Actinomycetales	Bifidobacteriaceae	Bifidobacterium	Bifidobacterium bifidum
1556	1.74512	5.93164e+06			groupA responder	ER4 sp003522105	Bacteria	Firmicutes_A	Clostridia	Oscillospirales	Oscillospiraceae	ER4	ER4 sp003522105
415	-1.74379	1.24618e+07			groupA responder	Romboutsia timonensis	Bacteria	Firmicutes_A	Clostridia	Peptostreptococcales	Peptostreptococcaceae	Romboutsia	Romboutsia timonensis
4713	-1.74378				groupA responder	MGYG-HGUT-04162	Bacteria	Firmicutes	Bacilli	RF39	CAG-822	UBA5026
438	-1.73205				groupA responder	UBA4877 sp002399345	Bacteria	Firmicutes_A	Thermoanaerobacteria	Caldanaerobiales	UBA4877	UBA4877	UBA4877 sp002399345
3522	-1.73205				groupA responder	MGYG-HGUT-01844	Bacteria	Firmicutes_A	Clostridia	4C28d-15	CAG-727
5890	-1.73205				groupA responder	MGYG-HGUT-04474	Bacteria	Bacteroidota	Bacteroidia	Bacteroidales	Muribaculaceae	C941
3827	1.73205	7.77472e+11			groupA responder	MGYG-HGUT-00626	Bacteria	Firmicutes_A	Clostridia	Lachnospirales	Lachnospiraceae	Eubacterium_J
4272	-1.72497	7.15383e+06			groupA responder	MGYG-HGUT-03324	Bacteria	Firmicutes_A	Clostridia	Peptostreptococcales	Anaerovoracaceae	Mogibacterium
2691	-1.71672				groupA responder	MGYG-HGUT-03337	Bacteria	Firmicutes_A	Clostridia	Oscillospirales	Ruminococcaceae
1118	-1.7123				groupA responder	Phascolarctobacterium_A succinatutens	Bacteria	Firmicutes_C	Negativicutes	Acidaminococcales	Acidaminococcaceae	Phascolarctobacterium_A	Phascolarctobacterium_A succinatutens
5701	1.70445				groupA responder	MGYG-HGUT-02930	Bacteria	Bacteroidota	Bacteroidia	Bacteroidales	Bacteroidaceae	Prevotellamassilia
2973	-1.69585	1.36985e+07			groupA responder	MGYG-HGUT-01632	Bacteria	Firmicutes_A	Clostridia	Oscillospirales	Oscillospiraceae	CAG-170
4053	-1.69505				groupA responder	MGYG-HGUT-01619	Bacteria	Firmicutes_A	Clostridia	Lachnospirales	Lachnospiraceae	UBA9502
2258	1.68964				groupA responder	Clostridium_M asparagiforme	Bacteria	Firmicutes_A	Clostridia	Lachnospirales	Lachnospiraceae	Clostridium_M	Clostridium_M asparagiforme
419	-1.67194	6.6303e+11			groupA responder	Clostridium_M clostridioforme_A	Bacteria	Firmicutes_A	Clostridia	Lachnospirales	Lachnospiraceae	Clostridium_M	Clostridium_M clostridioforme_A
1124	1.66341	4.74531e+07			groupA responder	Butyricicoccus_A sp002395695	Bacteria	Firmicutes_A	Clostridia	Oscillospirales	Butyricicoccaceae	Butyricicoccus_A	Butyricicoccus_A sp002395695
574	-1.65023	9.49063e+07			groupA responder	CAG-1427 sp000431675	Bacteria	Actinobacteriota	Coriobacteriia	Coriobacteriales	Eggerthellaceae	CAG-1427	CAG-1427 sp000431675
1946	1.64579	1.32606e+12			groupA responder	Haemophilus_D parainfluenzae_N	Bacteria	Proteobacteria	Gammaproteobacteria	Enterobacterales	Pasteurellaceae	Haemophilus_D	Haemophilus_D parainfluenzae_N
2513	1.63315				groupA responder	MGYG-HGUT-03296	Bacteria	Firmicutes_A	Clostridia	Oscillospirales	Acutalibacteraceae	UBA5905
1569	1.63314				groupA responder	Klebsiella_A oxytoca	Bacteria	Proteobacteria	Gammaproteobacteria	Enterobacterales	Enterobacteriaceae	Klebsiella_A	Klebsiella_A oxytoca
5012	1.62915	6.21978e+12			groupA responder	MGYG-HGUT-01135	Bacteria	Actinobacteriota	Coriobacteriia	Coriobacteriales	Coriobacteriaceae	Collinsella
3903	1.62361	4.58158e+07			groupA responder	MGYG-HGUT-00287	Bacteria	Firmicutes_A	Clostridia	Lachnospirales	Lachnospiraceae	Robinsoniella
2798	1.59567				groupA responder	MGYG-HGUT-02224	Bacteria	Firmicutes_A	Clostridia	Oscillospirales	Ruminococcaceae	Faecalibacterium
4202	-1.57741	9.49063e+07			groupA responder	MGYG-HGUT-02683	Bacteria	Firmicutes_A	Clostridia	Monoglobales
3857	-1.57431	8.52283e+06			groupA responder	MGYG-HGUT-03822	Bacteria	Firmicutes_A	Clostridia	Lachnospirales	Lachnospiraceae	Blautia_A
2464	1.56915				groupA responder	MGYG-HGUT-03872	Bacteria	Firmicutes_A	Clostridia	Oscillospirales	Acutalibacteraceae	Clostridium_A
1034	-1.54611				groupA responder	CAG-841 sp002479075	Bacteria	Firmicutes_A	Clostridia	Oscillospirales	CAG-272	CAG-841	CAG-841 sp002479075
3495	-1.54454				groupA responder	MGYG-HGUT-00344	Bacteria	Firmicutes_A	Clostridia	4C28d-15	CAG-727	QALS01
2080	1.52274	1.22523e+07			groupA responder	CAG-115 sp002492075	Bacteria	Firmicutes_A	Clostridia	Oscillospirales	Ruminococcaceae	CAG-115	CAG-115 sp002492075
600	1.51984				groupA responder	Hafnia paralvei	Bacteria	Proteobacteria	Gammaproteobacteria	Enterobacterales	Enterobacteriaceae	Hafnia	Hafnia paralvei
3433	-1.51948				groupA responder	MGYG-HGUT-04535	Bacteria	Firmicutes_A	Clostridia	4C28d-15	CAG-552	UBA10677
2892	1.51298	1.93727e+07			groupA responder	MGYG-HGUT-02090	Bacteria	Firmicutes_A	Clostridia	Oscillospirales	Oscillospiraceae	CAG-83
2994	1.45956				groupA responder	MGYG-HGUT-04580	Bacteria	Firmicutes_A	Clostridia	Oscillospirales	Oscillospiraceae
2169	1.45861	5.56917e+07			groupA responder	Alistipes sp900290115	Bacteria	Bacteroidota	Bacteroidia	Bacteroidales	Rikenellaceae	Alistipes	Alistipes sp900290115
2040	1.45417	7.503e+06			groupA responder	Bacteroides oleiciplenus	Bacteria	Bacteroidota	Bacteroidia	Bacteroidales	Bacteroidaceae	Bacteroides	Bacteroides oleiciplenus
648	-1.44379	8.16697e+11			groupA responder	Urmitella timonensis	Bacteria	Actinobacteriota	Actinobacteria	Actinomycetales	Actinomycetaceae	Urmitella	Urmitella timonensis
5274	-1.44348				groupA responder	MGYG-HGUT-04060	Bacteria	Actinobacteriota	Coriobacteriia	Coriobacteriales	Coriobacteriaceae	Collinsella
4927	1.44338				groupA responder	MGYG-HGUT-02094	Bacteria	Actinobacteriota	Coriobacteriia	Coriobacteriales	Atopobiaceae
4466	1.44337				groupA responder	MGYG-HGUT-02222	Bacteria	Firmicutes_C	Negativicutes	Veillonellales	Dialisteraceae	Dialister
6084	1.44042	7.33008e+11			groupA responder	MGYG-HGUT-03060	Bacteria	Proteobacteria	Gammaproteobacteria	Enterobacterales	Pasteurellaceae	Haemophilus_D
2365	-1.43736	1.18633e+07			groupA responder	D5 sp900113995	Bacteria	Firmicutes_A	Clostridia	Oscillospirales	Ruminococcaceae	D5	D5 sp900113995
2388	1.43015				groupA responder	CAG-177 sp003538135	Bacteria	Firmicutes_A	Clostridia	Oscillospirales	Acutalibacteraceae	CAG-177	CAG-177 sp003538135
3036	-1.42572				groupA responder	MGYG-HGUT-00709	Bacteria	Firmicutes_A	Clostridia	Oscillospirales	Oscillospiraceae	UBA738
2834	-1.42081	1.43077e+07			groupA responder	MGYG-HGUT-03232	Bacteria	Firmicutes_A	Clostridia	Oscillospirales	Oscillospiraceae	Pseudoflavonifractor
2887	-1.4107				groupA responder	MGYG-HGUT-02143	Bacteria	Firmicutes_A	Clostridia	Oscillospirales	Oscillospiraceae	CAG-83
834	1.39019	3.28254e+08			groupA responder	Stoquefichus sp001244545	Bacteria	Firmicutes	Bacilli	Erysipelotrichales	Erysipelatoclostridiaceae	Stoquefichus	Stoquefichus sp001244545
5267	-1.37976	3.32461e+12			groupA responder	MGYG-HGUT-04415	Bacteria	Actinobacteriota	Coriobacteriia	Coriobacteriales	Coriobacteriaceae	Collinsella
3693	1.3725	4.74531e+07			groupA responder	MGYG-HGUT-04192	Bacteria	Firmicutes_A	Clostridia	TANB77	CAG-508	CAG-793
5455	-1.37076	5.59241e+06			groupA responder	MGYG-HGUT-02712	Bacteria	Actinobacteriota	Coriobacteriia	Coriobacteriales	Eggerthellaceae	Adlercreutzia
1965	-1.34872	4.85328e+07			groupA responder	Bacteroides_A sp900066445	Bacteria	Bacteroidota	Bacteroidia	Bacteroidales	Bacteroidaceae	Bacteroides_A	Bacteroides_A sp900066445
1207	-1.34065				groupA responder	Gordonibacter pamelaeae	Bacteria	Actinobacteriota	Coriobacteriia	Coriobacteriales	Eggerthellaceae	Gordonibacter	Gordonibacter pamelaeae
4264	-1.33367				groupA responder	MGYG-HGUT-01577	Bacteria	Firmicutes_A	Clostridia	Peptostreptococcales	Anaerovoracaceae	CAG-145
337	1.33197	2.37266e+07			groupA responder	Coprococcus_A catus	Bacteria	Firmicutes_A	Clostridia	Lachnospirales	Lachnospiraceae	Coprococcus_A	Coprococcus_A catus
2922	-1.32719				groupA responder	MGYG-HGUT-02114	Bacteria	Firmicutes_A	Clostridia	Oscillospirales	Oscillospiraceae	Oscillibacter
5065	1.30697				groupA responder	MGYG-HGUT-02847	Bacteria	Actinobacteriota	Coriobacteriia	Coriobacteriales	Coriobacteriaceae	Collinsella
3129	1.30654				groupA responder	MGYG-HGUT-04035	Bacteria	Firmicutes_A	Clostridia	Oscillospirales	CAG-272
5744	-1.29903	4.23202e+11			groupA responder	MGYG-HGUT-03543	Bacteria	Bacteroidota	Bacteroidia	Bacteroidales	Bacteroidaceae
6056	1.29502	1.09951e+12			groupA responder	MGYG-HGUT-03254	Bacteria	Bacteroidota	Bacteroidia	Bacteroidales	Rikenellaceae	Alistipes_A
6136	-1.29059				groupA responder	MGYG-HGUT-00918	Bacteria	Proteobacteria	Gammaproteobacteria	Burkholderiales	Burkholderiaceae	Sutterella
3459	1.28478	9.43171e+07			groupA responder	MGYG-HGUT-04362	Bacteria	Firmicutes_A	Clostridia	4C28d-15	CAG-727	UBA10281
3260	1.28177				groupA responder	MGYG-HGUT-02072	Bacteria	Firmicutes_A	Clostridia	Christensenellales	CAG-74
3630	-1.27925				groupA responder	MGYG-HGUT-00791	Bacteria	Firmicutes_A	Clostridia	TANB77	CAG-508	CAG-269
852	1.27525	2.12217e+07			groupA responder	UBA9502 sp003506385	Bacteria	Firmicutes_A	Clostridia	Lachnospirales	Lachnospiraceae	UBA9502	UBA9502 sp003506385
6018	-1.27413	1.18633e+07			groupA responder	MGYG-HGUT-03279	Bacteria	Bacteroidota	Bacteroidia	Bacteroidales	Rikenellaceae	Alistipes
645	1.27054				groupA responder	Eubacterium_I ramulus	Bacteria	Firmicutes_A	Clostridia	Lachnospirales	Lachnospiraceae	Eubacterium_I	Eubacterium_I ramulus
1735	-1.26822	1.5006e+07			groupA responder	Alistipes sp001941065	Bacteria	Bacteroidota	Bacteroidia	Bacteroidales	Rikenellaceae	Alistipes	Alistipes sp001941065
[truncated: 218 more rows]

## Sheet: LFD R at treatment vs baselin
taxonomy_id	diff_abn	std_err	p_value	p_adjusted	variable	name	domain	phylum	class	order	family	genus	species
677	-2.40501	0.309963	1.32698e-08	4.32597e-06	treatmentA	CAG-95 sp900066375	Bacteria	Firmicutes_A	Clostridia	Lachnospirales	Lachnospiraceae	CAG-95	CAG-95 sp900066375
2794	1.17437	0.142545	9.32726e-08	1.34195e-05	treatmentA	MGYG-HGUT-02040	Bacteria	Firmicutes_A	Clostridia	Oscillospirales	Ruminococcaceae	Faecalibacterium
2912	-0.784882	0.120972	1.23492e-07	1.34195e-05	treatmentA	MGYG-HGUT-02691	Bacteria	Firmicutes_A	Clostridia	Oscillospirales	Oscillospiraceae	Oscillibacter
3841	-1.10955	0.177929	3.65598e-07	2.3311e-05	treatmentA	MGYG-HGUT-04269	Bacteria	Firmicutes_A	Clostridia	Lachnospirales	Lachnospiraceae	Blautia_A
4482	-1.892	0.371318	4.09136e-07	2.3311e-05	treatmentA	MGYG-HGUT-04093	Bacteria	Firmicutes_B	Peptococcia	Peptococcales	Peptococcaceae	UBA7185
1723	1.53198	0.212751	4.29037e-07	2.3311e-05	treatmentA	Flavonifractor plautii	Bacteria	Firmicutes_A	Clostridia	Oscillospirales	Oscillospiraceae	Flavonifractor	Flavonifractor plautii
2192	1.5514	0.235561	1.33553e-05	0.000556862	treatmentA	Streptococcus sp001556435	Bacteria	Firmicutes	Bacilli	Lactobacillales	Streptococcaceae	Streptococcus	Streptococcus sp001556435
3838	-1.84552	0.341698	1.36653e-05	0.000556862	treatmentA	MGYG-HGUT-01758	Bacteria	Firmicutes_A	Clostridia	Lachnospirales	Lachnospiraceae	Blautia_A
1556	1.4486	0.233878	3.32546e-05	0.000948552	treatmentA	ER4 sp003522105	Bacteria	Firmicutes_A	Clostridia	Oscillospirales	Oscillospiraceae	ER4	ER4 sp003522105
1260	-1.09281	0.253529	3.42388e-05	0.000948552	treatmentA	Gemmiger sp003476825	Bacteria	Firmicutes_A	Clostridia	Oscillospirales	Ruminococcaceae	Gemmiger	Gemmiger sp003476825
3812	-0.68105	0.144655	3.52471e-05	0.000948552	treatmentA	MGYG-HGUT-01186	Bacteria	Firmicutes_A	Clostridia	Lachnospirales	Lachnospiraceae	Agathobacter
902	0.733673	0.134311	3.68457e-05	0.000948552	treatmentA	Bacteroides_B massiliensis	Bacteria	Bacteroidota	Bacteroidia	Bacteroidales	Bacteroidaceae	Bacteroides_B	Bacteroides_B massiliensis
2271	-0.983785	0.230767	3.78257e-05	0.000948552	treatmentA	Anaerostipes hadrus	Bacteria	Firmicutes_A	Clostridia	Lachnospirales	Lachnospiraceae	Anaerostipes	Anaerostipes hadrus
2114	1.04411	0.207182	4.99328e-05	0.00116272	treatmentA	Roseburia hominis	Bacteria	Firmicutes_A	Clostridia	Lachnospirales	Lachnospiraceae	Roseburia	Roseburia hominis
1551	-0.674683	0.165254	0.000132549	0.00288074	treatmentA	Odoribacter splanchnicus	Bacteria	Bacteroidota	Bacteroidia	Bacteroidales	Marinifilaceae	Odoribacter	Odoribacter splanchnicus
2783	0.79989	0.167108	0.00014342	0.00292217	treatmentA	MGYG-HGUT-02223	Bacteria	Firmicutes_A	Clostridia	Oscillospirales	Ruminococcaceae	Faecalibacterium
2889	0.924518	0.183313	0.000179531	0.00331089	treatmentA	MGYG-HGUT-04463	Bacteria	Firmicutes_A	Clostridia	Oscillospirales	Oscillospiraceae	CAG-83
2455	-0.650027	0.162562	0.00018281	0.00331089	treatmentA	MGYG-HGUT-01081	Bacteria	Firmicutes_A	Clostridia	Oscillospirales	Acutalibacteraceae	Acutalibacter
2691	-1.15391	0.326391	0.000234977	0.00403171	treatmentA	MGYG-HGUT-03337	Bacteria	Firmicutes_A	Clostridia	Oscillospirales	Ruminococcaceae
2326	0.748456	0.176377	0.000393527	0.0064145	treatmentA	Ruthenibacterium lactatiformans	Bacteria	Firmicutes_A	Clostridia	Oscillospirales	Ruminococcaceae	Ruthenibacterium	Ruthenibacterium lactatiformans
2272	-0.760092	0.212849	0.000502217	0.00750924	treatmentA	Massiliomicrobiota timonensis	Bacteria	Firmicutes	Bacilli	Erysipelotrichales	Erysipelatoclostridiaceae	Massiliomicrobiota	Massiliomicrobiota timonensis
1525	-1.05039	0.27972	0.000506759	0.00750924	treatmentA	CAG-83 sp001916855	Bacteria	Firmicutes_A	Clostridia	Oscillospirales	Oscillospiraceae	CAG-83	CAG-83 sp001916855
3866	-1.33058	0.358551	0.000678607	0.00961852	treatmentA	MGYG-HGUT-01052	Bacteria	Firmicutes_A	Clostridia	Lachnospirales	Lachnospiraceae	Blautia
3808	-0.664663	0.199084	0.000864448	0.0117421	treatmentA	MGYG-HGUT-04403	Bacteria	Firmicutes_A	Clostridia	Lachnospirales	Lachnospiraceae	Agathobacter
1720	-1.12991	0.324849	0.00144183	0.0184685	treatmentA	Faecalibacterium prausnitzii_H	Bacteria	Firmicutes_A	Clostridia	Oscillospirales	Ruminococcaceae	Faecalibacterium	Faecalibacterium prausnitzii_H
2888	0.901224	0.238949	0.00147295	0.0184685	treatmentA	MGYG-HGUT-04525	Bacteria	Firmicutes_A	Clostridia	Oscillospirales	Oscillospiraceae	CAG-83
4025	-0.734159	0.232282	0.0016792	0.0200224	treatmentA	MGYG-HGUT-04055	Bacteria	Firmicutes_A	Clostridia	Lachnospirales	Lachnospiraceae	Eubacterium_G
1268	1.04655	0.272907	0.00177032	0.0200224	treatmentA	CAG-83 sp000431575	Bacteria	Firmicutes_A	Clostridia	Oscillospirales	Oscillospiraceae	CAG-83	CAG-83 sp000431575
2785	0.419895	0.118433	0.00178114	0.0200224	treatmentA	MGYG-HGUT-02610	Bacteria	Firmicutes_A	Clostridia	Oscillospirales	Ruminococcaceae	Faecalibacterium
2181	-0.733392	0.231424	0.00208185	0.0226228	treatmentA	Eubacterium_E hallii_A	Bacteria	Firmicutes_A	Clostridia	Lachnospirales	Lachnospiraceae	Eubacterium_E	Eubacterium_E hallii_A
2918	0.585009	0.166104	0.00233286	0.0245327	treatmentA	MGYG-HGUT-00834	Bacteria	Firmicutes_A	Clostridia	Oscillospirales	Oscillospiraceae	Oscillibacter
2240	-0.661081	0.214051	0.00254348	0.0259117	treatmentA	Massilioclostridium coli	Bacteria	Firmicutes_A	Clostridia	Oscillospirales	Ruminococcaceae	Massilioclostridium	Massilioclostridium coli
2800	0.583231	0.16654	0.00280075	0.027668	treatmentA	MGYG-HGUT-01157	Bacteria	Firmicutes_A	Clostridia	Oscillospirales	Ruminococcaceae	Gemmiger
3840	-0.710494	0.236653	0.00312114	0.0299263	treatmentA	MGYG-HGUT-00216	Bacteria	Firmicutes_A	Clostridia	Lachnospirales	Lachnospiraceae	Blautia_A
3811	-1.14093	0.387829	0.00331611	0.0308594	treatmentA	MGYG-HGUT-02670	Bacteria	Firmicutes_A	Clostridia	Lachnospirales	Lachnospiraceae	Agathobacter
1176	-1.15995	0.413391	0.00345151	0.0308594	treatmentA	Ruminiclostridium_E siraeum	Bacteria	Firmicutes_A	Clostridia	Oscillospirales	Ruminococcaceae	Ruminiclostridium_E	Ruminiclostridium_E siraeum
2383	1.11644	0.276992	0.00357634	0.0308594	treatmentA	Streptococcus salivarius	Bacteria	Firmicutes	Bacilli	Lactobacillales	Streptococcaceae	Streptococcus	Streptococcus salivarius
2938	-0.420736	0.140587	0.00359711	0.0308594	treatmentA	MGYG-HGUT-02124	Bacteria	Firmicutes_A	Clostridia	Oscillospirales	Oscillospiraceae	CAG-110
81	-0.515321	0.17211	0.00404766	0.0338343	treatmentA	Lawsonibacter asaccharolyticus	Bacteria	Firmicutes_A	Clostridia	Oscillospirales	Oscillospiraceae	Lawsonibacter	Lawsonibacter asaccharolyticus
2684	-0.70915	0.276643	0.00427657	0.0348541	treatmentA	MGYG-HGUT-03005	Bacteria	Firmicutes_A	Clostridia	Oscillospirales	Ruminococcaceae	Ruminococcus
2990	0.562432	0.174144	0.00458867	0.0360606	treatmentA	MGYG-HGUT-01104	Bacteria	Firmicutes_A	Clostridia	Oscillospirales	Oscillospiraceae
3828	-0.416301	0.144773	0.00467805	0.0360606	treatmentA	MGYG-HGUT-01811	Bacteria	Firmicutes_A	Clostridia	Lachnospirales	Lachnospiraceae	UBA11774
1481	0.761057	0.233239	0.00475646	0.0360606	treatmentA	UBA1417 sp003531055	Bacteria	Firmicutes_A	Clostridia	Oscillospirales	Acutalibacteraceae	UBA1417	UBA1417 sp003531055
2043	-0.710421	0.249594	0.00493778	0.0365844	treatmentA	Blautia_A obeum	Bacteria	Firmicutes_A	Clostridia	Lachnospirales	Lachnospiraceae	Blautia_A	Blautia_A obeum
3834	-0.321039	0.113634	0.00600462	0.0428889	treatmentA	MGYG-HGUT-02070	Bacteria	Firmicutes_A	Clostridia	Lachnospirales	Lachnospiraceae	Eubacterium_I
5941	-0.562181	0.204389	0.00611264	0.0428889	treatmentA	MGYG-HGUT-03286	Bacteria	Bacteroidota	Bacteroidia	Bacteroidales	Coprobacteraceae	Coprobacter
554	-0.705259	0.252987	0.00618337	0.0428889	treatmentA	Blautia_A massiliensis	Bacteria	Firmicutes_A	Clostridia	Lachnospirales	Lachnospiraceae	Blautia_A	Blautia_A massiliensis
2919	0.941154	0.298209	0.00670709	0.0455523	treatmentA	MGYG-HGUT-00841	Bacteria	Firmicutes_A	Clostridia	Oscillospirales	Oscillospiraceae	Oscillibacter
4603	-0.49082	0.179138	0.00748503	0.0497983	treatmentA	MGYG-HGUT-00655	Bacteria	Firmicutes	Bacilli	Erysipelotrichales	Erysipelotrichaceae	Holdemanella
2853	0.601776	0.203624	0.00799591	0.0521333	treatmentA	MGYG-HGUT-00086	Bacteria	Firmicutes_A	Clostridia	Oscillospirales	Oscillospiraceae	Lawsonibacter
2940	0.934436	0.320122	0.00854613	0.0546282	treatmentA	MGYG-HGUT-03057	Bacteria	Firmicutes_A	Clostridia	Oscillospirales	Oscillospiraceae	CAG-110
1069	-0.673029	0.254837	0.00873018	0.0547315	treatmentA	Blautia_A sp900120195	Bacteria	Firmicutes_A	Clostridia	Lachnospirales	Lachnospiraceae	Blautia_A	Blautia_A sp900120195
1002	-0.855373	0.330086	0.00937203	0.0572117	treatmentA	Agathobacter sp000434275	Bacteria	Firmicutes_A	Clostridia	Lachnospirales	Lachnospiraceae	Agathobacter	Agathobacter sp000434275
1084	0.657378	0.229362	0.00970745	0.0572117	treatmentA	CAG-110 sp003525905	Bacteria	Firmicutes_A	Clostridia	Oscillospirales	Oscillospiraceae	CAG-110	CAG-110 sp003525905
2887	-1.19544	0.426795	0.00981231	0.0572117	treatmentA	MGYG-HGUT-02143	Bacteria	Firmicutes_A	Clostridia	Oscillospirales	Oscillospiraceae	CAG-83
3897	-0.63027	0.244852	0.00982778	0.0572117	treatmentA	MGYG-HGUT-03335	Bacteria	Firmicutes_A	Clostridia	Lachnospirales	Lachnospiraceae	GCA-900066135
2040	-0.671685	0.262564	0.0115507	0.0660618	treatmentA	Bacteroides oleiciplenus	Bacteria	Bacteroidota	Bacteroidia	Bacteroidales	Bacteroidaceae	Bacteroides	Bacteroides oleiciplenus
1817	0.572884	0.209114	0.0121878	0.0670056	treatmentA	CAG-81 sp900066535	Bacteria	Firmicutes_A	Clostridia	Lachnospirales	Lachnospiraceae	CAG-81	CAG-81 sp900066535
1818	0.603272	0.210535	0.0122953	0.0670056	treatmentA	Parabacteroides distasonis	Bacteria	Bacteroidota	Bacteroidia	Bacteroidales	Tannerellaceae	Parabacteroides	Parabacteroides distasonis
2188	-0.566052	0.228142	0.0123323	0.0670056	treatmentA	Coprococcus_B comes	Bacteria	Firmicutes_A	Clostridia	Lachnospirales	Lachnospiraceae	Coprococcus_B	Coprococcus_B comes
3010	1.08404	0.387369	0.0127724	0.0682593	treatmentA	MGYG-HGUT-04130	Bacteria	Firmicutes_A	Clostridia	Oscillospirales	Oscillospiraceae	UBA1777
1279	-0.839321	0.338201	0.0130151	0.0684344	treatmentA	Blautia_A sp900066335	Bacteria	Firmicutes_A	Clostridia	Lachnospirales	Lachnospiraceae	Blautia_A	Blautia_A sp900066335
1330	0.600695	0.221026	0.0140501	0.0727037	treatmentA	Oscillibacter sp001916835	Bacteria	Firmicutes_A	Clostridia	Oscillospirales	Oscillospiraceae	Oscillibacter	Oscillibacter sp001916835
1092	0.975953	0.375055	0.0152597	0.0777289	treatmentA	Faecalicatena gnavus	Bacteria	Firmicutes_A	Clostridia	Lachnospirales	Lachnospiraceae	Faecalicatena	Faecalicatena gnavus
1375	-0.622386	0.266953	0.0190213	0.0953993	treatmentA	KLE1615 sp900066985	Bacteria	Firmicutes_A	Clostridia	Lachnospirales	Lachnospiraceae	KLE1615	KLE1615 sp900066985
4023	-0.515422	0.220266	0.0202956	0.100248	treatmentA	MGYG-HGUT-01645	Bacteria	Firmicutes_A	Clostridia	Lachnospirales	Lachnospiraceae	Eubacterium_G
3050	0.44187	0.180546	0.0208318	0.101361	treatmentA	MGYG-HGUT-01115	Bacteria	Firmicutes_A	Clostridia	Oscillospirales	Butyricicoccaceae	Agathobaculum
1326	-0.538384	0.242334	0.0250703	0.118663	treatmentA	Blautia_A wexlerae	Bacteria	Firmicutes_A	Clostridia	Lachnospirales	Lachnospiraceae	Blautia_A	Blautia_A wexlerae
3852	-0.635123	0.286574	0.0251159	0.118663	treatmentA	MGYG-HGUT-00184	Bacteria	Firmicutes_A	Clostridia	Lachnospirales	Lachnospiraceae	Blautia_A
1163	-0.807657	0.374961	0.0269658	0.125584	treatmentA	Acetatifactor sp900066365	Bacteria	Firmicutes_A	Clostridia	Lachnospirales	Lachnospiraceae	Acetatifactor	Acetatifactor sp900066365
1309	-0.513452	0.234734	0.0289534	0.13288	treatmentA	Dorea longicatena_B	Bacteria	Firmicutes_A	Clostridia	Lachnospirales	Lachnospiraceae	Dorea	Dorea longicatena_B
2898	-0.412834	0.184722	0.0293478	0.13288	treatmentA	MGYG-HGUT-04489	Bacteria	Firmicutes_A	Clostridia	Oscillospirales	Oscillospiraceae	ER4
3764	-0.31365	0.142571	0.0299309	0.133664	treatmentA	MGYG-HGUT-04169	Bacteria	Firmicutes_A	Clostridia	Lachnospirales	Lachnospiraceae
2761	0.431869	0.187654	0.0315586	0.138864	treatmentA	MGYG-HGUT-02102	Bacteria	Firmicutes_A	Clostridia	Oscillospirales	Ruminococcaceae	Angelakisella
2440	0.330491	0.146257	0.032255	0.138864	treatmentA	MGYG-HGUT-01749	Bacteria	Firmicutes_A	Clostridia	Oscillospirales	Acutalibacteraceae	An200
3851	-0.525365	0.24824	0.0323732	0.138864	treatmentA	MGYG-HGUT-00200	Bacteria	Firmicutes_A	Clostridia	Lachnospirales	Lachnospiraceae	Blautia_A
2784	0.464082	0.200883	0.0335725	0.142138	treatmentA	MGYG-HGUT-02651	Bacteria	Firmicutes_A	Clostridia	Oscillospirales	Ruminococcaceae	Faecalibacterium
2250	-0.330536	0.154262	0.0342709	0.142363	treatmentA	Intestinimonas butyriciproducens	Bacteria	Firmicutes_A	Clostridia	Oscillospirales	Oscillospiraceae	Intestinimonas	Intestinimonas butyriciproducens
2949	-0.551273	0.27058	0.0346077	0.142363	treatmentA	MGYG-HGUT-03884	Bacteria	Firmicutes_A	Clostridia	Oscillospirales	Oscillospiraceae	CAG-110
1581	-0.528827	0.253553	0.0349357	0.142363	treatmentA	Eubacterium_E hallii	Bacteria	Firmicutes_A	Clostridia	Lachnospirales	Lachnospiraceae	Eubacterium_E	Eubacterium_E hallii
3070	-0.550207	0.264654	0.0371862	0.149663	treatmentA	MGYG-HGUT-03105	Bacteria	Firmicutes_A	Clostridia	Oscillospirales	QAMX01
1847	-0.424296	0.205959	0.039495	0.156877	treatmentA	Ruminococcus_A sp003011855	Bacteria	Firmicutes_A	Clostridia	Lachnospirales	Lachnospiraceae	Ruminococcus_A	Ruminococcus_A sp003011855
1382	0.457619	0.204841	0.0399411	0.156877	treatmentA	CAG-81 sp900066055	Bacteria	Firmicutes_A	Clostridia	Lachnospirales	Lachnospiraceae	CAG-81	CAG-81 sp900066055
317	-0.742089	0.368144	0.0418147	0.162281	treatmentA	Agathobacter rectale	Bacteria	Firmicutes_A	Clostridia	Lachnospirales	Lachnospiraceae	Agathobacter	Agathobacter rectalis
4097	-0.227405	0.111247	0.042899	0.16453	treatmentA	MGYG-HGUT-03214	Bacteria	Firmicutes_A	Clostridia	Lachnospirales
2850	0.351147	0.163432	0.0435832	0.165211	treatmentA	MGYG-HGUT-00090	Bacteria	Firmicutes_A	Clostridia	Oscillospirales	Oscillospiraceae	Lawsonibacter
2277	-0.562156	0.282814	0.0443544	0.166201	treatmentA	Blautia_A obeum_B	Bacteria	Firmicutes_A	Clostridia	Lachnospirales	Lachnospiraceae	Blautia_A	Blautia_A obeum_B
3349	0.443361	0.207484	0.0458262	0.169765	treatmentA	MGYG-HGUT-04235	Bacteria	Firmicutes_A	Clostridia	Christensenellales	Christensenellaceae
2422	-0.611021	0.309807	0.0472986	0.173251	treatmentA	MGYG-HGUT-01082	Bacteria	Firmicutes_A	Clostridia	Oscillospirales	Acutalibacteraceae	Ruminococcus_E
2045	-0.321556	0.165893	0.0506432	0.183441	treatmentA	CAG-411 sp000437275	Bacteria	Firmicutes_A	Clostridia	Lachnospirales	Lachnospiraceae	CAG-411	CAG-411 sp000437275
2787	0.445539	0.213517	0.0514361	0.184021	treatmentA	MGYG-HGUT-00876	Bacteria	Firmicutes_A	Clostridia	Oscillospirales	Ruminococcaceae	Faecalibacterium
3017	-0.548439	0.276493	0.0520301	0.184021	treatmentA	MGYG-HGUT-01166	Bacteria	Firmicutes_A	Clostridia	Oscillospirales	Oscillospiraceae	F23-B02
523	0.519459	0.248866	0.0524969	0.184021	treatmentA	Faecalibacterium prausnitzii_J	Bacteria	Firmicutes_A	Clostridia	Oscillospirales	Ruminococcaceae	Faecalibacterium	Faecalibacterium prausnitzii_J
1310	-0.449653	0.23165	0.0552081	0.19124	treatmentA	Bacteroides stercoris	Bacteria	Bacteroidota	Bacteroidia	Bacteroidales	Bacteroidaceae	Bacteroides	Bacteroides stercoris
2891	1.39453	1.15645	0.0558908	0.19124	treatmentA	MGYG-HGUT-00703	Bacteria	Firmicutes_A	Clostridia	Oscillospirales	Oscillospiraceae	CAG-83
492	0.307232	0.152152	0.0563161	0.19124	treatmentA	Lawsonibacter sp900066825	Bacteria	Firmicutes_A	Clostridia	Oscillospirales	Oscillospiraceae	Lawsonibacter	Lawsonibacter sp900066825
3049	0.421047	0.211955	0.0636854	0.214035	treatmentA	MGYG-HGUT-02287	Bacteria	Firmicutes_A	Clostridia	Oscillospirales	Butyricicoccaceae	Agathobaculum
1889	0.39988	0.201842	0.0660185	0.219613	treatmentA	Faecalicatena sp900066545	Bacteria	Firmicutes_A	Clostridia	Lachnospirales	Lachnospiraceae	Faecalicatena	Faecalicatena sp900066545
4377	-0.289451	0.159326	0.0667059	0.219658	treatmentA	MGYG-HGUT-03294	Bacteria	Firmicutes_C	Negativicutes	Selenomonadales	Selenomonadaceae	Selenomonas_A
3986	0.289602	0.15019	0.0699505	0.228039	treatmentA	MGYG-HGUT-04581	Bacteria	Firmicutes_A	Clostridia	Lachnospirales	Lachnospiraceae	Coprococcus_A
2302	0.314165	0.167501	0.0720051	0.230341	treatmentA	Faecalicatena torques	Bacteria	Firmicutes_A	Clostridia	Lachnospirales	Lachnospiraceae	Faecalicatena	Faecalicatena torques
1565	-0.43587	0.243932	0.0720699	0.230341	treatmentA	Dorea sp000433535	Bacteria	Firmicutes_A	Clostridia	Lachnospirales	Lachnospiraceae	Dorea	Dorea sp000433535
3943	-0.37977	0.215722	0.07501	0.23547	treatmentA	MGYG-HGUT-04579	Bacteria	Firmicutes_A	Clostridia	Lachnospirales	Lachnospiraceae	Coprococcus_B
1810	-0.394699	0.2254	0.0751193	0.23547	treatmentA	Dorea longicatena	Bacteria	Firmicutes_A	Clostridia	Lachnospirales	Lachnospiraceae	Dorea	Dorea longicatena
3839	0.58973	0.316467	0.0842135	0.261463	treatmentA	MGYG-HGUT-00623	Bacteria	Firmicutes_A	Clostridia	Lachnospirales	Lachnospiraceae	Blautia_A
4492	-0.358728	0.212411	0.0878697	0.270241	treatmentA	MGYG-HGUT-01171	Bacteria	Firmicutes_B	Peptococcia	Peptococcales	Peptococcaceae
231	-0.422306	0.253748	0.0907643	0.274654	treatmentA	GCA-900066135 sp900066135	Bacteria	Firmicutes_A	Clostridia	Lachnospirales	Lachnospiraceae	GCA-900066135	GCA-900066135 sp900066135
2136	0.389043	0.216311	0.0911869	0.274654	treatmentA	Faecalibacterium prausnitzii_K	Bacteria	Firmicutes_A	Clostridia	Oscillospirales	Ruminococcaceae	Faecalibacterium	Faecalibacterium prausnitzii_K
2095	0.333658	0.189738	0.0918322	0.274654	treatmentA	Fournierella massiliensis	Bacteria	Firmicutes_A	Clostridia	Oscillospirales	Ruminococcaceae	Fournierella	Fournierella massiliensis
586	0.266127	0.148834	0.0927857	0.274983	treatmentA	CAG-103 sp900317855	Bacteria	Firmicutes_A	Clostridia	Oscillospirales	Oscillospiraceae	CAG-103	CAG-103 sp900317855
2843	0.449402	0.251274	0.0946533	0.277991	treatmentA	MGYG-HGUT-02673	Bacteria	Firmicutes_A	Clostridia	Oscillospirales	Oscillospiraceae	UBA9475
2746	-0.5185	0.314206	0.0992134	0.285746	treatmentA	MGYG-HGUT-04184	Bacteria	Firmicutes_A	Clostridia	Oscillospirales	Ruminococcaceae	QANG01
5465	0.729739	0.451072	0.0998759	0.285746	treatmentA	MGYG-HGUT-02957	Bacteria	Actinobacteriota	Coriobacteriia	Coriobacteriales	Eggerthellaceae
2852	0.638906	0.364256	0.0999233	0.285746	treatmentA	MGYG-HGUT-03903	Bacteria	Firmicutes_A	Clostridia	Oscillospirales	Oscillospiraceae	Lawsonibacter
3146	-0.353384	0.220088	0.104005	0.29483	treatmentA	MGYG-HGUT-00328	Bacteria	Firmicutes_A	Clostridia	Oscillospirales	CAG-272	CAG-272
1852	-0.34554	0.213976	0.105176	0.295582	treatmentA	Dorea sp900066555	Bacteria	Firmicutes_A	Clostridia	Lachnospirales	Lachnospiraceae	Dorea	Dorea sp900066555
2805	0.272517	0.162484	0.108538	0.301019	treatmentA	MGYG-HGUT-01627	Bacteria	Firmicutes_A	Clostridia	Oscillospirales	Ruminococcaceae	Gemmiger
411	0.445223	0.264234	0.110508	0.301019	treatmentA	Bittarella massiliensis	Bacteria	Firmicutes_A	Clostridia	Oscillospirales	Ruminococcaceae	Bittarella	Bittarella massiliensis
3945	-0.312478	0.198113	0.111124	0.301019	treatmentA	MGYG-HGUT-02992	Bacteria	Firmicutes_A	Clostridia	Lachnospirales	Lachnospiraceae	Dorea
1952	-0.54788	0.349188	0.113151	0.301019	treatmentA	Parabacteroides johnsonii	Bacteria	Bacteroidota	Bacteroidia	Bacteroidales	Tannerellaceae	Parabacteroides	Parabacteroides johnsonii
3830	0.207001	0.125892	0.11369	0.301019	treatmentA	MGYG-HGUT-00574	Bacteria	Firmicutes_A	Clostridia	Lachnospirales	Lachnospiraceae
1576	-0.281796	0.179244	0.114121	0.301019	treatmentA	Prevotella corporis	Bacteria	Bacteroidota	Bacteroidia	Bacteroidales	Bacteroidaceae	Prevotella	Prevotella corporis
2196	-0.296104	0.18888	0.114411	0.301019	treatmentA	Dorea formicigenerans	Bacteria	Firmicutes_A	Clostridia	Lachnospirales	Lachnospiraceae	Dorea	Dorea formicigenerans
2161	-0.493466	0.316937	0.114498	0.301019	treatmentA	Eubacterium_G sp000434315	Bacteria	Firmicutes_A	Clostridia	Lachnospirales	Lachnospiraceae	Eubacterium_G	Eubacterium_G sp000434315
983	-0.427447	0.283638	0.117693	0.306944	treatmentA	Anaerotruncus colihominis	Bacteria	Firmicutes_A	Clostridia	Oscillospirales	Ruminococcaceae	Anaerotruncus	Anaerotruncus colihominis
2892	0.414899	0.26018	0.122706	0.312919	treatmentA	MGYG-HGUT-02090	Bacteria	Firmicutes_A	Clostridia	Oscillospirales	Oscillospiraceae	CAG-83
3913	-0.403713	0.267026	0.122805	0.312919	treatmentA	MGYG-HGUT-02304	Bacteria	Firmicutes_A	Clostridia	Lachnospirales	Lachnospiraceae	UBA7182
619	-0.485494	0.322878	0.122864	0.312919	treatmentA	Anaerostipes hadrus_A	Bacteria	Firmicutes_A	Clostridia	Lachnospirales	Lachnospiraceae	Anaerostipes	Anaerostipes hadrus_A
5234	-0.452298	0.296232	0.126129	0.318744	treatmentA	MGYG-HGUT-00797	Bacteria	Actinobacteriota	Coriobacteriia	Coriobacteriales	Coriobacteriaceae	Collinsella
2956	0.280403	0.18019	0.134135	0.336369	treatmentA	MGYG-HGUT-02115	Bacteria	Firmicutes_A	Clostridia	Oscillospirales	Oscillospiraceae	CAG-110
3061	-0.259808	0.177956	0.141262	0.349552	treatmentA	MGYG-HGUT-04122	Bacteria	Firmicutes_A	Clostridia	Oscillospirales	Butyricicoccaceae
1499	-0.229515	0.156436	0.14203	0.349552	treatmentA	Clostridium_M citroniae	Bacteria	Firmicutes_A	Clostridia	Lachnospirales	Lachnospiraceae	Clostridium_M	Clostridium_M citroniae
1911	0.47349	0.31535	0.142609	0.349552	treatmentA	Eisenbergiella tayi	Bacteria	Firmicutes_A	Clostridia	Lachnospirales	Lachnospiraceae	Eisenbergiella	Eisenbergiella tayi
5342	0.576793	0.38504	0.145659	0.352291	treatmentA	MGYG-HGUT-02978	Bacteria	Actinobacteriota	Coriobacteriia	Coriobacteriales	Coriobacteriaceae	Collinsella
1854	0.346784	0.226046	0.145887	0.352291	treatmentA	Provencibacterium massiliense	Bacteria	Firmicutes_A	Clostridia	Oscillospirales	Ruminococcaceae	Provencibacterium	Provencibacterium massiliense
1371	0.312267	0.205985	0.147577	0.353638	treatmentA	Faecalibacterium sp003449675	Bacteria	Firmicutes_A	Clostridia	Oscillospirales	Ruminococcaceae	Faecalibacterium	Faecalibacterium sp003449675
337	-0.254293	0.177651	0.148615	0.353638	treatmentA	Coprococcus_A catus	Bacteria	Firmicutes_A	Clostridia	Lachnospirales	Lachnospiraceae	Coprococcus_A	Coprococcus_A catus
5783	-0.158155	0.108691	0.154257	0.364405	treatmentA	MGYG-HGUT-04599	Bacteria	Bacteroidota	Bacteroidia	Bacteroidales	Bacteroidaceae	Bacteroides_A
4058	-0.213692	0.152381	0.159133	0.373219	treatmentA	MGYG-HGUT-01246	Bacteria	Firmicutes_A	Clostridia	Lachnospirales	Lachnospiraceae	Clostridium_M
3940	-0.244243	0.177346	0.165197	0.384673	treatmentA	MGYG-HGUT-00164	Bacteria	Firmicutes_A	Clostridia	Lachnospirales	Lachnospiraceae
2189	-0.566373	0.420141	0.166851	0.385768	treatmentA	Lachnospira rogosae	Bacteria	Firmicutes_A	Clostridia	Lachnospirales	Lachnospiraceae	Lachnospira	Lachnospira rogosae
925	0.429399	0.30175	0.169313	0.38663	treatmentA	Eggerthella lenta	Bacteria	Actinobacteriota	Coriobacteriia	Coriobacteriales	Eggerthellaceae	Eggerthella	Eggerthella lenta
3894	0.245604	0.171731	0.169595	0.38663	treatmentA	MGYG-HGUT-00137	Bacteria	Firmicutes_A	Clostridia	Lachnospirales	Lachnospiraceae	UBA7160
3815	-0.361857	0.268373	0.174898	0.395949	treatmentA	MGYG-HGUT-00356	Bacteria	Firmicutes_A	Clostridia	Lachnospirales	Lachnospiraceae	Lachnobacterium
5152	-0.346038	0.260307	0.178407	0.401108	treatmentA	MGYG-HGUT-00904	Bacteria	Actinobacteriota	Coriobacteriia	Coriobacteriales	Coriobacteriaceae	Collinsella
3960	0.229388	0.171433	0.195678	0.432928	treatmentA	MGYG-HGUT-00378	Bacteria	Firmicutes_A	Clostridia	Lachnospirales	Lachnospiraceae
5756	-0.277345	0.216606	0.195935	0.432928	treatmentA	MGYG-HGUT-01977	Bacteria	Bacteroidota	Bacteroidia	Bacteroidales	Bacteroidaceae	Bacteroides
2855	-0.240426	0.187271	0.196544	0.432928	treatmentA	MGYG-HGUT-02006	Bacteria	Firmicutes_A	Clostridia	Oscillospirales	Oscillospiraceae	Lawsonibacter
1754	-0.335337	0.261779	0.19805	0.433317	treatmentA	ER4 sp900317525	Bacteria	Firmicutes_A	Clostridia	Oscillospirales	Oscillospiraceae	ER4	ER4 sp900317525
2353	0.867295	0.69712	0.204902	0.443505	treatmentA	Escherichia fergusonii	Bacteria	Proteobacteria	Gammaproteobacteria	Enterobacterales	Enterobacteriaceae	Escherichia	Escherichia fergusonii
685	-0.289511	0.230321	0.206325	0.443505	treatmentA	Alistipes obesi	Bacteria	Bacteroidota	Bacteroidia	Bacteroidales	Rikenellaceae	Alistipes	Alistipes obesi
1721	0.321803	0.24569	0.206788	0.443505	treatmentA	ER4 sp000765235	Bacteria	Firmicutes_A	Clostridia	Oscillospirales	Oscillospiraceae	ER4	ER4 sp000765235
2792	0.261072	0.202169	0.211695	0.446259	treatmentA	MGYG-HGUT-04336	Bacteria	Firmicutes_A	Clostridia	Oscillospirales	Ruminococcaceae	Faecalibacterium
914	-0.384743	0.312861	0.213847	0.446259	treatmentA	Eubacterium_G ventriosum	Bacteria	Firmicutes_A	Clostridia	Lachnospirales	Lachnospiraceae	Eubacterium_G	Eubacterium_G ventriosum
3844	-0.515841	0.438263	0.214484	0.446259	treatmentA	MGYG-HGUT-00301	Bacteria	Firmicutes_A	Clostridia	Lachnospirales	Lachnospiraceae	Blautia_A
1190	0.549448	0.436485	0.214844	0.446259	treatmentA	Absiella innocuum	Bacteria	Firmicutes	Bacilli	Erysipelotrichales	Erysipelotrichaceae	Absiella	Absiella innocuum
2915	-0.199509	0.160991	0.214916	0.446259	treatmentA	MGYG-HGUT-01576	Bacteria	Firmicutes_A	Clostridia	Oscillospirales	Oscillospiraceae	Oscillibacter
4059	-0.256289	0.216275	0.225157	0.464564	treatmentA	MGYG-HGUT-00774	Bacteria	Firmicutes_A	Clostridia	Lachnospirales	Lachnospiraceae	Clostridium_M
1498	0.349585	0.284816	0.232474	0.473961	treatmentA	UBA11774 sp003507655	Bacteria	Firmicutes_A	Clostridia	Lachnospirales	Lachnospiraceae	UBA11774	UBA11774 sp003507655
2215	0.294223	0.242134	0.235254	0.473961	treatmentA	Bacteroides xylanisolvens	Bacteria	Bacteroidota	Bacteroidia	Bacteroidales	Bacteroidaceae	Bacteroides	Bacteroides xylanisolvens
3981	-0.284591	0.242075	0.235311	0.473961	treatmentA	MGYG-HGUT-00687	Bacteria	Firmicutes_A	Clostridia	Lachnospirales	Lachnospiraceae	Anaerostipes
2958	-0.233887	0.200549	0.236419	0.473961	treatmentA	MGYG-HGUT-00715	Bacteria	Firmicutes_A	Clostridia	Oscillospirales	Oscillospiraceae	CAG-110
2390	-0.23253	0.198052	0.23698	0.473961	treatmentA	Bacteroides sp002491635	Bacteria	Bacteroidota	Bacteroidia	Bacteroidales	Bacteroidaceae	Bacteroides	Bacteroides sp002491635
148	-0.207663	0.182664	0.247213	0.488841	treatmentA	CAG-110 sp000434635	Bacteria	Firmicutes_A	Clostridia	Oscillospirales	Oscillospiraceae	CAG-110	CAG-110 sp000434635
2917	0.240398	0.202231	0.24742	0.488841	treatmentA	MGYG-HGUT-00837	Bacteria	Firmicutes_A	Clostridia	Oscillospirales	Oscillospiraceae	Oscillibacter
3807	-0.443607	0.394097	0.249734	0.489063	treatmentA	MGYG-HGUT-00543	Bacteria	Firmicutes_A	Clostridia	Lachnospirales	Lachnospiraceae	Agathobacter
2973	-0.269009	0.238083	0.250532	0.489063	treatmentA	MGYG-HGUT-01632	Bacteria	Firmicutes_A	Clostridia	Oscillospirales	Oscillospiraceae	CAG-170
2935	0.120032	0.103871	0.258527	0.501665	treatmentA	MGYG-HGUT-02726	Bacteria	Firmicutes_A	Clostridia	Oscillospirales	Oscillospiraceae
4162	-0.223903	0.202292	0.260366	0.502244	treatmentA	MGYG-HGUT-01024	Bacteria	Firmicutes_A	Clostridia	Monoglobales
3782	-0.312552	0.30062	0.289043	0.554283	treatmentA	MGYG-HGUT-01964	Bacteria	Firmicutes_A	Clostridia	Lachnospirales	Lachnospiraceae	Acetatifactor
3931	-0.201347	0.193678	0.293643	0.559811	treatmentA	MGYG-HGUT-02772	Bacteria	Firmicutes_A	Clostridia	Lachnospirales	Lachnospiraceae	Faecalicatena
5755	-0.243655	0.232379	0.296077	0.561169	treatmentA	MGYG-HGUT-03922	Bacteria	Bacteroidota	Bacteroidia	Bacteroidales	Bacteroidaceae	Bacteroides
3293	0.238042	0.221832	0.298738	0.56294	treatmentA	MGYG-HGUT-02099	Bacteria	Firmicutes_A	Clostridia	Christensenellales	UBA1750	UBA7102
2920	0.257641	0.239845	0.301639	0.56514	treatmentA	MGYG-HGUT-02617	Bacteria	Firmicutes_A	Clostridia	Oscillospirales	Oscillospiraceae	Oscillibacter
3343	-0.22746	0.226868	0.305351	0.568825	treatmentA	MGYG-HGUT-02096	Bacteria	Firmicutes_A	Clostridia	Christensenellales	Christensenellaceae
2104	-0.119399	0.12015	0.31893	0.583523	treatmentA	Neobitarella massiliensis	Bacteria	Firmicutes_A	Clostridia	Oscillospirales	Ruminococcaceae	Neobitarella	Neobitarella massiliensis
2984	0.168966	0.166018	0.320438	0.583523	treatmentA	MGYG-HGUT-02067	Bacteria	Firmicutes_A	Clostridia	Oscillospirales	Oscillospiraceae
631	-0.215047	0.219383	0.322067	0.583523	treatmentA	Fusicatenibacter saccharivorans	Bacteria	Firmicutes_A	Clostridia	Lachnospirales	Lachnospiraceae	Fusicatenibacter	Fusicatenibacter saccharivorans
4033	-0.180886	0.184255	0.322864	0.583523	treatmentA	MGYG-HGUT-00278	Bacteria	Firmicutes_A	Clostridia	Lachnospirales	Lachnospiraceae	Hungatella_A
606	0.241774	0.238822	0.32383	0.583523	treatmentA	Alistipes shahii	Bacteria	Bacteroidota	Bacteroidia	Bacteroidales	Rikenellaceae	Alistipes	Alistipes shahii
1272	-0.213456	0.219382	0.325623	0.583523	treatmentA	Blautia_A sp900066505	Bacteria	Firmicutes_A	Clostridia	Lachnospirales	Lachnospiraceae	Blautia_A	Blautia_A sp900066505
1370	-0.213212	0.219747	0.32577	0.583523	treatmentA	Faecalicatena lactaris	Bacteria	Firmicutes_A	Clostridia	Lachnospirales	Lachnospiraceae	Faecalicatena	Faecalicatena lactaris
4615	-0.235775	0.244679	0.333526	0.591488	treatmentA	MGYG-HGUT-01008	Bacteria	Firmicutes	Bacilli	Erysipelotrichales	Erysipelotrichaceae	Absiella
2233	0.34935	0.349944	0.334349	0.591488	treatmentA	CAG-45 sp900066395	Bacteria	Firmicutes_A	Clostridia	Lachnospirales	Lachnospiraceae	CAG-45	CAG-45 sp900066395
3047	-0.17825	0.187605	0.337156	0.591488	treatmentA	MGYG-HGUT-02138	Bacteria	Firmicutes_A	Clostridia	Oscillospirales	Butyricicoccaceae	Agathobaculum
2902	-0.223411	0.232097	0.338713	0.591488	treatmentA	MGYG-HGUT-00888	Bacteria	Firmicutes_A	Clostridia	Oscillospirales	Oscillospiraceae	ER4
338	-0.287424	0.299496	0.339289	0.591488	treatmentA	Bacteroides cellulosilyticus	Bacteria	Bacteroidota	Bacteroidia	Bacteroidales	Bacteroidaceae	Bacteroides	Bacteroides cellulosilyticus
3833	-0.314457	0.335375	0.342668	0.593772	treatmentA	MGYG-HGUT-00969	Bacteria	Firmicutes_A	Clostridia	Lachnospirales	Lachnospiraceae	Eubacterium_I
3821	-0.328529	0.357882	0.346873	0.593772	treatmentA	MGYG-HGUT-00245	Bacteria	Firmicutes_A	Clostridia	Lachnospirales	Lachnospiraceae	Roseburia
722	0.133321	0.140085	0.34717	0.593772	treatmentA	Lawsonibacter sp000177015	Bacteria	Firmicutes_A	Clostridia	Oscillospirales	Oscillospiraceae	Lawsonibacter	Lawsonibacter sp000177015
2327	0.216616	0.225026	0.347885	0.593772	treatmentA	Faecalibacterium prausnitzii_G	Bacteria	Firmicutes_A	Clostridia	Oscillospirales	Ruminococcaceae	Faecalibacterium	Faecalibacterium prausnitzii_G
1972	-0.422224	0.46231	0.352442	0.597625	treatmentA	COE1 sp001916965	Bacteria	Firmicutes_A	Clostridia	Lachnospirales	Lachnospiraceae	COE1	COE1 sp001916965
2790	-0.165974	0.180331	0.353808	0.597625	treatmentA	MGYG-HGUT-03899	Bacteria	Firmicutes_A	Clostridia	Oscillospirales	Ruminococcaceae	Faecalibacterium
1316	0.224906	0.239908	0.359198	0.600211	treatmentA	Blautia_A sp900066145	Bacteria	Firmicutes_A	Clostridia	Lachnospirales	Lachnospiraceae	Blautia_A	Blautia_A sp900066145
1079	-0.190414	0.211137	0.360317	0.600211	treatmentA	Clostridium_Q saccharolyticum	Bacteria	Firmicutes_A	Clostridia	Lachnospirales	Lachnospiraceae	Clostridium_Q	Clostridium_Q saccharolyticum
1979	-0.2092	0.232064	0.360863	0.600211	treatmentA	Blautia_A sp000285855	Bacteria	Firmicutes_A	Clostridia	Lachnospirales	Lachnospiraceae	Blautia_A	Blautia_A sp000285855
4836	-0.174236	0.196279	0.370248	0.607759	treatmentA	MGYG-HGUT-01943	Bacteria	Cyanobacteria	Vampirovibrionia	Gastranaerophilales	Gastranaerophilaceae	CAG-484
817	-0.135287	0.151222	0.371363	0.607759	treatmentA	Clostridium_M bolteae	Bacteria	Firmicutes_A	Clostridia	Lachnospirales	Lachnospiraceae	Clostridium_M	Clostridium_M bolteae
1642	-0.20565	0.231194	0.37187	0.607759	treatmentA	Faecalibacterium prausnitzii_F	Bacteria	Firmicutes_A	Clostridia	Oscillospirales	Ruminococcaceae	Faecalibacterium	Faecalibacterium prausnitzii_F
787	-0.128825	0.145854	0.373053	0.607759	treatmentA	Anaerotignum sp000436415	Bacteria	Firmicutes_A	Clostridia	Lachnospirales	Anaerotignaceae	Anaerotignum	Anaerotignum sp000436415
1180	-0.21388	0.244474	0.374722	0.607759	treatmentA	CAG-41 sp900066215	Bacteria	Firmicutes_A	Clostridia	Monoglobales	UBA1381	CAG-41	CAG-41 sp900066215
2346	-0.136655	0.155586	0.379678	0.611703	treatmentA	Bacteroides_B dorei	Bacteria	Bacteroidota	Bacteroidia	Bacteroidales	Bacteroidaceae	Bacteroides_B	Bacteroides_B dorei
4050	0.222841	0.249602	0.380907	0.611703	treatmentA	MGYG-HGUT-00194	Bacteria	Firmicutes_A	Clostridia	Lachnospirales	Lachnospiraceae	UBA9502
2975	-0.177177	0.205238	0.385062	0.615344	treatmentA	MGYG-HGUT-02085	Bacteria	Firmicutes_A	Clostridia	Oscillospirales	Oscillospiraceae	CAG-170
4286	-0.173875	0.202777	0.387914	0.616878	treatmentA	MGYG-HGUT-02954	Bacteria	Firmicutes_A	Clostridia	Peptostreptococcales	Anaerovoracaceae	UBA1191
1327	0.163078	0.185704	0.389857	0.616958	treatmentA	Agathobaculum butyriciproducens	Bacteria	Firmicutes_A	Clostridia	Oscillospirales	Butyricicoccaceae	Agathobaculum	Agathobaculum butyriciproducens
3879	-0.163523	0.193435	0.393863	0.620286	treatmentA	MGYG-HGUT-03676	Bacteria	Firmicutes_A	Clostridia	Lachnospirales	Lachnospiraceae	Fusicatenibacter
1369	0.142007	0.166557	0.401819	0.629775	treatmentA	Agathobaculum sp900291975	Bacteria	Firmicutes_A	Clostridia	Oscillospirales	Butyricicoccaceae	Agathobaculum	Agathobaculum sp900291975
3919	-0.210766	0.260482	0.412032	0.638607	treatmentA	MGYG-HGUT-01178	Bacteria	Firmicutes_A	Clostridia	Lachnospirales	Lachnospiraceae	GCA-900066575
5752	-0.128441	0.157773	0.413001	0.638607	treatmentA	MGYG-HGUT-04003	Bacteria	Bacteroidota	Bacteroidia	Bacteroidales	Bacteroidaceae	Bacteroides
371	0.23047	0.273659	0.413331	0.638607	treatmentA	Lachnospira eligens_B	Bacteria	Firmicutes_A	Clostridia	Lachnospirales	Lachnospiraceae	Lachnospira	Lachnospira eligens_B
2191	0.269442	0.324335	0.416924	0.638693	treatmentA	Pauljensenia sp000278725	Bacteria	Actinobacteriota	Actinobacteria	Actinomycetales	Actinomycetaceae	Pauljensenia	Pauljensenia sp000278725
2980	-0.196724	0.246833	0.417305	0.638693	treatmentA	MGYG-HGUT-00741	Bacteria	Firmicutes_A	Clostridia	Oscillospirales	Oscillospiraceae	CAG-170
4259	-0.214113	0.271586	0.422549	0.643696	treatmentA	MGYG-HGUT-02195	Bacteria	Firmicutes_A	Clostridia	Peptostreptococcales	Anaerovoracaceae	Emergencia
3863	-0.234818	0.29969	0.432151	0.653958	treatmentA	MGYG-HGUT-02598	Bacteria	Firmicutes_A	Clostridia	Lachnospirales	Lachnospiraceae	Blautia
214	-0.278322	0.357106	0.433297	0.653958	treatmentA	Collinsella sp002232035	Bacteria	Actinobacteriota	Coriobacteriia	Coriobacteriales	Coriobacteriaceae	Collinsella	Collinsella sp002232035
3914	-0.191343	0.253143	0.443636	0.663421	treatmentA	MGYG-HGUT-00359	Bacteria	Firmicutes_A	Clostridia	Lachnospirales	Lachnospiraceae	UBA7182
2802	-0.121297	0.158798	0.443638	0.663421	treatmentA	MGYG-HGUT-02059	Bacteria	Firmicutes_A	Clostridia	Oscillospirales	Ruminococcaceae	Gemmiger
5749	-0.197039	0.265249	0.452511	0.673601	treatmentA	MGYG-HGUT-00013	Bacteria	Bacteroidota	Bacteroidia	Bacteroidales	Bacteroidaceae	Bacteroides
5597	-0.16507	0.224307	0.460187	0.681913	treatmentA	MGYG-HGUT-00608	Bacteria	Verrucomicrobiota	Lentisphaeria	Victivallales	Victivallaceae
949	0.118202	0.15748	0.462607	0.682398	treatmentA	Parasutterella excrementihominis	Bacteria	Proteobacteria	Gammaproteobacteria	Burkholderiales	Burkholderiaceae	Parasutterella	Parasutterella excrementihominis
1748	0.222497	0.302761	0.466628	0.685228	treatmentA	Alistipes sp002161445	Bacteria	Bacteroidota	Bacteroidia	Bacteroidales	Rikenellaceae	Alistipes	Alistipes sp002161445
1351	-0.120517	0.167857	0.469695	0.68664	treatmentA	Alistipes putredinis	Bacteria	Bacteroidota	Bacteroidia	Bacteroidales	Rikenellaceae	Alistipes	Alistipes putredinis
4034	-0.132604	0.186482	0.472108	0.687086	treatmentA	MGYG-HGUT-00680	Bacteria	Firmicutes_A	Clostridia	Lachnospirales	Lachnospiraceae	Hungatella_A
329	-0.245285	0.342765	0.480604	0.696342	treatmentA	Actinomyces viscosus	Bacteria	Actinobacteriota	Actinobacteria	Actinomycetales	Actinomycetaceae	Actinomyces	Actinomyces viscosus
2773	-0.0791496	0.114354	0.487048	0.701455	treatmentA	MGYG-HGUT-02708	Bacteria	Firmicutes_A	Clostridia	Oscillospirales	Ruminococcaceae	UBA3818
830	-0.149617	0.217946	0.490788	0.701455	treatmentA	Bacteroides acidifaciens	Bacteria	Bacteroidota	Bacteroidia	Bacteroidales	Bacteroidaceae	Bacteroides	Bacteroides acidifaciens
1717	0.212234	0.300137	0.492916	0.701455	treatmentA	Clostridium_A leptum	Bacteria	Firmicutes_A	Clostridia	Oscillospirales	Acutalibacteraceae	Clostridium_A	Clostridium_A leptum
2797	0.155963	0.223836	0.49327	0.701455	treatmentA	MGYG-HGUT-04340	Bacteria	Firmicutes_A	Clostridia	Oscillospirales	Ruminococcaceae	Faecalibacterium
3853	0.180974	0.259506	0.495172	0.701455	treatmentA	MGYG-HGUT-00213	Bacteria	Firmicutes_A	Clostridia	Lachnospirales	Lachnospiraceae	Blautia_A
2922	0.220719	0.321647	0.497043	0.701455	treatmentA	MGYG-HGUT-02114	Bacteria	Firmicutes_A	Clostridia	Oscillospirales	Oscillospiraceae	Oscillibacter
2200	-0.126304	0.188857	0.501237	0.704325	treatmentA	Oscillibacter sp900066435	Bacteria	Firmicutes_A	Clostridia	Oscillospirales	Oscillospiraceae	Oscillibacter	Oscillibacter sp900066435
1104	0.346692	0.519835	0.505313	0.705574	treatmentA	Escherichia coli_D	Bacteria	Proteobacteria	Gammaproteobacteria	Enterobacterales	Enterobacteriaceae	Escherichia	Escherichia coli_D
2267	-0.225853	0.345704	0.506455	0.705574	treatmentA	Bacteroides_F pectinophilus	Bacteria	Firmicutes_A	Clostridia	Lachnospirales	Lachnospiraceae	Bacteroides_F	Bacteroides_F pectinophilus
3832	-0.0880947	0.137313	0.519254	0.720327	treatmentA	MGYG-HGUT-03970	Bacteria	Firmicutes_A	Clostridia	Lachnospirales	Lachnospiraceae
3843	0.183497	0.281548	0.523104	0.722593	treatmentA	MGYG-HGUT-02985	Bacteria	Firmicutes_A	Clostridia	Lachnospirales	Lachnospiraceae	Blautia_A
3902	-0.159002	0.253937	0.528726	0.726215	treatmentA	MGYG-HGUT-04140	Bacteria	Firmicutes_A	Clostridia	Lachnospirales	Lachnospiraceae	CAG-56
781	-0.134936	0.217494	0.530181	0.726215	treatmentA	Dorea sp000433215	Bacteria	Firmicutes_A	Clostridia	Lachnospirales	Lachnospiraceae	Dorea	Dorea sp000433215
262	0.194976	0.312578	0.539513	0.735904	treatmentA	Bacteroides finegoldii	Bacteria	Bacteroidota	Bacteroidia	Bacteroidales	Bacteroidaceae	Bacteroides	Bacteroides finegoldii
829	-0.112638	0.187562	0.546023	0.741681	treatmentA	Bacteroides uniformis	Bacteria	Bacteroidota	Bacteroidia	Bacteroidales	Bacteroidaceae	Bacteroides	Bacteroides uniformis
2950	-0.134367	0.223582	0.548322	0.741713	treatmentA	MGYG-HGUT-03293	Bacteria	Firmicutes_A	Clostridia	Oscillospirales	Oscillospiraceae	CAG-110
618	0.160872	0.272422	0.559493	0.753698	treatmentA	Bacteroides caccae	Bacteria	Bacteroidota	Bacteroidia	Bacteroidales	Bacteroidaceae	Bacteroides	Bacteroides caccae
4048	-0.0948191	0.168468	0.572019	0.761331	treatmentA	MGYG-HGUT-00259	Bacteria	Firmicutes_A	Clostridia	Lachnospirales	Lachnospiraceae	UBA9502
2866	0.111788	0.196559	0.572427	0.761331	treatmentA	MGYG-HGUT-03950	Bacteria	Firmicutes_A	Clostridia	Oscillospirales	Oscillospiraceae	NK3B98
2239	-0.11855	0.213354	0.574184	0.761331	treatmentA	Bacteroides ovatus	Bacteria	Bacteroidota	Bacteroidia	Bacteroidales	Bacteroidaceae	Bacteroides	Bacteroides ovatus
2432	0.0974716	0.170758	0.574501	0.761331	treatmentA	MGYG-HGUT-00937	Bacteria	Firmicutes_A	Clostridia	Oscillospirales	Acutalibacteraceae
2894	-0.115599	0.209156	0.578721	0.763818	treatmentA	MGYG-HGUT-00713	Bacteria	Firmicutes_A	Clostridia	Oscillospirales	Oscillospiraceae	CAG-83
2077	0.123023	0.228371	0.593523	0.775917	treatmentA	Faecalibacterium prausnitzii_C	Bacteria	Firmicutes_A	Clostridia	Oscillospirales	Ruminococcaceae	Faecalibacterium	Faecalibacterium prausnitzii_C
591	-0.107236	0.203079	0.595274	0.775917	treatmentA	Blautia sp900120295	Bacteria	Firmicutes_A	Clostridia	Lachnospirales	Lachnospiraceae	Blautia	Blautia sp900120295
645	-0.0994398	0.188649	0.595952	0.775917	treatmentA	Eubacterium_I ramulus	Bacteria	Firmicutes_A	Clostridia	Lachnospirales	Lachnospiraceae	Eubacterium_I	Eubacterium_I ramulus
2020	-0.120791	0.230367	0.597409	0.775917	treatmentA	Blautia_A sp900066165	Bacteria	Firmicutes_A	Clostridia	Lachnospirales	Lachnospiraceae	Blautia_A	Blautia_A sp900066165
3916	0.128094	0.250203	0.613772	0.792955	treatmentA	MGYG-HGUT-00141	Bacteria	Firmicutes_A	Clostridia	Lachnospirales	Lachnospiraceae
2525	0.0866589	0.170262	0.615392	0.792955	treatmentA	MGYG-HGUT-02711	Bacteria	Firmicutes_A	Clostridia	Oscillospirales	Acutalibacteraceae
5750	-0.0604251	0.122541	0.621497	0.796525	treatmentA	MGYG-HGUT-03252	Bacteria	Bacteroidota	Bacteroidia	Bacteroidales	Bacteroidaceae	Bacteroides
5751	-0.042498	0.0866175	0.623049	0.796525	treatmentA	MGYG-HGUT-03351	Bacteria	Bacteroidota	Bacteroidia	Bacteroidales	Bacteroidaceae	Bacteroides
296	-0.105563	0.220548	0.629308	0.801384	treatmentA	Bacteroides faecis	Bacteria	Bacteroidota	Bacteroidia	Bacteroidales	Bacteroidaceae	Bacteroides	Bacteroides faecis
697	-0.0978997	0.21903	0.651944	0.826103	treatmentA	Coprococcus eutactus	Bacteria	Firmicutes_A	Clostridia	Lachnospirales	Lachnospiraceae	Coprococcus	Coprococcus eutactus
2137	-0.082631	0.185087	0.653787	0.826103	treatmentA	Bacteroides congonensis	Bacteria	Bacteroidota	Bacteroidia	Bacteroidales	Bacteroidaceae	Bacteroides	Bacteroides congonensis
1789	-0.0702067	0.15976	0.659102	0.829604	treatmentA	Bacteroides_B sartorii	Bacteria	Bacteroidota	Bacteroidia	Bacteroidales	Bacteroidaceae	Bacteroides_B	Bacteroides_B sartorii
595	-0.0795015	0.184931	0.662131	0.83021	treatmentA	Anaerostipes sp900066705	Bacteria	Firmicutes_A	Clostridia	Lachnospirales	Lachnospiraceae	Anaerostipes	Anaerostipes sp900066705
1982	0.0868717	0.201098	0.668678	0.835207	treatmentA	Clostridium_Q sp003024715	Bacteria	Firmicutes_A	Clostridia	Lachnospirales	Lachnospiraceae	Clostridium_Q	Clostridium_Q sp003024715
2361	-0.144195	0.346211	0.673952	0.838582	treatmentA	CAG-103 sp000432375	Bacteria	Firmicutes_A	Clostridia	Oscillospirales	Oscillospiraceae	CAG-103	CAG-103 sp000432375
2185	-0.148809	0.366209	0.681781	0.845098	treatmentA	Acetatifactor sp003447295	Bacteria	Firmicutes_A	Clostridia	Lachnospirales	Lachnospiraceae	Acetatifactor	Acetatifactor sp003447295
2899	0.0839094	0.211789	0.693828	0.853064	treatmentA	MGYG-HGUT-04276	Bacteria	Firmicutes_A	Clostridia	Oscillospirales	Oscillospiraceae	ER4
2911	0.092295	0.232197	0.694628	0.853064	treatmentA	MGYG-HGUT-02682	Bacteria	Firmicutes_A	Clostridia	Oscillospirales	Oscillospiraceae	Oscillibacter
4256	-0.0744421	0.19141	0.696058	0.853064	treatmentA	MGYG-HGUT-02719	Bacteria	Firmicutes_A	Clostridia
1302	0.0967097	0.250153	0.699808	0.854447	treatmentA	Alistipes onderdonkii	Bacteria	Bacteroidota	Bacteroidia	Bacteroidales	Rikenellaceae	Alistipes	Alistipes onderdonkii
942	0.137777	0.353931	0.703668	0.855955	treatmentA	Eubacterium_G sp000435815	Bacteria	Firmicutes_A	Clostridia	Lachnospirales	Lachnospiraceae	Eubacterium_G	Eubacterium_G sp000435815
2810	0.073817	0.196958	0.709413	0.859734	treatmentA	MGYG-HGUT-01751	Bacteria	Firmicutes_A	Clostridia	Oscillospirales	Ruminococcaceae	Gemmiger
4261	-0.0394088	0.107675	0.713483	0.861465	treatmentA	MGYG-HGUT-02217	Bacteria	Firmicutes_A	Clostridia	Peptostreptococcales	Anaerovoracaceae	Emergencia
3048	0.0639916	0.176099	0.71744	0.863046	treatmentA	MGYG-HGUT-02127	Bacteria	Firmicutes_A	Clostridia	Oscillospirales	Butyricicoccaceae	Agathobaculum
1196	0.0869715	0.244865	0.724504	0.867613	treatmentA	Faecalibacterium prausnitzii_I	Bacteria	Firmicutes_A	Clostridia	Oscillospirales	Ruminococcaceae	Faecalibacterium	Faecalibacterium prausnitzii_I
2788	0.0722645	0.209471	0.732119	0.867613	treatmentA	MGYG-HGUT-00512	Bacteria	Firmicutes_A	Clostridia	Oscillospirales	Ruminococcaceae	Faecalibacterium
2994	0.0444776	0.129866	0.733143	0.867613	treatmentA	MGYG-HGUT-04580	Bacteria	Firmicutes_A	Clostridia	Oscillospirales	Oscillospiraceae
1964	-0.100674	0.299493	0.735045	0.867613	treatmentA	Faecalibacterium prausnitzii_E	Bacteria	Firmicutes_A	Clostridia	Oscillospirales	Ruminococcaceae	Faecalibacterium	Faecalibacterium prausnitzii_E
1033	-0.101808	0.304017	0.735492	0.867613	treatmentA	Blautia_A sp900066205	Bacteria	Firmicutes_A	Clostridia	Lachnospirales	Lachnospiraceae	Blautia_A	Blautia_A sp900066205
2786	0.0531211	0.159574	0.740514	0.867613	treatmentA	MGYG-HGUT-02809	Bacteria	Firmicutes_A	Clostridia	Oscillospirales	Ruminococcaceae	Faecalibacterium
2880	-0.138946	0.415541	0.740789	0.867613	treatmentA	MGYG-HGUT-02144	Bacteria	Firmicutes_A	Clostridia	Oscillospirales	Oscillospiraceae	CAG-83
2768	0.0386235	0.117826	0.744198	0.867613	treatmentA	MGYG-HGUT-02129	Bacteria	Firmicutes_A	Clostridia	Oscillospirales	Ruminococcaceae	Negativibacillus
3032	0.113583	0.346782	0.746408	0.867613	treatmentA	MGYG-HGUT-01136	Bacteria	Firmicutes_A	Clostridia	Oscillospirales	Oscillospiraceae	CAG-103
4289	-0.0721575	0.230206	0.752703	0.867613	treatmentA	MGYG-HGUT-04016	Bacteria	Firmicutes_A	Clostridia	Peptostreptococcales	Anaerovoracaceae	UBA1191
3895	0.0488783	0.155362	0.754346	0.867613	treatmentA	MGYG-HGUT-00092	Bacteria	Firmicutes_A	Clostridia	Lachnospirales	Lachnospiraceae	UBA7160
3932	-0.0519137	0.169973	0.758956	0.867613	treatmentA	MGYG-HGUT-03316	Bacteria	Firmicutes_A	Clostridia	Lachnospirales	Lachnospiraceae	Faecalicatena
415	-0.133714	0.438062	0.759655	0.867613	treatmentA	Romboutsia timonensis	Bacteria	Firmicutes_A	Clostridia	Peptostreptococcales	Peptostreptococcaceae	Romboutsia	Romboutsia timonensis
1824	0.0730835	0.23846	0.760646	0.867613	treatmentA	Gemmiger formicilis	Bacteria	Firmicutes_A	Clostridia	Oscillospirales	Ruminococcaceae	Gemmiger	Gemmiger formicilis
1202	0.0701859	0.229824	0.761157	0.867613	treatmentA	CAG-83 sp000435975	Bacteria	Firmicutes_A	Clostridia	Oscillospirales	Oscillospiraceae	CAG-83	CAG-83 sp000435975
3251	0.0985561	0.347863	0.778719	0.877655	treatmentA	MGYG-HGUT-00745	Bacteria	Firmicutes_A	Clostridia	Christensenellales	CAG-74	RUG563
853	0.0724863	0.257224	0.779226	0.877655	treatmentA	Blautia_A sp000436615	Bacteria	Firmicutes_A	Clostridia	Lachnospirales	Lachnospiraceae	Blautia_A	Blautia_A sp000436615
141	-0.11218	0.4029	0.779786	0.877655	treatmentA	Collinsella aerofaciens_F	Bacteria	Actinobacteriota	Coriobacteriia	Coriobacteriales	Coriobacteriaceae	Collinsella	Collinsella aerofaciens_F
2421	0.0758964	0.270186	0.780736	0.877655	treatmentA	MGYG-HGUT-02303	Bacteria	Firmicutes_A	Clostridia	Oscillospirales	Acutalibacteraceae	Ruminococcus_E
2547	0.0957437	0.348638	0.785098	0.879525	treatmentA	MGYG-HGUT-02694	Bacteria	Firmicutes_A	Clostridia	Oscillospirales	Acutalibacteraceae
3765	0.0657711	0.243397	0.789027	0.880901	treatmentA	MGYG-HGUT-01814	Bacteria	Firmicutes_A	Clostridia	Lachnospirales	Lachnospiraceae	COE1
1300	0.060082	0.242212	0.805205	0.895894	treatmentA	Faecalibacterium prausnitzii_D	Bacteria	Firmicutes_A	Clostridia	Oscillospirales	Ruminococcaceae	Faecalibacterium	Faecalibacterium prausnitzii_D
2904	-0.048642	0.206582	0.812771	0.901236	treatmentA	MGYG-HGUT-02680	Bacteria	Firmicutes_A	Clostridia	Oscillospirales	Oscillospiraceae	Oscillibacter
1864	-0.043201	0.194254	0.823868	0.908193	treatmentA	Lawsonibacter sp900066645	Bacteria	Firmicutes_A	Clostridia	Oscillospirales	Oscillospiraceae	Lawsonibacter	Lawsonibacter sp900066645
2881	-0.0368761	0.166839	0.824617	0.908193	treatmentA	MGYG-HGUT-04376	Bacteria	Firmicutes_A	Clostridia	Oscillospirales	Oscillospiraceae	CAG-83
5976	-0.0377885	0.186333	0.838796	0.914629	treatmentA	MGYG-HGUT-00343	Bacteria	Bacteroidota	Bacteroidia	Bacteroidales	Marinifilaceae	Odoribacter
2986	-0.0493935	0.248249	0.841656	0.914629	treatmentA	MGYG-HGUT-03980	Bacteria	Firmicutes_A	Clostridia	Oscillospirales	Oscillospiraceae
3878	-0.0768609	0.393955	0.844703	0.914629	treatmentA	MGYG-HGUT-03192	Bacteria	Firmicutes_A	Clostridia	Lachnospirales	Lachnospiraceae	UBA5416
380	-0.0447335	0.231859	0.846469	0.914629	treatmentA	Faecalicatena faecis	Bacteria	Firmicutes_A	Clostridia	Lachnospirales	Lachnospiraceae	Faecalicatena	Faecalicatena faecis
1862	-0.0530375	0.278246	0.8487	0.914629	treatmentA	Roseburia inulinivorans	Bacteria	Firmicutes_A	Clostridia	Lachnospirales	Lachnospiraceae	Roseburia	Roseburia inulinivorans
2896	0.0473559	0.248881	0.849368	0.914629	treatmentA	MGYG-HGUT-02116	Bacteria	Firmicutes_A	Clostridia	Oscillospirales	Oscillospiraceae	ER4
2877	-0.0370125	0.200926	0.853291	0.914629	treatmentA	MGYG-HGUT-02724	Bacteria	Firmicutes_A	Clostridia	Oscillospirales	Oscillospiraceae	CAG-83
4996	0.0433264	0.235873	0.854799	0.914629	treatmentA	MGYG-HGUT-03281	Bacteria	Actinobacteriota	Coriobacteriia	Coriobacteriales	Coriobacteriaceae	Collinsella
1211	-0.0731632	0.403756	0.855711	0.914629	treatmentA	TF01-11 sp000436755	Bacteria	Firmicutes_A	Clostridia	Lachnospirales	Lachnospiraceae	TF01-11	TF01-11 sp000436755
5772	-0.0345879	0.210967	0.869256	0.92607	treatmentA	MGYG-HGUT-01920	Bacteria	Bacteroidota	Bacteroidia	Bacteroidales	Bacteroidaceae	Bacteroides_A
511	-0.0584418	0.378192	0.87672	0.930763	treatmentA	Roseburia intestinalis	Bacteria	Firmicutes_A	Clostridia	Lachnospirales	Lachnospiraceae	Roseburia	Roseburia intestinalis
5763	0.0303638	0.199352	0.879372	0.930763	treatmentA	MGYG-HGUT-02717	Bacteria	Bacteroidota	Bacteroidia	Bacteroidales	Bacteroidaceae	Bacteroides
2056	-0.0302505	0.217735	0.88925	0.936719	treatmentA	Clostridium_M sp000431375	Bacteria	Firmicutes_A	Clostridia	Lachnospirales	Lachnospiraceae	Clostridium_M	Clostridium_M sp000431375
621	-0.0348446	0.254082	0.890745	0.936719	treatmentA	CAG-56 sp900066615	Bacteria	Firmicutes_A	Clostridia	Lachnospirales	Lachnospiraceae	CAG-56	CAG-56 sp900066615
2801	0.0312819	0.238929	0.89613	0.939351	treatmentA	MGYG-HGUT-03921	Bacteria	Firmicutes_A	Clostridia	Oscillospirales	Ruminococcaceae	Gemmiger
1898	-0.0246882	0.204462	0.903734	0.942139	treatmentA	Alistipes senegalensis	Bacteria	Bacteroidota	Bacteroidia	Bacteroidales	Rikenellaceae	Alistipes	Alistipes senegalensis
1193	-0.0229206	0.194964	0.906257	0.942139	treatmentA	Faecalicatena sp000509105	Bacteria	Firmicutes_A	Clostridia	Lachnospirales	Lachnospiraceae	Faecalicatena	Faecalicatena sp000509105
2791	0.0235117	0.204838	0.908859	0.942139	treatmentA	MGYG-HGUT-03166	Bacteria	Firmicutes_A	Clostridia	Oscillospirales	Ruminococcaceae	Faecalibacterium
581	-0.0190654	0.169688	0.910349	0.942139	treatmentA	GCA-900066575 sp900066385	Bacteria	Firmicutes_A	Clostridia	Lachnospirales	Lachnospiraceae	GCA-900066575	GCA-900066575 sp900066385
1584	-0.0247233	0.227559	0.913276	0.942177	treatmentA	CAG-81 sp900066785	Bacteria	Firmicutes_A	Clostridia	Lachnospirales	Lachnospiraceae	CAG-81	CAG-81 sp900066785
2897	0.0164059	0.250983	0.947898	0.97481	treatmentA	MGYG-HGUT-04482	Bacteria	Firmicutes_A	Clostridia	Oscillospirales	Oscillospiraceae	ER4
1606	-0.01639	0.27272	0.951975	0.975924	treatmentA	Agathobacter faecis	Bacteria	Firmicutes_A	Clostridia	Lachnospirales	Lachnospiraceae	Agathobacter	Agathobacter faecis
1141	0.0171397	0.313843	0.95649	0.977479	treatmentA	Acetatifactor sp900066565	Bacteria	Firmicutes_A	Clostridia	Lachnospirales	Lachnospiraceae	Acetatifactor	Acetatifactor sp900066565
4804	0.0127969	0.279941	0.963556	0.978749	treatmentA	MGYG-HGUT-02574	Bacteria	Fusobacteriota	Fusobacteriia	Fusobacteriales	Fusobacteriaceae	Fusobacterium_A
1780	0.0100696	0.221343	0.963737	0.978749	treatmentA	Bacteroides thetaiotaomicron	Bacteria	Bacteroidota	Bacteroidia	Bacteroidales	Bacteroidaceae	Bacteroides	Bacteroides thetaiotaomicron
3944	0.0138497	0.354871	0.968877	0.980913	treatmentA	MGYG-HGUT-02234	Bacteria	Firmicutes_A	Clostridia	Lachnospirales	Lachnospiraceae	Coprococcus_B
2793	-0.00629141	0.182838	0.972534	0.981566	treatmentA	MGYG-HGUT-00589	Bacteria	Firmicutes_A	Clostridia	Oscillospirales	Ruminococcaceae	Faecalibacterium
1051	-0.00743918	0.277115	0.978577	0.984617	treatmentA	CAG-83 sp000435555	Bacteria	Firmicutes_A	Clostridia	Oscillospirales	Oscillospiraceae	CAG-83	CAG-83 sp000435555
2798	0.00076062	0.158383	0.996169	0.996772	treatmentA	MGYG-HGUT-02224	Bacteria	Firmicutes_A	Clostridia	Oscillospirales	Ruminococcaceae	Faecalibacterium
3849	-0.00134805	0.333265	0.996772	0.996772	treatmentA	MGYG-HGUT-00954	Bacteria	Firmicutes_A	Clostridia	Lachnospirales	Lachnospiraceae	Blautia_A
5329	27.293	191803			treatmentA	MGYG-HGUT-03026	Bacteria	Actinobacteriota	Coriobacteriia	Coriobacteriales	Coriobacteriaceae	Collinsella
6201	-26.0451	106720			treatmentA	MGYG-HGUT-04444	Bacteria	Proteobacteria	Alphaproteobacteria	RF32	CAG-239	CAG-495
2293	-26.0444	90426.6			treatmentA	CAG-698 sp000431235	Bacteria	Firmicutes	Bacilli	ML615J-28	CAG-698	CAG-698	CAG-698 sp000431235
5665	-25.9797	101118			treatmentA	MGYG-HGUT-00707	Bacteria	Bacteroidota	Bacteroidia	Bacteroidales	Bacteroidaceae	Prevotella
4702	-25.9481	94366.8			treatmentA	MGYG-HGUT-01959	Bacteria	Firmicutes	Bacilli	RF39	CAG-822	UBA3631
3704	-25.878	66314.5			treatmentA	MGYG-HGUT-03974	Bacteria	Firmicutes_A	Clostridia	TANB77	CAG-508	CAG-452
3822	-25.8444	99339.2			treatmentA	MGYG-HGUT-00389	Bacteria	Firmicutes_A	Clostridia	Lachnospirales	Lachnospiraceae	Roseburia
4669	-25.666	100170			treatmentA	MGYG-HGUT-03672	Bacteria	Firmicutes	Bacilli	RF39	CAG-433	CAG-594
3660	-25.5224	73765.4			treatmentA	MGYG-HGUT-01216	Bacteria	Firmicutes_A	Clostridia	TANB77	CAG-508	CAG-354
3160	-25.4805	69363.2			treatmentA	MGYG-HGUT-04030	Bacteria	Firmicutes_A	Clostridia	Oscillospirales	CAG-272
4042	-25.4359	142334			treatmentA	MGYG-HGUT-04604	Bacteria	Firmicutes_A	Clostridia	Lachnospirales	Lachnospiraceae
4181	25.3719	33950.1			treatmentA	MGYG-HGUT-04072	Bacteria	Firmicutes_A	Clostridia	Monoglobales
2964	-25.2237	90922.2			treatmentA	MGYG-HGUT-00691	Bacteria	Firmicutes_A	Clostridia	Oscillospirales	Oscillospiraceae	CAG-110
3942	-25.1383	66839.8			treatmentA	MGYG-HGUT-02949	Bacteria	Firmicutes_A	Clostridia	Lachnospirales	Lachnospiraceae
5879	-25.115	94355.7			treatmentA	MGYG-HGUT-02868	Bacteria	Bacteroidota	Bacteroidia	Bacteroidales	Muribaculaceae	CAG-279
6206	-25.0558	48958.8			treatmentA	MGYG-HGUT-01985	Bacteria	Proteobacteria	Alphaproteobacteria	RF32	CAG-239	CAG-495
747	-24.9967	46316.6			treatmentA	Lachnoclostridium phytofermentans_A	Bacteria	Firmicutes_A	Clostridia	Lachnospirales	Lachnospiraceae	Lachnoclostridium	Lachnoclostridium phytofermentans_A
4151	-24.991	79288.4			treatmentA	MGYG-HGUT-01000	Bacteria	Firmicutes_A	Clostridia	Monoglobales	UBA1381	UBA4716
5023	24.9061	42829			treatmentA	MGYG-HGUT-01726	Bacteria	Actinobacteriota	Coriobacteriia	Coriobacteriales	Coriobacteriaceae	Collinsella
4741	-24.7898	59836.6			treatmentA	MGYG-HGUT-04254	Bacteria	Firmicutes	Bacilli	RF39	CAG-1000	CAG-460
3758	-24.7052	54330.9			treatmentA	MGYG-HGUT-03678	Bacteria	Firmicutes_A	Clostridia	Lachnospirales	Lachnospiraceae	CAG-95
1768	-24.7038	75081			treatmentA	CAG-1000 sp000434555	Bacteria	Firmicutes	Bacilli	RF39	CAG-1000	CAG-1000	CAG-1000 sp000434555
5909	24.628	38853.8			treatmentA	MGYG-HGUT-03897	Bacteria	Bacteroidota	Bacteroidia	Bacteroidales	Porphyromonadaceae	Porphyromonas
2835	24.6054	74713.1			treatmentA	MGYG-HGUT-02944	Bacteria	Firmicutes_A	Clostridia	Oscillospirales	Oscillospiraceae	Marseille-P3106
4648	-24.5775	232491			treatmentA	MGYG-HGUT-01672	Bacteria	Firmicutes	Bacilli	RF39	CAG-611
3121	24.5676	46441.4			treatmentA	MGYG-HGUT-03979	Bacteria	Firmicutes_A	Clostridia	Oscillospirales	CAG-272
5738	24.5047	11932			treatmentA	MGYG-HGUT-00682	Bacteria	Bacteroidota	Bacteroidia	Bacteroidales	Bacteroidaceae	UBA4334
4483	-24.4671	81635.1			treatmentA	MGYG-HGUT-01102	Bacteria	Firmicutes_B	Peptococcia	Peptococcales	Peptococcaceae	UBA7185
5910	24.3716	31478.8			treatmentA	MGYG-HGUT-02784	Bacteria	Bacteroidota	Bacteroidia	Bacteroidales	Porphyromonadaceae	Porphyromonas
1690	-24.3404	48390			treatmentA	Citrobacter freundii	Bacteria	Proteobacteria	Gammaproteobacteria	Enterobacterales	Enterobacteriaceae	Citrobacter	Citrobacter freundii
4970	24.3252	37501.8			treatmentA	MGYG-HGUT-03175	Bacteria	Actinobacteriota	Coriobacteriia	Coriobacteriales	Coriobacteriaceae	Collinsella
4605	-24.3209	38910.2			treatmentA	MGYG-HGUT-00186	Bacteria	Firmicutes	Bacilli	Erysipelotrichales	Erysipelotrichaceae	Holdemanella
5054	-24.29	81361.1			treatmentA	MGYG-HGUT-03418	Bacteria	Actinobacteriota	Coriobacteriia	Coriobacteriales	Coriobacteriaceae	Collinsella
4666	-24.2844	43755.2			treatmentA	MGYG-HGUT-04333	Bacteria	Firmicutes	Bacilli	RF39	CAG-611	CAG-611
5046	-24.2711	17146.4			treatmentA	MGYG-HGUT-03046	Bacteria	Actinobacteriota	Coriobacteriia	Coriobacteriales	Coriobacteriaceae	Collinsella
5169	24.2691	1468.92			treatmentA	MGYG-HGUT-01179	Bacteria	Actinobacteriota	Coriobacteriia	Coriobacteriales	Coriobacteriaceae	Collinsella
4670	-24.264	46953.8			treatmentA	MGYG-HGUT-03659	Bacteria	Firmicutes	Bacilli	RF39	CAG-433	CAG-594
5113	-24.2488	17080.4			treatmentA	MGYG-HGUT-01161	Bacteria	Actinobacteriota	Coriobacteriia	Coriobacteriales	Coriobacteriaceae	Collinsella
4820	-24.248	28261.8			treatmentA	MGYG-HGUT-01899	Bacteria	Cyanobacteria	Vampirovibrionia	Gastranaerophilales	Gastranaerophilaceae	Zag1
2624	-24.2132	45466.7			treatmentA	MGYG-HGUT-01146	Bacteria	Firmicutes_A	Clostridia	Oscillospirales	Acutalibacteraceae	UBA737
2145	24.2014	60211.5			treatmentA	Enterococcus_B faecium_B	Bacteria	Firmicutes	Bacilli	Lactobacillales	Enterococcaceae	Enterococcus_B	Enterococcus_B faecium_B
5363	-24.2005	70162.6			treatmentA	MGYG-HGUT-01190	Bacteria	Actinobacteriota	Coriobacteriia	Coriobacteriales	Coriobacteriaceae	Collinsella
3693	-24.1507	27021.1			treatmentA	MGYG-HGUT-04192	Bacteria	Firmicutes_A	Clostridia	TANB77	CAG-508	CAG-793
5514	-24.1143	52991.4			treatmentA	MGYG-HGUT-02669	Bacteria	Eremiobacterota	UBP9	UBA4705	UBA4705	UBA4705
1999	-24.0796	29424.9			treatmentA	CAG-776 sp000438195	Bacteria	Firmicutes	Bacilli	RF39	CAG-1000	CAG-776	CAG-776 sp000438195
3991	-24.0628	63915.5			treatmentA	MGYG-HGUT-04552	Bacteria	Firmicutes_A	Clostridia	Lachnospirales	Lachnospiraceae	UBA7096
5673	-24.0602	58641.1			treatmentA	MGYG-HGUT-01034	Bacteria	Bacteroidota	Bacteroidia	Bacteroidales	Bacteroidaceae	Prevotella
5244	24.044	22843.8			treatmentA	MGYG-HGUT-00324	Bacteria	Actinobacteriota	Coriobacteriia	Coriobacteriales	Coriobacteriaceae	Collinsella
3697	-24.0386	39277.8			treatmentA	MGYG-HGUT-04515	Bacteria	Firmicutes_A	Clostridia	TANB77	CAG-508
2736	-23.9389	51375.4			treatmentA	MGYG-HGUT-02661	Bacteria	Firmicutes_A	Clostridia	Oscillospirales	Ruminococcaceae	Ruminiclostridium_E
4599	-23.8977	35434.1			treatmentA	MGYG-HGUT-01826	Bacteria	Firmicutes	Bacilli	Erysipelotrichales	Erysipelotrichaceae	Solobacterium
1122	-23.8688	31212.2			treatmentA	CAG-724 sp003524145	Bacteria	Firmicutes_A	Clostridia	Oscillospirales	CAG-272	CAG-724	CAG-724 sp003524145
5768	-23.8161	43463.3			treatmentA	MGYG-HGUT-02291	Bacteria	Bacteroidota	Bacteroidia	Bacteroidales	Bacteroidaceae
5778	-23.7919	44500.5			treatmentA	MGYG-HGUT-02622	Bacteria	Bacteroidota	Bacteroidia	Bacteroidales	Bacteroidaceae	Bacteroides_A
5035	-23.7291	151664			treatmentA	MGYG-HGUT-04608	Bacteria	Actinobacteriota	Coriobacteriia	Coriobacteriales	Coriobacteriaceae	Collinsella
5307	-23.7272	151374			treatmentA	MGYG-HGUT-04069	Bacteria	Actinobacteriota	Coriobacteriia	Coriobacteriales	Coriobacteriaceae	Collinsella
4759	-23.7037	43417.8			treatmentA	MGYG-HGUT-04084	Bacteria	Firmicutes	Bacilli	RF39	CAG-1000
1948	-23.7006	149625			treatmentA	Lactobacillus_F plantarum	Bacteria	Firmicutes	Bacilli	Lactobacillales	Lactobacillaceae	Lactobacillus_F	Lactobacillus_F plantarum
2701	23.6274	44330.1			treatmentA	MGYG-HGUT-04347	Bacteria	Firmicutes_A	Clostridia	Oscillospirales	Ruminococcaceae	UBA5884
2704	-23.6199	34515.3			treatmentA	MGYG-HGUT-02221	Bacteria	Firmicutes_A	Clostridia	Oscillospirales	Ruminococcaceae
5420	-23.6022	17989.4			treatmentA	MGYG-HGUT-01605	Bacteria	Actinobacteriota	Coriobacteriia	Coriobacteriales	Coriobacteriaceae	Enorma
2371	-23.5849	141449			treatmentA	Prevotella colorans	Bacteria	Bacteroidota	Bacteroidia	Bacteroidales	Bacteroidaceae	Prevotella	Prevotella colorans
4107	-23.5829	141317			treatmentA	MGYG-HGUT-03647	Bacteria	Firmicutes_A	Clostridia	Lachnospirales	Anaerotignaceae	Anaerotignum
5429	-23.5798	141110			treatmentA	MGYG-HGUT-02924	Bacteria	Actinobacteriota	Coriobacteriia	Coriobacteriales
5473	-23.5714	140320			treatmentA	MGYG-HGUT-04595	Bacteria	Actinobacteriota	Coriobacteriia	Coriobacteriales	Eggerthellaceae	CAG-1427
277	23.5373	37096.4			treatmentA	Prevotella sp002251295	Bacteria	Bacteroidota	Bacteroidia	Bacteroidales	Bacteroidaceae	Prevotella	Prevotella sp002251295
4263	-23.5321	96920.6			treatmentA	MGYG-HGUT-03898	Bacteria	Firmicutes_A	Clostridia	Peptostreptococcales	Anaerovoracaceae	S5-A14a
611	-23.5289	97296.1			treatmentA	Lactobacillus_D curvatus	Bacteria	Firmicutes	Bacilli	Lactobacillales	Lactobacillaceae	Lactobacillus_D	Lactobacillus_D curvatus
1691	-23.5277	137474			treatmentA	Streptococcus oralis_S	Bacteria	Firmicutes	Bacilli	Lactobacillales	Streptococcaceae	Streptococcus	Streptococcus oralis_S
1860	-23.5149	136893			treatmentA	Pseudomonas_E fragi_B	Bacteria	Proteobacteria	Gammaproteobacteria	Pseudomonadales	Pseudomonadaceae	Pseudomonas_E	Pseudomonas_E fragi_B
4681	-23.5149	136892			treatmentA	MGYG-HGUT-04389	Bacteria	Firmicutes	Bacilli	RF39	CAG-302	CAG-302
4862	-23.5147	136860			treatmentA	MGYG-HGUT-00315	Bacteria	Cyanobacteria	Vampirovibrionia	Gastranaerophilales	Gastranaerophilaceae	CAG-306
3243	-23.5147	136860			treatmentA	MGYG-HGUT-00893	Bacteria	Firmicutes_A	Clostridia	Christensenellales	CAG-74
5512	-23.5147	136860			treatmentA	MGYG-HGUT-00541	Bacteria	Eremiobacterota	UBP9	UBA4705	UBA4705	UBA4705
1876	-23.5143	136834			treatmentA	Anaerotignum sp001304995	Bacteria	Firmicutes_A	Clostridia	Lachnospirales	Anaerotignaceae	Anaerotignum	Anaerotignum sp001304995
4650	-23.5143	136834			treatmentA	MGYG-HGUT-00498	Bacteria	Firmicutes	Bacilli	RF39	CAG-611
2995	-23.5142	136828			treatmentA	MGYG-HGUT-00746	Bacteria	Firmicutes_A	Clostridia	Oscillospirales	Oscillospiraceae	UBA1777
2724	-23.5142	136828			treatmentA	MGYG-HGUT-01649	Bacteria	Firmicutes_A	Clostridia	Oscillospirales	Ruminococcaceae	UBA1409
3906	-23.5142	136828			treatmentA	MGYG-HGUT-02785	Bacteria	Firmicutes_A	Clostridia	Lachnospirales	Lachnospiraceae	Robinsoniella
5724	-23.5141	136826			treatmentA	MGYG-HGUT-04571	Bacteria	Bacteroidota	Bacteroidia	Bacteroidales	Bacteroidaceae	UBA6382
3642	-23.5099	117736			treatmentA	MGYG-HGUT-00375	Bacteria	Firmicutes_A	Clostridia	TANB77	CAG-508	CAG-269
3065	-23.4992	17970.8			treatmentA	MGYG-HGUT-01891	Bacteria	Firmicutes_A	Clostridia	Oscillospirales	Butyricicoccaceae
1041	-23.4987	97716.3			treatmentA	CAG-460 sp000437355	Bacteria	Firmicutes	Bacilli	RF39	CAG-1000	CAG-460	CAG-460 sp000437355
1719	-23.4961	80545.1			treatmentA	Lactobacillus acidophilus	Bacteria	Firmicutes	Bacilli	Lactobacillales	Lactobacillaceae	Lactobacillus	Lactobacillus acidophilus
3648	-23.4843	46331.9			treatmentA	MGYG-HGUT-00494	Bacteria	Firmicutes_A	Clostridia	TANB77	CAG-508	CAG-269
1131	-23.4827	96788.6			treatmentA	Parvimonas micra	Bacteria	Firmicutes_A	Clostridia	Tissierellales	Helcococcaceae	Parvimonas	Parvimonas micra
2194	-23.466	41409.7			treatmentA	Lactobacillus kalixensis	Bacteria	Firmicutes	Bacilli	Lactobacillales	Lactobacillaceae	Lactobacillus	Lactobacillus kalixensis
386	-23.4269	23833.2			treatmentA	DTU089_A sp002440045	Bacteria	Firmicutes_A	Clostridia	Oscillospirales	Acutalibacteraceae	DTU089_A	DTU089_A sp002440045
6029	-23.4232	130549			treatmentA	MGYG-HGUT-00823	Bacteria	Bacteroidota	Bacteroidia	Bacteroidales	Rikenellaceae	Alistipes
5344	-23.4224	130501			treatmentA	MGYG-HGUT-02971	Bacteria	Actinobacteriota	Coriobacteriia	Coriobacteriales	Coriobacteriaceae	Collinsella
4742	-23.3966	39586.1			treatmentA	MGYG-HGUT-04393	Bacteria	Firmicutes	Bacilli	RF39	CAG-1000	CAG-460
3992	23.3762	31996.5			treatmentA	MGYG-HGUT-02973	Bacteria	Firmicutes_A	Clostridia	Lachnospirales	Lachnospiraceae	UBA7096
1523	-23.3715	44469.5			treatmentA	Tener-01 sp001940985	Bacteria	Firmicutes	Bacilli	ML615J-28	CAG-698	Tener-01	Tener-01 sp001940985
3163	23.3543	33409.9			treatmentA	MGYG-HGUT-03465	Bacteria	Firmicutes_A	Clostridia	Oscillospirales	CAG-272	CAG-841
4987	-23.3418	20479.6			treatmentA	MGYG-HGUT-04097	Bacteria	Actinobacteriota	Coriobacteriia	Coriobacteriales	Coriobacteriaceae	Collinsella
4528	-23.3327	125773			treatmentA	MGYG-HGUT-02806	Bacteria	Firmicutes	Bacilli	Lactobacillales	Lactobacillaceae	Leuconostoc
2558	-23.2743	86010.8			treatmentA	MGYG-HGUT-03488	Bacteria	Firmicutes_A	Clostridia	Oscillospirales	Acutalibacteraceae	CAG-488
2659	23.2528	1612.71			treatmentA	MGYG-HGUT-02553	Bacteria	Firmicutes_A	Clostridia	Oscillospirales	Acutalibacteraceae
3213	-23.2134	14514.9			treatmentA	MGYG-HGUT-02695	Bacteria	Firmicutes_A	Clostridia	Oscillospirales	UBA644
4537	-23.1901	16028.3			treatmentA	MGYG-HGUT-03010	Bacteria	Firmicutes	Bacilli	Lactobacillales	Aerococcaceae	Granulicatella
3752	-23.1696	22733.7			treatmentA	MGYG-HGUT-03935	Bacteria	Firmicutes_A	Clostridia	TANB77	CAG-465	CAG-465
5119	-23.1381	81674			treatmentA	MGYG-HGUT-02932	Bacteria	Actinobacteriota	Coriobacteriia	Coriobacteriales	Coriobacteriaceae	Collinsella
3076	-23.1233	111542			treatmentA	MGYG-HGUT-02698	Bacteria	Firmicutes_A	Clostridia	Oscillospirales
3745	-23.068	20509.8			treatmentA	MGYG-HGUT-02571	Bacteria	Firmicutes_A	Clostridia	TANB77	UBA1234
2249	-23.0517	20891.4			treatmentA	Muribaculum sp002358615	Bacteria	Bacteroidota	Bacteroidia	Bacteroidales	Muribaculaceae	Muribaculum	Muribaculum sp002358615
5213	-23.0374	20472.7			treatmentA	MGYG-HGUT-03315	Bacteria	Actinobacteriota	Coriobacteriia	Coriobacteriales	Coriobacteriaceae	Collinsella
5376	-23.0338	106620			treatmentA	MGYG-HGUT-00320	Bacteria	Actinobacteriota	Coriobacteriia	Coriobacteriales	Coriobacteriaceae	Collinsella
3976	-23.0277	33071.6			treatmentA	MGYG-HGUT-00864	Bacteria	Firmicutes_A	Clostridia	Lachnospirales	Lachnospiraceae	CAG-632
791	-23.0134	35321.7			treatmentA	Gemella morbillorum	Bacteria	Firmicutes	Bacilli	Staphylococcales	Gemellaceae	Gemella	Gemella morbillorum
5182	22.9942	1266.94			treatmentA	MGYG-HGUT-02189	Bacteria	Actinobacteriota	Coriobacteriia	Coriobacteriales	Coriobacteriaceae	Collinsella
5634	-22.9585	36759			treatmentA	MGYG-HGUT-03265	Bacteria	Spirochaetota	Spirochaetia	Sphaerochaetales	Sphaerochaetaceae	Spiro-02
3620	-22.9329	95465.1			treatmentA	MGYG-HGUT-01016	Bacteria	Firmicutes_A	Clostridia	UBA1212	UBA1255
5052	22.873	1473.82			treatmentA	MGYG-HGUT-04363	Bacteria	Actinobacteriota	Coriobacteriia	Coriobacteriales	Coriobacteriaceae	Collinsella
2374	-22.8653	49336.4			treatmentA	CAG-269 sp000431335	Bacteria	Firmicutes_A	Clostridia	TANB77	CAG-508	CAG-269	CAG-269 sp000431335
5395	22.8484	1886.44			treatmentA	MGYG-HGUT-03159	Bacteria	Actinobacteriota	Coriobacteriia	Coriobacteriales	Coriobacteriaceae	Collinsella
5014	-22.8201	95263.4			treatmentA	MGYG-HGUT-00882	Bacteria	Actinobacteriota	Coriobacteriia	Coriobacteriales	Coriobacteriaceae	Collinsella
4696	-22.8147	27025.7			treatmentA	MGYG-HGUT-03085	Bacteria	Firmicutes	Bacilli	RF39	CAG-302	CAG-762
1894	22.8031	34161			treatmentA	Enterococcus_B faecium	Bacteria	Firmicutes	Bacilli	Lactobacillales	Enterococcaceae	Enterococcus_B	Enterococcus_B faecium
4965	-22.7292	91899.6			treatmentA	MGYG-HGUT-00716	Bacteria	Actinobacteriota	Coriobacteriia	Coriobacteriales	Coriobacteriaceae	Collinsella
5259	-22.7267	91744.9			treatmentA	MGYG-HGUT-00649	Bacteria	Actinobacteriota	Coriobacteriia	Coriobacteriales	Coriobacteriaceae	Collinsella
3459	-22.6805	90096			treatmentA	MGYG-HGUT-04362	Bacteria	Firmicutes_A	Clostridia	4C28d-15	CAG-727	UBA10281
1125	-22.6802	90078.4			treatmentA	Clostridium_J sp000821305	Bacteria	Firmicutes_A	Clostridia	Clostridiales	Clostridiaceae	Clostridium_J	Clostridium_J sp000821305
2283	-22.638	28209			treatmentA	CAG-177 sp000431775	Bacteria	Firmicutes_A	Clostridia	Oscillospirales	Acutalibacteraceae	CAG-177	CAG-177 sp000431775
5064	-22.6252	2036.36			treatmentA	MGYG-HGUT-03698	Bacteria	Actinobacteriota	Coriobacteriia	Coriobacteriales	Coriobacteriaceae	Collinsella
3641	-22.5964	25960.1			treatmentA	MGYG-HGUT-03086	Bacteria	Firmicutes_A	Clostridia	TANB77	CAG-508	CAG-269
3067	-22.5527	59720.6			treatmentA	MGYG-HGUT-02627	Bacteria	Firmicutes_A	Clostridia	Oscillospirales	Butyricicoccaceae
4348	-22.5502	61280.4			treatmentA	MGYG-HGUT-00977	Bacteria	Firmicutes_A	Clostridia	Clostridiales	Clostridiaceae	Clostridium
980	-22.5241	48818.9			treatmentA	Bifidobacterium animalis	Bacteria	Actinobacteriota	Actinobacteria	Actinomycetales	Bifidobacteriaceae	Bifidobacterium	Bifidobacterium animalis
5122	-22.5158	83048.2			treatmentA	MGYG-HGUT-03079	Bacteria	Actinobacteriota	Coriobacteriia	Coriobacteriales	Coriobacteriaceae	Collinsella
655	-22.5154	83033.8			treatmentA	CAG-449 sp000432895	Bacteria	Firmicutes	Bacilli	RFN20	CAG-449	CAG-449	CAG-449 sp000432895
1916	-22.5154	83033.8			treatmentA	Lactobacillus helveticus	Bacteria	Firmicutes	Bacilli	Lactobacillales	Lactobacillaceae	Lactobacillus	Lactobacillus helveticus
4026	-22.5154	83033.8			treatmentA	MGYG-HGUT-03954	Bacteria	Firmicutes_A	Clostridia	Lachnospirales	Lachnospiraceae	CAG-303
503	-22.515	83020.9			treatmentA	UBA1409 sp002338885	Bacteria	Firmicutes_A	Clostridia	Oscillospirales	Ruminococcaceae	UBA1409	UBA1409 sp002338885
6212	-22.515	83020.9			treatmentA	MGYG-HGUT-03283	Bacteria	Proteobacteria	Alphaproteobacteria	RF32	CAG-239	51-20
3463	-22.5103	82718.4			treatmentA	MGYG-HGUT-00734	Bacteria	Firmicutes_A	Clostridia	4C28d-15	CAG-727	UBA10281
1013	-22.5099	82705.3			treatmentA	UBA1691 sp002320555	Bacteria	Firmicutes_A	Clostridia	Oscillospirales	Acutalibacteraceae	UBA1691	UBA1691 sp002320555
4103	-22.5092	82679.6			treatmentA	MGYG-HGUT-00989	Bacteria	Firmicutes_A	Clostridia	Lachnospirales	Cellulosilyticaceae	Niameybacter
3786	-22.5082	71786.4			treatmentA	MGYG-HGUT-04203	Bacteria	Firmicutes_A	Clostridia	Lachnospirales	Lachnospiraceae	Acetatifactor
5302	-22.5074	82610.3			treatmentA	MGYG-HGUT-03080	Bacteria	Actinobacteriota	Coriobacteriia	Coriobacteriales	Coriobacteriaceae	Collinsella
4602	-22.5069	82590.6			treatmentA	MGYG-HGUT-00662	Bacteria	Firmicutes	Bacilli	Erysipelotrichales	Erysipelotrichaceae	Solobacterium
5224	-22.5035	16341			treatmentA	MGYG-HGUT-04373	Bacteria	Actinobacteriota	Coriobacteriia	Coriobacteriales	Coriobacteriaceae	Collinsella
5994	-22.4969	71690.3			treatmentA	MGYG-HGUT-01803	Bacteria	Bacteroidota	Bacteroidia	Bacteroidales	UBA932	RC9
3861	-22.4722	81237.3			treatmentA	MGYG-HGUT-02837	Bacteria	Firmicutes_A	Clostridia	Lachnospirales	Lachnospiraceae
5692	-22.4707	81165.9			treatmentA	MGYG-HGUT-00853	Bacteria	Bacteroidota	Bacteroidia	Bacteroidales	Bacteroidaceae	Prevotella
5539	-22.4677	81047.2			treatmentA	MGYG-HGUT-03092	Bacteria	Synergistota	Synergistia	Synergistales	Synergistaceae	An23
3794	-22.4667	81009.4			treatmentA	MGYG-HGUT-00886	Bacteria	Firmicutes_A	Clostridia	Lachnospirales	Lachnospiraceae	UBA2882
4678	-22.4667	81009.3			treatmentA	MGYG-HGUT-00661	Bacteria	Firmicutes	Bacilli	RF39	CAG-302	CAG-302
5583	-22.4657	80971.4			treatmentA	MGYG-HGUT-02219	Bacteria	Verrucomicrobiota	Kiritimatiellae	RFP12	UBA1067	UBA1731
5919	-22.4657	80971.4			treatmentA	MGYG-HGUT-03338	Bacteria	Bacteroidota	Bacteroidia	Bacteroidales	Dysgonomonadaceae	Dysgonomonas
2513	-22.4657	80971.4			treatmentA	MGYG-HGUT-03296	Bacteria	Firmicutes_A	Clostridia	Oscillospirales	Acutalibacteraceae	UBA5905
2827	-22.4657	80971.4			treatmentA	MGYG-HGUT-03869	Bacteria	Firmicutes_A	Clostridia	Oscillospirales	Oscillospiraceae	Flavonifractor
6315	-22.4656	80970.2			treatmentA	Methanosphaera sp900322125	Archaea	Euryarchaeota	Methanobacteria	Methanobacteriales	Methanobacteriaceae	Methanosphaera	Methanosphaera sp900322125
5366	-22.4647	80932.2			treatmentA	MGYG-HGUT-00731	Bacteria	Actinobacteriota	Coriobacteriia	Coriobacteriales	Coriobacteriaceae	Collinsella
3494	-22.4624	80846.1			treatmentA	MGYG-HGUT-04435	Bacteria	Firmicutes_A	Clostridia	4C28d-15	CAG-727	UBA7597
2588	-22.4624	80846			treatmentA	MGYG-HGUT-02258	Bacteria	Firmicutes_A	Clostridia	Oscillospirales	Acutalibacteraceae	UBA1081
353	-22.4613	80803.2			treatmentA	GCA-900066495 sp900066495	Bacteria	Firmicutes_A	Clostridia	Peptostreptococcales	Peptostreptococcaceae	GCA-900066495	GCA-900066495 sp900066495
4529	-22.4613	80803.2			treatmentA	MGYG-HGUT-00096	Bacteria	Firmicutes	Bacilli	Lactobacillales	Lactobacillaceae	Leuconostoc
167	-22.4602	80759.7			treatmentA	Weissella cibaria	Bacteria	Firmicutes	Bacilli	Lactobacillales	Lactobacillaceae	Weissella	Weissella cibaria
3725	-22.4602	80759.7			treatmentA	MGYG-HGUT-00423	Bacteria	Firmicutes_A	Clostridia	TANB77	CAG-508	UBA7001
4105	-22.4602	80759.7			treatmentA	MGYG-HGUT-01862	Bacteria	Firmicutes_A	Clostridia	Lachnospirales	Anaerotignaceae	Anaerotignum
3101	-22.4602	80759.7			treatmentA	MGYG-HGUT-00647	Bacteria	Firmicutes_A	Clostridia	Oscillospirales	CAG-272	CAG-390
3670	-22.4602	80759.7			treatmentA	MGYG-HGUT-04539	Bacteria	Firmicutes_A	Clostridia	TANB77	CAG-508	CAG-273
3607	-22.4602	80759.7			treatmentA	MGYG-HGUT-03776	Bacteria	Firmicutes_A	Clostridia	Saccharofermentanales	DTU023
6194	-22.4591	80715.6			treatmentA	MGYG-HGUT-00528	Bacteria	Proteobacteria	Alphaproteobacteria	RF32	CAG-239
3754	-22.4591	80715.6			treatmentA	MGYG-HGUT-02769	Bacteria	Firmicutes_A	Clostridia	TANB77	CAG-465
4815	-22.4591	80715.5			treatmentA	MGYG-HGUT-00800	Bacteria	Fusobacteriota	Fusobacteriia	Fusobacteriales	Fusobacteriaceae	Fusobacterium_B
6068	-22.4591	80715.5			treatmentA	MGYG-HGUT-02664	Bacteria	Bacteroidota	Bacteroidia	Bacteroidales	P3	UBA3388
3663	-22.4591	80719.6			treatmentA	MGYG-HGUT-04119	Bacteria	Firmicutes_A	Clostridia	TANB77	CAG-508	CAG-354
3520	-22.4579	80670.7			treatmentA	MGYG-HGUT-00733	Bacteria	Firmicutes_A	Clostridia	4C28d-15	CAG-727
3530	-22.4579	80670.7			treatmentA	MGYG-HGUT-00676	Bacteria	Firmicutes_A	Clostridia	4C28d-15	CAG-727
4012	-22.4579	80670.6			treatmentA	MGYG-HGUT-00638	Bacteria	Firmicutes_A	Clostridia	Lachnospirales	Lachnospiraceae	Lachnospira
834	-22.4579	80670.6			treatmentA	Stoquefichus sp001244545	Bacteria	Firmicutes	Bacilli	Erysipelotrichales	Erysipelatoclostridiaceae	Stoquefichus	Stoquefichus sp001244545
2742	-22.4579	80670.6			treatmentA	MGYG-HGUT-01808	Bacteria	Firmicutes_A	Clostridia	Oscillospirales	Ruminococcaceae	UBA1375
4303	-22.4567	80625.2			treatmentA	MGYG-HGUT-00951	Bacteria	Firmicutes_A	Clostridia	Peptostreptococcales	Peptostreptococcaceae	GCA-900066495
3923	-22.4567	80625.1			treatmentA	MGYG-HGUT-02150	Bacteria	Firmicutes_A	Clostridia	Lachnospirales	Lachnospiraceae	Faecalicatena
2011	-22.4567	80625.1			treatmentA	Fusobacterium_A sp900015295	Bacteria	Fusobacteriota	Fusobacteriia	Fusobacteriales	Fusobacteriaceae	Fusobacterium_A	Fusobacterium_A sp900015295
855	-22.4562	80609			treatmentA	Lactobacillus crispatus	Bacteria	Firmicutes	Bacilli	Lactobacillales	Lactobacillaceae	Lactobacillus	Lactobacillus crispatus
2651	-22.4556	80578.9			treatmentA	MGYG-HGUT-03243	Bacteria	Firmicutes_A	Clostridia	Oscillospirales	Acutalibacteraceae
4744	-22.4556	80578.9			treatmentA	MGYG-HGUT-02002	Bacteria	Firmicutes	Bacilli	RF39	CAG-1000	CAG-460
3448	-22.4549	80555.5			treatmentA	MGYG-HGUT-00970	Bacteria	Firmicutes_A	Clostridia	4C28d-15	CAG-552
745	-22.4544	80532			treatmentA	Bifidobacterium thermacidophilum	Bacteria	Actinobacteriota	Actinobacteria	Actinomycetales	Bifidobacteriaceae	Bifidobacterium	Bifidobacterium thermacidophilum
1888	-22.4544	80532			treatmentA	Pediococcus pentosaceus	Bacteria	Firmicutes	Bacilli	Lactobacillales	Lactobacillaceae	Pediococcus	Pediococcus pentosaceus
5346	-22.4544	80532			treatmentA	MGYG-HGUT-00862	Bacteria	Actinobacteriota	Coriobacteriia	Coriobacteriales	Coriobacteriaceae	Collinsella
2716	-22.4544	80532			treatmentA	MGYG-HGUT-04612	Bacteria	Firmicutes_A	Clostridia	Oscillospirales	Ruminococcaceae	UBA946
1340	-22.4532	80484.5			treatmentA	Lancefieldella rimae	Bacteria	Actinobacteriota	Coriobacteriia	Coriobacteriales	Atopobiaceae	Lancefieldella	Lancefieldella rimae
2871	-22.4532	80484.5			treatmentA	MGYG-HGUT-02068	Bacteria	Firmicutes_A	Clostridia	Oscillospirales	Oscillospiraceae
4636	-22.4532	80484.4			treatmentA	MGYG-HGUT-03981	Bacteria	Firmicutes	Bacilli	RF39	CAG-611	CAG-877
3176	-22.4531	46463.9			treatmentA	MGYG-HGUT-01133	Bacteria	Firmicutes_A	Clostridia	Oscillospirales	CAG-272
5483	-22.4519	80436.5			treatmentA	MGYG-HGUT-04614	Bacteria	Actinobacteriota	Coriobacteriia	Coriobacteriales	Eggerthellaceae	CAG-1427
3880	-22.4519	80436.5			treatmentA	MGYG-HGUT-02835	Bacteria	Firmicutes_A	Clostridia	Lachnospirales	Lachnospiraceae	Fusicatenibacter
3979	-22.4519	80436.5			treatmentA	MGYG-HGUT-04359	Bacteria	Firmicutes_A	Clostridia	Lachnospirales	Lachnospiraceae	Anaerostipes
989	-22.4507	80387.5			treatmentA	Absiella dolichum	Bacteria	Firmicutes	Bacilli	Erysipelotrichales	Erysipelotrichaceae	Absiella	Absiella dolichum
2571	-22.4507	80387.5			treatmentA	MGYG-HGUT-03987	Bacteria	Firmicutes_A	Clostridia	Oscillospirales	Acutalibacteraceae	UBA1691
4571	-22.4507	80387.5			treatmentA	MGYG-HGUT-00974	Bacteria	Firmicutes	Bacilli	RFN20	CAG-826	UBA4855
626	-22.4501	79157.2			treatmentA	CAG-632 sp000431515	Bacteria	Firmicutes_A	Clostridia	Lachnospirales	Lachnospiraceae	CAG-632	CAG-632 sp000431515
1502	-22.4465	78026.9			treatmentA	UBA2883 sp002103075	Bacteria	Cyanobacteria	Vampirovibrionia	Gastranaerophilales	Gastranaerophilaceae	UBA2883	UBA2883 sp002103075
3947	-22.4424	79464.9			treatmentA	MGYG-HGUT-00987	Bacteria	Firmicutes_A	Clostridia	Lachnospirales	Lachnospiraceae	Dorea
1322	-22.4399	56574.3			treatmentA	Lactococcus raffinolactis	Bacteria	Firmicutes	Bacilli	Lactobacillales	Streptococcaceae	Lactococcus	Lactococcus raffinolactis
5050	-22.4265	20557.9			treatmentA	MGYG-HGUT-04297	Bacteria	Actinobacteriota	Coriobacteriia	Coriobacteriales	Coriobacteriaceae	Collinsella
4625	-22.4237	70517.6			treatmentA	MGYG-HGUT-00817	Bacteria	Firmicutes	Bacilli	Erysipelotrichales	Erysipelatoclostridiaceae	Catenibacterium
4597	-22.4079	79467.2			treatmentA	MGYG-HGUT-02952	Bacteria	Firmicutes	Bacilli	Erysipelotrichales	Erysipelotrichaceae	Solobacterium
5707	-22.4046	67306.4			treatmentA	MGYG-HGUT-03489	Bacteria	Bacteroidota	Bacteroidia	Bacteroidales	Bacteroidaceae	Prevotellamassilia
5059	22.369	27589.8			treatmentA	MGYG-HGUT-01724	Bacteria	Actinobacteriota	Coriobacteriia	Coriobacteriales	Coriobacteriaceae	Collinsella
4627	-22.3321	69173.8			treatmentA	MGYG-HGUT-03320	Bacteria	Firmicutes	Bacilli	Erysipelotrichales	Erysipelatoclostridiaceae	Catenibacterium
5134	-22.3004	76317.8			treatmentA	MGYG-HGUT-03968	Bacteria	Actinobacteriota	Coriobacteriia	Coriobacteriales	Coriobacteriaceae	Collinsella
2722	22.2633	21169.9			treatmentA	MGYG-HGUT-03162	Bacteria	Firmicutes_A	Clostridia	Oscillospirales	Ruminococcaceae	Ruminococcus_D
2605	-22.2621	51970.5			treatmentA	MGYG-HGUT-03054	Bacteria	Firmicutes_A	Clostridia	Oscillospirales	Acutalibacteraceae	Eubacterium_R
4674	-22.232	51028.3			treatmentA	MGYG-HGUT-04038	Bacteria	Firmicutes	Bacilli	RF39	UBA5348	CAG-1193
4624	-22.2185	67414.4			treatmentA	MGYG-HGUT-02770	Bacteria	Firmicutes	Bacilli	Erysipelotrichales	Erysipelatoclostridiaceae	Catenibacterium
2519	-22.1841	12019.4			treatmentA	MGYG-HGUT-02031	Bacteria	Firmicutes_A	Clostridia	Oscillospirales	Acutalibacteraceae
108	-22.1668	20781.7			treatmentA	CAG-822 sp000432855	Bacteria	Firmicutes	Bacilli	RF39	CAG-822	CAG-822	CAG-822 sp000432855
3433	-22.1617	12380.8			treatmentA	MGYG-HGUT-04535	Bacteria	Firmicutes_A	Clostridia	4C28d-15	CAG-552	UBA10677
3837	-22.0669	46908.5			treatmentA	MGYG-HGUT-00387	Bacteria	Firmicutes_A	Clostridia	Lachnospirales	Lachnospiraceae
3723	-22.0353	11947.3			treatmentA	MGYG-HGUT-03058	Bacteria	Firmicutes_A	Clostridia	TANB77	CAG-508	UBA7001
4657	-22.0158	22076.9			treatmentA	MGYG-HGUT-01048	Bacteria	Firmicutes	Bacilli	RF39	CAG-611	UBA7057
4785	-21.9728	22224.6			treatmentA	MGYG-HGUT-01957	Bacteria	Firmicutes	Bacilli	Acholeplasmatales	CAG-307
6061	-21.7558	22182.9			treatmentA	MGYG-HGUT-04469	Bacteria	Bacteroidota	Bacteroidia	Bacteroidales	Rikenellaceae	Alistipes_A
5314	-21.7474	56285			treatmentA	MGYG-HGUT-03043	Bacteria	Actinobacteriota	Coriobacteriia	Coriobacteriales	Coriobacteriaceae	Collinsella
1625	21.7399	1456			treatmentA	Porphyromonas somerae	Bacteria	Bacteroidota	Bacteroidia	Bacteroidales	Porphyromonadaceae	Porphyromonas	Porphyromonas somerae
1472	21.7215	1971.17			treatmentA	Haemophilus_D parainfluenzae_M	Bacteria	Proteobacteria	Gammaproteobacteria	Enterobacterales	Pasteurellaceae	Haemophilus_D	Haemophilus_D parainfluenzae_M
2381	-21.7208	55491.1			treatmentA	CAG-307 sp001916215	Bacteria	Firmicutes	Bacilli	Acholeplasmatales	CAG-307	CAG-307	CAG-307 sp001916215
1927	-21.6993	3060.93			treatmentA	CAG-617 sp000438115	Bacteria	Bacteroidota	Bacteroidia	Bacteroidales	Bacteroidaceae	CAG-617	CAG-617 sp000438115
1774	21.685	2782.83			treatmentA	UBA2882 sp002362385	Bacteria	Firmicutes_A	Clostridia	Lachnospirales	Lachnospiraceae	UBA2882	UBA2882 sp002362385
4325	21.6702	2810.03			treatmentA	MGYG-HGUT-03750	Bacteria	Firmicutes_A	Clostridia	Tissierellales	Helcococcaceae	Murdochiella
5194	21.6587	24030.5			treatmentA	MGYG-HGUT-00017	Bacteria	Actinobacteriota	Coriobacteriia	Coriobacteriales	Coriobacteriaceae	Collinsella
4590	21.6554	2839.29			treatmentA	MGYG-HGUT-01053	Bacteria	Firmicutes	Bacilli	RFN20	CAG-631	CAG-631
4663	21.6529	2844.37			treatmentA	MGYG-HGUT-00434	Bacteria	Firmicutes	Bacilli	RF39	CAG-611	CAG-611
4438	21.648	2854.75			treatmentA	MGYG-HGUT-00293	Bacteria	Firmicutes_C	Negativicutes	Veillonellales	Veillonellaceae	Veillonella
5201	-21.6409	53368.1			treatmentA	MGYG-HGUT-03007	Bacteria	Actinobacteriota	Coriobacteriia	Coriobacteriales	Coriobacteriaceae	Collinsella
3721	21.6383	2876.36			treatmentA	MGYG-HGUT-01175	Bacteria	Firmicutes_A	Clostridia	TANB77	CAG-508
5381	21.6334	2887.57			treatmentA	MGYG-HGUT-03183	Bacteria	Actinobacteriota	Coriobacteriia	Coriobacteriales	Coriobacteriaceae	Collinsella
1975	21.6237	2910.93			treatmentA	Levyella massiliensis	Bacteria	Firmicutes_A	Clostridia	Tissierellales	Helcococcaceae	Levyella	Levyella massiliensis
5204	21.6213	2916.97			treatmentA	MGYG-HGUT-00565	Bacteria	Actinobacteriota	Coriobacteriia	Coriobacteriales	Coriobacteriaceae	Collinsella
6084	21.6165	2929.31			treatmentA	MGYG-HGUT-03060	Bacteria	Proteobacteria	Gammaproteobacteria	Enterobacterales	Pasteurellaceae	Haemophilus_D
5907	21.6117	2941.99			treatmentA	MGYG-HGUT-01211	Bacteria	Bacteroidota	Bacteroidia	Bacteroidales	Porphyromonadaceae	Porphyromonas
5908	21.607	2955.04			treatmentA	MGYG-HGUT-03837	Bacteria	Bacteroidota	Bacteroidia	Bacteroidales	Porphyromonadaceae	Porphyromonas
1528	21.6022	2968.48			treatmentA	Phoenicibacter massiliensis	Bacteria	Actinobacteriota	Coriobacteriia	Coriobacteriales	Eggerthellaceae	Phoenicibacter	Phoenicibacter massiliensis
2947	21.5999	2975.35			treatmentA	MGYG-HGUT-02254	Bacteria	Firmicutes_A	Clostridia	Oscillospirales	Oscillospiraceae	CAG-110
6085	21.5966	1273.65			treatmentA	MGYG-HGUT-03015	Bacteria	Proteobacteria	Gammaproteobacteria	Enterobacterales	Pasteurellaceae	Haemophilus_D
1174	21.5346	1374.37			treatmentA	Hafnia alvei	Bacteria	Proteobacteria	Gammaproteobacteria	Enterobacterales	Enterobacteriaceae	Hafnia	Hafnia alvei
4621	-21.5205	35701.6			treatmentA	MGYG-HGUT-04077	Bacteria	Firmicutes	Bacilli	Erysipelotrichales	Erysipelotrichaceae	Traorella
3104	-21.5146	35597.4			treatmentA	MGYG-HGUT-03997	Bacteria	Firmicutes_A	Clostridia	Oscillospirales	CAG-272
1408	-21.508	35486.2			treatmentA	Anaerofustis stercorihominis	Bacteria	Firmicutes_A	Clostridia	Eubacteriales	Anaerofustaceae	Anaerofustis	Anaerofustis stercorihominis
5297	21.5049	1425.1			treatmentA	MGYG-HGUT-00180	Bacteria	Actinobacteriota	Coriobacteriia	Coriobacteriales	Coriobacteriaceae	Collinsella
3025	-21.5035	35396.7			treatmentA	MGYG-HGUT-03820	Bacteria	Firmicutes_A	Clostridia	Oscillospirales	Oscillospiraceae	UBA5446
4883	-21.4968	35301.3			treatmentA	MGYG-HGUT-00759	Bacteria	Actinobacteriota	Actinobacteria	Mycobacteriales	Mycobacteriaceae	Corynebacterium
5472	-21.4936	35227.1			treatmentA	MGYG-HGUT-04134	Bacteria	Actinobacteriota	Coriobacteriia	Coriobacteriales	Eggerthellaceae	CAG-1427
6072	-21.4877	49643.2			treatmentA	MGYG-HGUT-03905	Bacteria	Bacteroidota	Bacteroidia	Flavobacteriales	UBA1820	UBA1820
3560	-21.4856	49592.8			treatmentA	MGYG-HGUT-03849	Bacteria	Firmicutes_A	Clostridia	4C28d-15	CAG-917	CAG-475
46	-21.4792	49436.9			treatmentA	CAG-884 sp000433875	Bacteria	Firmicutes	Bacilli	RF39	CAG-822	CAG-884	CAG-884 sp000433875
4339	-21.4771	49576.7			treatmentA	MGYG-HGUT-00807	Bacteria	Firmicutes_A	Clostridia	Eubacteriales	Anaerofustaceae	Anaerofustis
3668	-21.4771	49384.8			treatmentA	MGYG-HGUT-04078	Bacteria	Firmicutes_A	Clostridia	TANB77	CAG-508	CAG-273
3705	-21.4707	49229.6			treatmentA	MGYG-HGUT-00521	Bacteria	Firmicutes_A	Clostridia	TANB77	CAG-508	CAG-452
2583	-21.4707	49229.6			treatmentA	MGYG-HGUT-04027	Bacteria	Firmicutes_A	Clostridia	Oscillospirales	Acutalibacteraceae	CAG-180
5948	-21.4667	49134.7			treatmentA	MGYG-HGUT-04443	Bacteria	Bacteroidota	Bacteroidia	Bacteroidales
6136	-21.4667	49134.7			treatmentA	MGYG-HGUT-00918	Bacteria	Proteobacteria	Gammaproteobacteria	Burkholderiales	Burkholderiaceae	Sutterella
1485	-21.4664	50389.1			treatmentA	Enterococcus faecalis	Bacteria	Firmicutes	Bacilli	Lactobacillales	Enterococcaceae	Enterococcus	Enterococcus faecalis
1881	-21.4647	49087.9			treatmentA	Zag1 sp000438175	Bacteria	Cyanobacteria	Vampirovibrionia	Gastranaerophilales	Gastranaerophilaceae	Zag1	Zag1 sp000438175
1055	-21.4647	49087.9			treatmentA	Parabacteroides bouchesdurhonensis	Bacteria	Bacteroidota	Bacteroidia	Bacteroidales	Tannerellaceae	Parabacteroides	Parabacteroides bouchesdurhonensis
249	-21.4647	49087.9			treatmentA	Clostridium celatum	Bacteria	Firmicutes_A	Clostridia	Clostridiales	Clostridiaceae	Clostridium	Clostridium celatum
4147	-21.4637	49063.9			treatmentA	MGYG-HGUT-00587	Bacteria	Firmicutes_A	Clostridia	Monoglobales	UBA1381
3033	-21.4637	49063.8			treatmentA	MGYG-HGUT-01046	Bacteria	Firmicutes_A	Clostridia	Oscillospirales	Oscillospiraceae	CAG-103
3673	-21.4637	49063.8			treatmentA	MGYG-HGUT-00665	Bacteria	Firmicutes_A	Clostridia	TANB77	CAG-508
976	-21.4637	49063.8			treatmentA	Streptococcus agalactiae	Bacteria	Firmicutes	Bacilli	Lactobacillales	Streptococcaceae	Streptococcus	Streptococcus agalactiae
3645	-21.4627	49039.4			treatmentA	MGYG-HGUT-04405	Bacteria	Firmicutes_A	Clostridia	TANB77	CAG-508	CAG-269
811	-21.4627	49039.3			treatmentA	Scardovia wiggsiae	Bacteria	Actinobacteriota	Actinobacteria	Actinomycetales	Bifidobacteriaceae	Scardovia	Scardovia wiggsiae
4860	-21.4627	49039.3			treatmentA	MGYG-HGUT-03930	Bacteria	Cyanobacteria	Vampirovibrionia	Gastranaerophilales	Gastranaerophilaceae	CAG-306
4006	-21.4593	48276.7			treatmentA	MGYG-HGUT-01254	Bacteria	Firmicutes_A	Clostridia	Lachnospirales	Lachnospiraceae	TF01-11
4521	-21.4591	48956.4			treatmentA	MGYG-HGUT-01197	Bacteria	Firmicutes	Bacilli	Lactobacillales	Streptococcaceae	Streptococcus
2739	-21.4568	48901.6			treatmentA	MGYG-HGUT-03421	Bacteria	Firmicutes_A	Clostridia	Oscillospirales	Ruminococcaceae	CAG-115
5730	21.4445	1533.44			treatmentA	MGYG-HGUT-03470	Bacteria	Bacteroidota	Bacteroidia	Bacteroidales	Bacteroidaceae	UBA4372
5110	-21.431	51433.9			treatmentA	MGYG-HGUT-00744	Bacteria	Actinobacteriota	Coriobacteriia	Coriobacteriales	Coriobacteriaceae	Collinsella
5073	21.4193	1580.77			treatmentA	MGYG-HGUT-02778	Bacteria	Actinobacteriota	Coriobacteriia	Coriobacteriales	Coriobacteriaceae	Collinsella
5278	21.4158	1587.42			treatmentA	MGYG-HGUT-04422	Bacteria	Actinobacteriota	Coriobacteriia	Coriobacteriales	Coriobacteriaceae	Collinsella
755	-21.348	27700.5			treatmentA	Lactobacillus_D sakei	Bacteria	Firmicutes	Bacilli	Lactobacillales	Lactobacillaceae	Lactobacillus_D	Lactobacillus_D sakei
1900	-21.3023	45824.5			treatmentA	CHH4-2 sp002899675	Bacteria	Firmicutes_A	Clostridia	Lachnospirales	Lachnospiraceae	CHH4-2	CHH4-2 sp002899675
1946	21.0694	931.248			treatmentA	Haemophilus_D parainfluenzae_N	Bacteria	Proteobacteria	Gammaproteobacteria	Enterobacterales	Pasteurellaceae	Haemophilus_D	Haemophilus_D parainfluenzae_N
5945	-21.0499	7141			treatmentA	MGYG-HGUT-04021	Bacteria	Bacteroidota	Bacteroidia	Bacteroidales	UBA11471	UBA11471
1983	20.8726	1529.52			treatmentA	Citrobacter portucalensis	Bacteria	Proteobacteria	Gammaproteobacteria	Enterobacterales	Enterobacteriaceae	Citrobacter	Citrobacter portucalensis
2714	20.8498	1675.38			treatmentA	MGYG-HGUT-03858	Bacteria	Firmicutes_A	Clostridia	Oscillospirales	Ruminococcaceae
5042	-20.7394	33952.1			treatmentA	MGYG-HGUT-03339	Bacteria	Actinobacteriota	Coriobacteriia	Coriobacteriales	Coriobacteriaceae	Collinsella
2458	20.6746	1172.59			treatmentA	MGYG-HGUT-02192	Bacteria	Firmicutes_A	Clostridia	Oscillospirales	Acutalibacteraceae	Acutalibacter
5343	-20.6175	32931.5			treatmentA	MGYG-HGUT-04366	Bacteria	Actinobacteriota	Coriobacteriia	Coriobacteriales	Coriobacteriaceae	Collinsella
4653	-20.5581	1492.71			treatmentA	MGYG-HGUT-01201	Bacteria	Firmicutes	Bacilli	RF39	CAG-611	CAG-451
1011	-20.5095	30114.6			treatmentA	Bifidobacterium gallinarum	Bacteria	Actinobacteriota	Actinobacteria	Actinomycetales	Bifidobacteriaceae	Bifidobacterium	Bifidobacterium gallinarum
2124	-20.491	30109.9			treatmentA	Klebsiella variicola	Bacteria	Proteobacteria	Gammaproteobacteria	Enterobacterales	Enterobacteriaceae	Klebsiella	Klebsiella variicola
4766	-20.4637	29758.7			treatmentA	MGYG-HGUT-00430	Bacteria	Firmicutes	Bacilli	RF39	CAG-1000	CAG-1000
4695	20.3963	1323.13			treatmentA	MGYG-HGUT-02182	Bacteria	Firmicutes	Bacilli	RF39	CAG-302
1400	20.3419	1063.8			treatmentA	CAG-465 sp000433135	Bacteria	Firmicutes_A	Clostridia	TANB77	CAG-465	CAG-465	CAG-465 sp000433135
479	20.2993	1119.84			treatmentA	Enterobacter kobei	Bacteria	Proteobacteria	Gammaproteobacteria	Enterobacterales	Enterobacteriaceae	Enterobacter	Enterobacter kobei
572	20.297	2249.22			treatmentA	Dorea sp900240315	Bacteria	Firmicutes_A	Clostridia	Lachnospirales	Lachnospiraceae	Dorea	Dorea sp900240315
4808	-20.2809	2936.62			treatmentA	MGYG-HGUT-03333	Bacteria	Fusobacteriota	Fusobacteriia	Fusobacteriales	Fusobacteriaceae	Fusobacterium_A
3039	20.2604	1173.18			treatmentA	MGYG-HGUT-02036	Bacteria	Firmicutes_A	Clostridia	Oscillospirales	Oscillospiraceae	UBA738
5423	20.2555	1180.11			treatmentA	MGYG-HGUT-00585	Bacteria	Actinobacteriota	Coriobacteriia	Coriobacteriales
90	20.2542	1181.87			treatmentA	Haemophilus_D parainfluenzae_J	Bacteria	Proteobacteria	Gammaproteobacteria	Enterobacterales	Pasteurellaceae	Haemophilus_D	Haemophilus_D parainfluenzae_J
3719	-20.2536	2878.94			treatmentA	MGYG-HGUT-04540	Bacteria	Firmicutes_A	Clostridia	TANB77	CAG-508
5203	20.2492	1189			treatmentA	MGYG-HGUT-04367	Bacteria	Actinobacteriota	Coriobacteriia	Coriobacteriales	Coriobacteriaceae	Collinsella
3640	20.2427	1198.15			treatmentA	MGYG-HGUT-00365	Bacteria	Firmicutes_A	Clostridia	TANB77	CAG-508	CAG-269
4013	20.2401	1201.89			treatmentA	MGYG-HGUT-01998	Bacteria	Firmicutes_A	Clostridia	Lachnospirales	Lachnospiraceae	Lachnospira
3165	-20.2382	2981.17			treatmentA	MGYG-HGUT-01913	Bacteria	Firmicutes_A	Clostridia	Oscillospirales	CAG-272
2766	-20.2363	26148.4			treatmentA	MGYG-HGUT-02039	Bacteria	Firmicutes_A	Clostridia	Oscillospirales	Ruminococcaceae
3624	-20.231	1994.16			treatmentA	MGYG-HGUT-01779	Bacteria	Firmicutes_A	Clostridia	UBA1212	UBA1255
5912	20.2307	1215.32			treatmentA	MGYG-HGUT-03813	Bacteria	Bacteroidota	Bacteroidia	Bacteroidales	Porphyromonadaceae	Porphyromonas
4976	20.221	1229.33			treatmentA	MGYG-HGUT-02746	Bacteria	Actinobacteriota	Coriobacteriia	Coriobacteriales	Coriobacteriaceae	Collinsella
475	20.2066	1250.47			treatmentA	Fusobacterium_C gonidiaformans	Bacteria	Fusobacteriota	Fusobacteriia	Fusobacteriales	Fusobacteriaceae	Fusobacterium_C	Fusobacterium_C gonidiaformans
1654	-20.2031	27709			treatmentA	Enteroscipio rubneri	Bacteria	Actinobacteriota	Coriobacteriia	Coriobacteriales	Eggerthellaceae	Enteroscipio	Enteroscipio rubneri
2212	20.1247	1375.74			treatmentA	Streptococcus oralis_E	Bacteria	Firmicutes	Bacilli	Lactobacillales	Streptococcaceae	Streptococcus	Streptococcus oralis_E
1752	20.0934	1426.01			treatmentA	Pauljensenia radingae	Bacteria	Actinobacteriota	Actinobacteria	Actinomycetales	Actinomycetaceae	Pauljensenia	Pauljensenia radingae
5594	20.0911	1429.62			treatmentA	MGYG-HGUT-04513	Bacteria	Verrucomicrobiota	Lentisphaeria	Victivallales	Victivallaceae	Victivallis
947	20.0889	1433.26			treatmentA	Anaerococcus obesiensis	Bacteria	Firmicutes_A	Clostridia	Tissierellales	Helcococcaceae	Anaerococcus	Anaerococcus obesiensis
1622	20.0798	1448.2			treatmentA	Veillonella dispar_A	Bacteria	Firmicutes_C	Negativicutes	Veillonellales	Veillonellaceae	Veillonella	Veillonella dispar_A
2856	20.0798	1448.2			treatmentA	MGYG-HGUT-02588	Bacteria	Firmicutes_A	Clostridia	Oscillospirales	Oscillospiraceae	Lawsonibacter
5408	19.9878	1605.09			treatmentA	MGYG-HGUT-04424	Bacteria	Actinobacteriota	Coriobacteriia	Coriobacteriales	Coriobacteriaceae	Collinsella
1346	19.7465	1109.84			treatmentA	Parabacteroides chinchillae	Bacteria	Bacteroidota	Bacteroidia	Bacteroidales	Tannerellaceae	Parabacteroides	Parabacteroides chinchillae
2419	19.7198	1250.42			treatmentA	MGYG-HGUT-02263	Bacteria	Firmicutes_A	Clostridia	Oscillospirales	Acutalibacteraceae	Ruminococcus_E
4066	19.7065	1130.78			treatmentA	MGYG-HGUT-02995	Bacteria	Firmicutes_A	Clostridia	Lachnospirales	Lachnospiraceae	Clostridium_M
5660	19.6994	1130.63			treatmentA	MGYG-HGUT-00760	Bacteria	Bacteroidota	Bacteroidia	Bacteroidales	Bacteroidaceae	Prevotella
5419	-19.2595	1802.7			treatmentA	MGYG-HGUT-04584	Bacteria	Actinobacteriota	Coriobacteriia	Coriobacteriales	Coriobacteriaceae	Enorma
6067	-19.2565	1721.42			treatmentA	MGYG-HGUT-02662	Bacteria	Bacteroidota	Bacteroidia	Bacteroidales	P3	UBA3388
3996	-19.2517	1832.63			treatmentA	MGYG-HGUT-01252	Bacteria	Firmicutes_A	Clostridia	Lachnospirales	Lachnospiraceae
4644	-19.2517	1832.63			treatmentA	MGYG-HGUT-01721	Bacteria	Firmicutes	Bacilli	RF39	CAG-611	CAG-877
4398	-19.2148	1970.68			treatmentA	MGYG-HGUT-01870	Bacteria	Firmicutes_C	Negativicutes	Acidaminococcales	Acidaminococcaceae	Phascolarctobacterium
5674	-19.1282	1562.93			treatmentA	MGYG-HGUT-00849	Bacteria	Bacteroidota	Bacteroidia	Bacteroidales	Bacteroidaceae	Prevotella
6006	-19.1238	1213.51			treatmentA	MGYG-HGUT-03193	Bacteria	Bacteroidota	Bacteroidia	Bacteroidales	UBA932	CAG-831
740	-19.1226	1576.82			treatmentA	CAG-841 sp000437375	Bacteria	Firmicutes_A	Clostridia	Oscillospirales	CAG-272	CAG-841	CAG-841 sp000437375
5450	-19.1132	1607.42			treatmentA	MGYG-HGUT-01686	Bacteria	Actinobacteriota	Coriobacteriia	Coriobacteriales	Eggerthellaceae	DNF00809
997	-19.1105	1620.11			treatmentA	Megasphaera sp000417505	Bacteria	Firmicutes_C	Negativicutes	Veillonellales	Megasphaeraceae	Megasphaera	Megasphaera sp000417505
126	-19.1019	1649.61			treatmentA	CAG-273 sp003534295	Bacteria	Firmicutes_A	Clostridia	TANB77	CAG-508	CAG-273	CAG-273 sp003534295
5482	-19.0979	1657.35			treatmentA	MGYG-HGUT-03745	Bacteria	Actinobacteriota	Coriobacteriia	Coriobacteriales	Eggerthellaceae	CAG-1427
2543	-19.0952	1666.2			treatmentA	MGYG-HGUT-03916	Bacteria	Firmicutes_A	Clostridia	Oscillospirales	Acutalibacteraceae
2299	-19.095	1671.5			treatmentA	CAG-878 sp000432255	Bacteria	Firmicutes	Bacilli	RF39	CAG-822	CAG-878	CAG-878 sp000432255
2655	-19.0939	1676.23			treatmentA	MGYG-HGUT-03955	Bacteria	Firmicutes_A	Clostridia	Oscillospirales	Acutalibacteraceae
5678	-19.0918	1615.17			treatmentA	MGYG-HGUT-04348	Bacteria	Bacteroidota	Bacteroidia	Bacteroidales	Bacteroidaceae	Prevotella
3284	-19.0827	1714.13			treatmentA	MGYG-HGUT-03308	Bacteria	Firmicutes_A	Clostridia	Christensenellales	CAG-74	Firm-10
4238	-19.0814	1707.15			treatmentA	MGYG-HGUT-01896	Bacteria	Firmicutes_A	Clostridia	Monoglobales
3870	-19.0689	1753.73			treatmentA	MGYG-HGUT-02212	Bacteria	Firmicutes_A	Clostridia	Lachnospirales	Lachnospiraceae	Blautia
3217	-19.0659	1771.28			treatmentA	MGYG-HGUT-04033	Bacteria	Firmicutes_A	Clostridia	Oscillospirales	UBA644
6148	-19.0614	1727.29			treatmentA	MGYG-HGUT-02447	Bacteria	Proteobacteria	Gammaproteobacteria	Burkholderiales	Burkholderiaceae	Dakarella
4038	-19.0468	1782.47			treatmentA	MGYG-HGUT-02226	Bacteria	Firmicutes_A	Clostridia	Lachnospirales	Lachnospiraceae	CAG-81
4897	19.0021	1652.36			treatmentA	MGYG-HGUT-03810	Bacteria	Actinobacteriota	Actinobacteria	Actinomycetales	Actinomycetaceae	Varibaculum
4471	18.9673	1005.46			treatmentA	MGYG-HGUT-00994	Bacteria	Firmicutes_C	Negativicutes	Veillonellales	Dialisteraceae	Dialister
2463	18.9531	1021.31			treatmentA	MGYG-HGUT-01760	Bacteria	Firmicutes_A	Clostridia	Oscillospirales	Acutalibacteraceae	UBA1417
3823	18.9494	1025.42			treatmentA	MGYG-HGUT-00997	Bacteria	Firmicutes_A	Clostridia	Lachnospirales	Lachnospiraceae	Roseburia
897	18.9457	1029.6			treatmentA	Prevotella buccalis	Bacteria	Bacteroidota	Bacteroidia	Bacteroidales	Bacteroidaceae	Prevotella	Prevotella buccalis
4779	18.9457	1029.6			treatmentA	MGYG-HGUT-03951	Bacteria	Firmicutes	Bacilli	RF39	CAG-1000
496	18.9421	1033.9			treatmentA	Klebsiella quasipneumoniae	Bacteria	Proteobacteria	Gammaproteobacteria	Enterobacterales	Enterobacteriaceae	Klebsiella	Klebsiella quasipneumoniae
804	18.942	1033.84			treatmentA	Haemophilus_A sputorum	Bacteria	Proteobacteria	Gammaproteobacteria	Enterobacterales	Pasteurellaceae	Haemophilus_A	Haemophilus_A sputorum
4432	18.942	1033.84			treatmentA	MGYG-HGUT-02646	Bacteria	Firmicutes_C	Negativicutes	Veillonellales	Veillonellaceae	Veillonella
4876	18.9382	1038.15			treatmentA	MGYG-HGUT-02883	Bacteria	Cyanobacteria	Vampirovibrionia	Gastranaerophilales
5562	18.9344	1042.52			treatmentA	MGYG-HGUT-00497	Bacteria	Verrucomicrobiota	Verrucomicrobiae	Opitutales	CAG-312
3337	18.9344	1042.52			treatmentA	MGYG-HGUT-03961	Bacteria	Firmicutes_A	Clostridia	Christensenellales	CAG-138	RUG472
2838	18.9306	1047.03			treatmentA	MGYG-HGUT-02828	Bacteria	Firmicutes_A	Clostridia	Oscillospirales	Oscillospiraceae	Intestinimonas
4486	18.9305	1046.97			treatmentA	MGYG-HGUT-04556	Bacteria	Firmicutes_B	Peptococcia	Peptococcales	Peptococcaceae
6090	18.9305	1046.97			treatmentA	MGYG-HGUT-01112	Bacteria	Proteobacteria	Gammaproteobacteria	Enterobacterales	Pasteurellaceae	Haemophilus_D
2177	18.9305	1046.97			treatmentA	Rothia aeria	Bacteria	Actinobacteriota	Actinobacteria	Actinomycetales	Micrococcaceae	Rothia	Rothia aeria
5829	18.9266	1051.55			treatmentA	MGYG-HGUT-00400	Bacteria	Bacteroidota	Bacteroidia	Bacteroidales	Muribaculaceae	UBA7173
5543	18.9265	1051.49			treatmentA	MGYG-HGUT-02584	Bacteria	Verrucomicrobiota	Verrucomicrobiae	Verrucomicrobiales	Akkermansiaceae	Akkermansia
3749	18.9265	1051.49			treatmentA	MGYG-HGUT-04215	Bacteria	Firmicutes_A	Clostridia	TANB77	UBA1234
3316	18.9225	1056.09			treatmentA	MGYG-HGUT-04034	Bacteria	Firmicutes_A	Clostridia	Christensenellales	CAG-138	UBA1685
1537	18.9225	1056.09			treatmentA	Collinsella ihuae	Bacteria	Actinobacteriota	Coriobacteriia	Coriobacteriales	Coriobacteriaceae	Collinsella	Collinsella ihuae
773	18.9225	1056.09			treatmentA	Pygmaiobacter massiliensis	Bacteria	Firmicutes_A	Clostridia	Oscillospirales	Ruminococcaceae	Pygmaiobacter	Pygmaiobacter massiliensis
875	18.9225	1056.09			treatmentA	Haemophilus_A paraphrohaemolyticus	Bacteria	Proteobacteria	Gammaproteobacteria	Enterobacterales	Pasteurellaceae	Haemophilus_A	Haemophilus_A paraphrohaemolyticus
4430	18.9225	1056.09			treatmentA	MGYG-HGUT-02830	Bacteria	Firmicutes_C	Negativicutes	Veillonellales	Veillonellaceae	Veillonella
2673	18.9225	1056.09			treatmentA	MGYG-HGUT-02147	Bacteria	Firmicutes_A	Clostridia	Oscillospirales	Acutalibacteraceae
531	18.9184	1060.76			treatmentA	CAG-390 sp000437015	Bacteria	Firmicutes_A	Clostridia	Oscillospirales	CAG-272	CAG-390	CAG-390 sp000437015
1450	18.9184	1060.76			treatmentA	Metakosakonia intermedia	Bacteria	Proteobacteria	Gammaproteobacteria	Enterobacterales	Enterobacteriaceae	Metakosakonia	Metakosakonia intermedia
1542	18.9143	1065.51			treatmentA	Aggregatibacter segnis	Bacteria	Proteobacteria	Gammaproteobacteria	Enterobacterales	Pasteurellaceae	Aggregatibacter	Aggregatibacter segnis
4347	18.9143	1065.51			treatmentA	MGYG-HGUT-03550	Bacteria	Firmicutes_A	Clostridia	Clostridiales	Clostridiaceae	Clostridium
3287	18.9101	1070.34			treatmentA	MGYG-HGUT-01156	Bacteria	Firmicutes_A	Clostridia	Christensenellales	CAG-74
3431	18.9101	1070.34			treatmentA	MGYG-HGUT-02912	Bacteria	Firmicutes_A	Clostridia	4C28d-15	CAG-552	UBA10677
5929	18.906	1075.32			treatmentA	MGYG-HGUT-00174	Bacteria	Bacteroidota	Bacteroidia	Bacteroidales	Tannerellaceae	Parabacteroides
423	18.9059	1075.26			treatmentA	Parvimonas sp001553085	Bacteria	Firmicutes_A	Clostridia	Tissierellales	Helcococcaceae	Parvimonas	Parvimonas sp001553085
6172	18.9059	1075.26			treatmentA	MGYG-HGUT-03735	Bacteria	Proteobacteria	Gammaproteobacteria	Burkholderiales	Neisseriaceae	QFNR01
3030	18.9059	1075.26			treatmentA	MGYG-HGUT-04575	Bacteria	Firmicutes_A	Clostridia	Oscillospirales	Oscillospiraceae	UBA5446
1492	18.9059	1075.26			treatmentA	RUG013 sp001486445	Bacteria	Actinobacteriota	Coriobacteriia	Coriobacteriales	Eggerthellaceae	RUG013	RUG013 sp001486445
5701	18.9017	1080.33			treatmentA	MGYG-HGUT-02930	Bacteria	Bacteroidota	Bacteroidia	Bacteroidales	Bacteroidaceae	Prevotellamassilia
2937	18.9016	1080.26			treatmentA	MGYG-HGUT-03269	Bacteria	Firmicutes_A	Clostridia	Oscillospirales	Oscillospiraceae	CAG-110
2523	18.9016	1080.26			treatmentA	MGYG-HGUT-03278	Bacteria	Firmicutes_A	Clostridia	Oscillospirales	Acutalibacteraceae
652	18.8929	1090.61			treatmentA	Klebsiella_A grimontii	Bacteria	Proteobacteria	Gammaproteobacteria	Enterobacterales	Enterobacteriaceae	Klebsiella_A	Klebsiella_A grimontii
4443	18.8927	1090.54			treatmentA	MGYG-HGUT-03343	Bacteria	Firmicutes_C	Negativicutes	Veillonellales	Veillonellaceae	Veillonella_A
433	18.8884	1095.89			treatmentA	Prevotella disiens	Bacteria	Bacteroidota	Bacteroidia	Bacteroidales	Bacteroidaceae	Prevotella	Prevotella disiens
3871	18.8882	1095.82			treatmentA	MGYG-HGUT-02756	Bacteria	Firmicutes_A	Clostridia	Lachnospirales	Lachnospiraceae	Blautia
3224	18.8882	1095.82			treatmentA	MGYG-HGUT-03512	Bacteria	Firmicutes_A	Clostridia	Christensenellales	CAG-74	UBA11524
1261	18.8836	1101.2			treatmentA	Clostridium_P perfringens	Bacteria	Firmicutes_A	Clostridia	Clostridiales	Clostridiaceae	Clostridium_P	Clostridium_P perfringens
912	18.8836	1101.2			treatmentA	Sneathia amnii	Bacteria	Fusobacteriota	Fusobacteriia	Fusobacteriales	Leptotrichiaceae	Sneathia	Sneathia amnii
2817	18.8743	1112.27			treatmentA	MGYG-HGUT-04126	Bacteria	Firmicutes_A	Clostridia	Oscillospirales	Ruminococcaceae	Fournierella
4334	18.8743	1112.27			treatmentA	MGYG-HGUT-00130	Bacteria	Firmicutes_A	Clostridia	Tissierellales	Peptoniphilaceae	Peptoniphilus_C
1583	18.8743	1112.27			treatmentA	Peptoniphilus_A lacrimalis	Bacteria	Firmicutes_A	Clostridia	Tissierellales	Peptoniphilaceae	Peptoniphilus_A	Peptoniphilus_A lacrimalis
4328	18.8743	1112.27			treatmentA	MGYG-HGUT-01235	Bacteria	Firmicutes_A	Clostridia	Tissierellales	Helcococcaceae	Parvimonas
4470	18.8743	1112.27			treatmentA	MGYG-HGUT-02792	Bacteria	Firmicutes_C	Negativicutes	Veillonellales	Dialisteraceae	Dialister
6059	18.8597	1129.77			treatmentA	MGYG-HGUT-04197	Bacteria	Bacteroidota	Bacteroidia	Bacteroidales	Rikenellaceae	Alistipes_A
268	18.8596	1129.69			treatmentA	Stomatobaculum sp002892395	Bacteria	Firmicutes_A	Clostridia	Lachnospirales	Lachnospiraceae	Stomatobaculum	Stomatobaculum sp002892395
3688	18.8596	1129.69			treatmentA	MGYG-HGUT-01755	Bacteria	Firmicutes_A	Clostridia	TANB77	CAG-508	CAG-245
2316	18.8596	1129.69			treatmentA	Clostridium baratii	Bacteria	Firmicutes_A	Clostridia	Clostridiales	Clostridiaceae	Clostridium	Clostridium baratii
1545	18.8596	1129.69			treatmentA	Peptostreptococcus anaerobius	Bacteria	Firmicutes_A	Clostridia	Peptostreptococcales	Peptostreptococcaceae	Peptostreptococcus	Peptostreptococcus anaerobius
4429	18.8545	1135.73			treatmentA	MGYG-HGUT-03345	Bacteria	Firmicutes_C	Negativicutes	Veillonellales	Veillonellaceae	Veillonella
2387	18.8493	1141.9			treatmentA	CAG-793 sp000433915	Bacteria	Firmicutes_A	Clostridia	TANB77	CAG-508	CAG-793	CAG-793 sp000433915
2484	18.8441	1148.19			treatmentA	MGYG-HGUT-00972	Bacteria	Firmicutes_A	Clostridia	Oscillospirales	Acutalibacteraceae
4440	18.8387	1154.61			treatmentA	MGYG-HGUT-03329	Bacteria	Firmicutes_C	Negativicutes	Veillonellales	Veillonellaceae	Veillonella
1244	18.8333	1161.18			treatmentA	Fenollaria timonensis	Bacteria	Firmicutes_A	Clostridia	Tissierellales	Ezakiellaceae	Fenollaria	Fenollaria timonensis
1995	18.8279	1167.98			treatmentA	Prevotella sp900290275	Bacteria	Bacteroidota	Bacteroidia	Bacteroidales	Bacteroidaceae	Prevotella	Prevotella sp900290275
1343	18.8277	1167.89			treatmentA	Blautia sp002161285	Bacteria	Firmicutes_A	Clostridia	Lachnospirales	Lachnospiraceae	Blautia	Blautia sp002161285
6327	18.8221	1174.74			treatmentA	Methanosphaera cuniculi	Archaea	Euryarchaeota	Methanobacteria	Methanobacteriales	Methanobacteriaceae	Methanosphaera	Methanosphaera cuniculi
5430	18.8221	1174.74			treatmentA	MGYG-HGUT-01207	Bacteria	Actinobacteriota	Coriobacteriia	Coriobacteriales	Eggerthellaceae	Eggerthella
4467	18.8221	1174.74			treatmentA	MGYG-HGUT-01248	Bacteria	Firmicutes_C	Negativicutes	Veillonellales	Dialisteraceae	Dialister
570	18.8163	1181.76			treatmentA	Dysgonomonas gadei	Bacteria	Bacteroidota	Bacteroidia	Bacteroidales	Dysgonomonadaceae	Dysgonomonas	Dysgonomonas gadei
2415	18.8104	1188.93			treatmentA	Finegoldia magna	Bacteria	Firmicutes_A	Clostridia	Tissierellales	Helcococcaceae	Finegoldia	Finegoldia magna
406	5.24986	2.30483			treatmentA	Clostridium disporicum	Bacteria	Firmicutes_A	Clostridia	Clostridiales	Clostridiaceae	Clostridium	Clostridium disporicum
3901	4.76005	1.35918			treatmentA	MGYG-HGUT-01748	Bacteria	Firmicutes_A	Clostridia	Lachnospirales	Lachnospiraceae	CAG-56
2451	4.6773	1.16306			treatmentA	MGYG-HGUT-01829	Bacteria	Firmicutes_A	Clostridia	Oscillospirales	Acutalibacteraceae
5238	4.6017	1.65026			treatmentA	MGYG-HGUT-03234	Bacteria	Actinobacteriota	Coriobacteriia	Coriobacteriales	Coriobacteriaceae	Collinsella
23	-4.40471	1.06362			treatmentA	Bifidobacterium angulatum	Bacteria	Actinobacteriota	Actinobacteria	Actinomycetales	Bifidobacteriaceae	Bifidobacterium	Bifidobacterium angulatum
1800	4.17144	1.29123			treatmentA	Haemophilus_D parainfluenzae_K	Bacteria	Proteobacteria	Gammaproteobacteria	Enterobacterales	Pasteurellaceae	Haemophilus_D	Haemophilus_D parainfluenzae_K
1557	4.14476	0.556961			treatmentA	CAG-349 sp003539515	Bacteria	Firmicutes_A	Clostridia	4C28d-15	CAG-917	CAG-349	CAG-349 sp003539515
4434	4.06351	1.06434			treatmentA	MGYG-HGUT-00926	Bacteria	Firmicutes_C	Negativicutes	Veillonellales	Veillonellaceae	Veillonella
5593	3.96122	0.116428			treatmentA	MGYG-HGUT-04499	Bacteria	Verrucomicrobiota	Lentisphaeria	Victivallales	Victivallaceae	Victivallis
4515	3.69372	1.09361			treatmentA	MGYG-HGUT-02826	Bacteria	Firmicutes	Bacilli	Lactobacillales	Streptococcaceae	Streptococcus
5391	3.67297	1.19524			treatmentA	MGYG-HGUT-01715	Bacteria	Actinobacteriota	Coriobacteriia	Coriobacteriales	Coriobacteriaceae	Collinsella
5062	3.62568	1.17367			treatmentA	MGYG-HGUT-02743	Bacteria	Actinobacteriota	Coriobacteriia	Coriobacteriales	Coriobacteriaceae	Collinsella
4436	-3.49791	1.06937			treatmentA	MGYG-HGUT-03071	Bacteria	Firmicutes_C	Negativicutes	Veillonellales	Veillonellaceae	Veillonella
5905	3.49221	1.14398			treatmentA	MGYG-HGUT-02205	Bacteria	Bacteroidota	Bacteroidia	Bacteroidales	Porphyromonadaceae	Porphyromonas
687	-3.44176	0.42764			treatmentA	CAG-353 sp900066885	Bacteria	Firmicutes_A	Clostridia	Oscillospirales	Ruminococcaceae	CAG-353	CAG-353 sp900066885
4967	3.42382	1.24647			treatmentA	MGYG-HGUT-03213	Bacteria	Actinobacteriota	Coriobacteriia	Coriobacteriales	Coriobacteriaceae	Collinsella
2750	3.41229	0.520269			treatmentA	MGYG-HGUT-00450	Bacteria	Firmicutes_A	Clostridia	Oscillospirales	Ruminococcaceae
5664	3.40214	0.0897118			treatmentA	MGYG-HGUT-01933	Bacteria	Bacteroidota	Bacteroidia	Bacteroidales	Bacteroidaceae	Prevotella
115	3.39931	1.20496			treatmentA	Lactococcus lactis_E	Bacteria	Firmicutes	Bacilli	Lactobacillales	Streptococcaceae	Lactococcus	Lactococcus lactis_E
5813	3.3987	1.28166			treatmentA	MGYG-HGUT-01083	Bacteria	Bacteroidota	Bacteroidia	Bacteroidales	Muribaculaceae	CAG-873
3936	3.37703	1.1323			treatmentA	MGYG-HGUT-01994	Bacteria	Firmicutes_A	Clostridia	Lachnospirales	Lachnospiraceae	Faecalicatena
3282	3.37012	0.64613			treatmentA	MGYG-HGUT-04017	Bacteria	Firmicutes_A	Clostridia	Christensenellales	CAG-74
3637	3.35293	1.4385			treatmentA	MGYG-HGUT-00738	Bacteria	Firmicutes_A	Clostridia	TANB77	CAG-508	CAG-269
6089	3.31816	1.1584			treatmentA	MGYG-HGUT-02577	Bacteria	Proteobacteria	Gammaproteobacteria	Enterobacterales	Pasteurellaceae	Haemophilus_D
2671	-3.31615	1.0684			treatmentA	MGYG-HGUT-03887	Bacteria	Firmicutes_A	Clostridia	Oscillospirales	Acutalibacteraceae
4955	3.30406	1.26176			treatmentA	MGYG-HGUT-02767	Bacteria	Actinobacteriota	Coriobacteriia	Coriobacteriales	Coriobacteriaceae	Collinsella
1684	-3.30405	1.03186			treatmentA	Bifidobacterium pseudocatenulatum	Bacteria	Actinobacteriota	Actinobacteria	Actinomycetales	Bifidobacteriaceae	Bifidobacterium	Bifidobacterium pseudocatenulatum
3658	-3.30315	1.03483			treatmentA	MGYG-HGUT-01256	Bacteria	Firmicutes_A	Clostridia	TANB77	CAG-508	CAG-354
2831	3.30019	1.2268			treatmentA	MGYG-HGUT-02953	Bacteria	Firmicutes_A	Clostridia	Oscillospirales	Oscillospiraceae	Flavonifractor
5239	3.29437	1.18713			treatmentA	MGYG-HGUT-04408	Bacteria	Actinobacteriota	Coriobacteriia	Coriobacteriales	Coriobacteriaceae	Collinsella
2453	3.29417	1.22813			treatmentA	MGYG-HGUT-02233	Bacteria	Firmicutes_A	Clostridia	Oscillospirales	Acutalibacteraceae	Acutalibacter
2597	3.2354	1.27609			treatmentA	MGYG-HGUT-00443	Bacteria	Firmicutes_A	Clostridia	Oscillospirales	Acutalibacteraceae	Eubacterium_R
6045	3.14113	0.854457			treatmentA	MGYG-HGUT-02675	Bacteria	Bacteroidota	Bacteroidia	Bacteroidales	Rikenellaceae	Alistipes
3649	-3.13153	0.502937			treatmentA	MGYG-HGUT-03284	Bacteria	Firmicutes_A	Clostridia	TANB77	CAG-508	CAG-269
4275	3.07543	1.18222			treatmentA	MGYG-HGUT-02010	Bacteria	Firmicutes_A	Clostridia	Peptostreptococcales	Anaerovoracaceae
1987	3.06083	1.24244			treatmentA	Haemophilus_D parainfluenzae_L	Bacteria	Proteobacteria	Gammaproteobacteria	Enterobacterales	Pasteurellaceae	Haemophilus_D	Haemophilus_D parainfluenzae_L
3659	-3.02872	0.692734			treatmentA	MGYG-HGUT-04005	Bacteria	Firmicutes_A	Clostridia	TANB77	CAG-508	CAG-354
769	3.01874	1.19302			treatmentA	Bariatricus massiliensis	Bacteria	Firmicutes_A	Clostridia	Lachnospirales	Lachnospiraceae	Bariatricus	Bariatricus massiliensis
3188	3.00771	1.18427			treatmentA	MGYG-HGUT-02913	Bacteria	Firmicutes_A	Clostridia	Oscillospirales	CAG-382
4512	2.99084	1.14926			treatmentA	MGYG-HGUT-00754	Bacteria	Firmicutes	Bacilli	Lactobacillales	Streptococcaceae	Streptococcus
264	2.92282	1.21735			treatmentA	CAG-791 sp000431495	Bacteria	Firmicutes_A	Clostridia	Lachnospirales	Lachnospiraceae	CAG-791	CAG-791 sp000431495
2809	2.92014	1.40482			treatmentA	MGYG-HGUT-03042	Bacteria	Firmicutes_A	Clostridia	Oscillospirales	Ruminococcaceae	Gemmiger
757	2.8793	1.33429			treatmentA	Akkermansia sp001580195	Bacteria	Verrucomicrobiota	Verrucomicrobiae	Verrucomicrobiales	Akkermansiaceae	Akkermansia	Akkermansia sp001580195
3963	2.86479	1.0996			treatmentA	MGYG-HGUT-00501	Bacteria	Firmicutes_A	Clostridia	Lachnospirales	Lachnospiraceae	CAG-127
3008	2.8539	1.23086			treatmentA	MGYG-HGUT-02084	Bacteria	Firmicutes_A	Clostridia	Oscillospirales	Oscillospiraceae	UBA1777
2366	2.82637	0.859101			treatmentA	Bacteroides massiliensis	Bacteria	Bacteroidota	Bacteroidia	Bacteroidales	Bacteroidaceae	Bacteroides	Bacteroides massiliensis
1986	-2.82324	0.778312			treatmentA	Bifidobacterium sp002742445	Bacteria	Actinobacteriota	Actinobacteria	Actinomycetales	Bifidobacteriaceae	Bifidobacterium	Bifidobacterium sp002742445
3156	-2.8012	0.701062			treatmentA	MGYG-HGUT-04353	Bacteria	Firmicutes_A	Clostridia	Oscillospirales	CAG-272
6013	2.77512	0.788144			treatmentA	MGYG-HGUT-02109	Bacteria	Bacteroidota	Bacteroidia	Bacteroidales	UBA932	UBA1232
3027	2.76757	1.35952			treatmentA	MGYG-HGUT-00334	Bacteria	Firmicutes_A	Clostridia	Oscillospirales	Oscillospiraceae	UBA5446
2963	2.75009	1.20709			treatmentA	MGYG-HGUT-01228	Bacteria	Firmicutes_A	Clostridia	Oscillospirales	Oscillospiraceae	CAG-110
4302	2.74759	0.364322			treatmentA	MGYG-HGUT-00001	Bacteria	Firmicutes_A	Clostridia	Peptostreptococcales	Peptostreptococcaceae	GCA-900066495
1267	-2.74067	0.976528			treatmentA	Blautia_A hydrogenotrophica	Bacteria	Firmicutes_A	Clostridia	Lachnospirales	Lachnospiraceae	Blautia_A	Blautia_A hydrogenotrophica
2127	-2.72919	0.784045			treatmentA	Bifidobacterium catenulatum	Bacteria	Actinobacteriota	Actinobacteria	Actinomycetales	Bifidobacteriaceae	Bifidobacterium	Bifidobacterium catenulatum
1712	2.72595	1.39853			treatmentA	Propionibacterium freudenreichii	Bacteria	Actinobacteriota	Actinobacteria	Propionibacteriales	Propionibacteriaceae	Propionibacterium	Propionibacterium freudenreichii
1791	-2.68812	1.72139			treatmentA	CAG-452 sp000434035	Bacteria	Firmicutes_A	Clostridia	TANB77	CAG-508	CAG-452	CAG-452 sp000434035
3252	2.68289	0.430084			treatmentA	MGYG-HGUT-00747	Bacteria	Firmicutes_A	Clostridia	Christensenellales	CAG-74	RUG563
3867	2.6617	1.18689			treatmentA	MGYG-HGUT-00913	Bacteria	Firmicutes_A	Clostridia	Lachnospirales	Lachnospiraceae	Blautia
2629	2.65754	1.3102			treatmentA	MGYG-HGUT-04560	Bacteria	Firmicutes_A	Clostridia	Oscillospirales	Acutalibacteraceae	UBA737
5092	2.65747	1.18526			treatmentA	MGYG-HGUT-01108	Bacteria	Actinobacteriota	Coriobacteriia	Coriobacteriales	Coriobacteriaceae	Collinsella
3442	2.63545	0.932278			treatmentA	MGYG-HGUT-04578	Bacteria	Firmicutes_A	Clostridia	4C28d-15	CAG-552
4202	-2.63227	1.09802			treatmentA	MGYG-HGUT-02683	Bacteria	Firmicutes_A	Clostridia	Monoglobales
3632	-2.6321	1.14711			treatmentA	MGYG-HGUT-01989	Bacteria	Firmicutes_A	Clostridia	TANB77	CAG-508	CAG-269
3258	2.62515	1.05339			treatmentA	MGYG-HGUT-04154	Bacteria	Firmicutes_A	Clostridia	Christensenellales	CAG-74
5190	-2.62511	0.880407			treatmentA	MGYG-HGUT-01583	Bacteria	Actinobacteriota	Coriobacteriia	Coriobacteriales	Coriobacteriaceae	Collinsella
5970	-2.60823	1.22574			treatmentA	MGYG-HGUT-03240	Bacteria	Bacteroidota	Bacteroidia	Bacteroidales	Marinifilaceae	Butyricimonas
5288	2.56226	0.744534			treatmentA	MGYG-HGUT-03078	Bacteria	Actinobacteriota	Coriobacteriia	Coriobacteriales	Coriobacteriaceae	Collinsella
311	2.53575	0.852055			treatmentA	Agathobaculum desmolans	Bacteria	Firmicutes_A	Clostridia	Oscillospirales	Butyricicoccaceae	Agathobaculum	Agathobaculum desmolans
4929	-2.53513	0.650099			treatmentA	MGYG-HGUT-00341	Bacteria	Actinobacteriota	Coriobacteriia	Coriobacteriales	Atopobiaceae
831	2.53472	1.32257			treatmentA	Streptococcus gordonii	Bacteria	Firmicutes	Bacilli	Lactobacillales	Streptococcaceae	Streptococcus	Streptococcus gordonii
5706	-2.53437	1.19169			treatmentA	MGYG-HGUT-02783	Bacteria	Bacteroidota	Bacteroidia	Bacteroidales	Bacteroidaceae	Prevotellamassilia
3276	2.53272	1.17773			treatmentA	MGYG-HGUT-03871	Bacteria	Firmicutes_A	Clostridia	Christensenellales	CAG-74
[truncated: 1,504 more rows]

## Sheet: LFD re-introduction vs treatm
taxonomy_id	diff_abn	std_err	p_value	p_adjusted	variable	name	domain	phylum	class	order	family	genus	species
[truncated: 2,049 more rows]

[truncated: 4 more sheets: Prob R vs NR at baseline, Prob First R vs baseline, Prob True R multi treatment , Prob First R CC vs Treat]
