# Supplementary material for: Long-Term Effects of a Web-Based Low-FODMAP Diet Versus Probiotic Treatment for Irritable Bowel Syndrome, Including Shotgun Analyses of Microbiota: Randomized, Double-Crossover Clinical Trial
Source: J Med Internet Res. 2021 Dec 14;23(12):e30291. doi: 10.2196/30291 (PMC8715363; doi:10.2196/30291)
Supplement: Multimedia Appendix 4 [file jmir_v23i12e30291_app4.xlsx]

## Sheet: LFD R vs NR at baseline
module	diff_abn	std_err	p_value	p_adjusted	variable	super_module	name
M00178	-0.335099		0.999182	0.999998	groupA responder
M00527	0.380779		0.999239	0.999998	groupA responder	Lysine metabolism	M00527 Lysine biosynthesis, DAP aminotransferase pathway, aspartate => lysine
M00096	-0.32774	663178	0.999283	0.999998	groupA responder	Terpenoid backbone biosynthesis	M00096 C5 isoprenoid biosynthesis, non-mevalonate pathway
M00002	0.365299	468937	0.99934	0.999998	groupA responder	Central carbohydrate metabolism	M00002 Glycolysis, core module involving three-carbon compounds
M00179	-0.0424899	411285	0.999375	0.999998	groupA responder
M00115	-0.992648	1.48291e+06	0.999378	0.999998	groupA responder	Cofactor and vitamin metabolism	M00115 NAD biosynthesis, aspartate => quinolinate => NAD
M00053	2.27074	1.32636e+06	0.999409	0.999998	groupA responder	Pyrimidine metabolism	M00053 Pyrimidine deoxyribonuleotide biosynthesis, CDP/CTP => dCDP/dCTP,dTDP/dTTP
M00631	-0.356969		0.99942	0.999998	groupA responder	Other carbohydrate metabolism	M00631 D-Galacturonate degradation (bacteria), D-galacturonate => pyruvate + D-glyceraldehyde 3P
M00048	-0.0749746		0.999428	0.999998	groupA responder	Purine metabolism	M00048 Inosine monophosphate biosynthesis, PRPP + glutamine => IMP
M00126	-0.810224	680406	0.99944	0.999998	groupA responder	Cofactor and vitamin metabolism	M00126 Tetrahydrofolate biosynthesis, GTP => THF
M00525	0.352405	447114	0.999442	0.999998	groupA responder	Lysine metabolism	M00525 Lysine biosynthesis, acetyl-DAP pathway, aspartate => lysine
M00061	1.94556	1.10148e+06	0.999444	0.999998	groupA responder	Other carbohydrate metabolism	M00061 D-Glucuronate degradation, D-glucuronate => pyruvate + D-glyceraldehyde 3P
M00018	0.104764	647195	0.999473	0.999998	groupA responder	Serine and threonine metabolism	M00018 Threonine biosynthesis, aspartate => homoserine => threonine
M00051	-0.0702547	663178	0.999482	0.999998	groupA responder	Pyrimidine metabolism	M00051 Uridine monophosphate biosynthesis, glutamine (+ PRPP) => UMP
M00374	-0.507709	1048576	0.999484	0.999998	groupA responder	Carbon fixation	M00374 Dicarboxylate-hydroxybutyrate cycle
M00028	-0.0920658		0.999491	0.999998	groupA responder	Arginine and proline metabolism	M00028 Ornithine biosynthesis, glutamate => ornithine
M00017	0.0638297		0.9995	0.999998	groupA responder	Cysteine and methionine metabolism	M00017 Methionine biosynthesis, apartate => homoserine => methionine
M00741	0.141795	2.96582e+06	0.999501	0.999998	groupA responder	Other carbohydrate metabolism	M00741 Propanoyl-CoA metabolism, propanoyl-CoA => succinyl-CoA
M00060	-0.982844	2.96582e+06	0.999531	0.999998	groupA responder	Lipopolysaccharide metabolism	M00060 KDO2-lipid A biosynthesis, Raetz pathway, LpxL-LpxM type
M00014	1.08219	1.3981e+06	0.999531	0.999998	groupA responder	Other carbohydrate metabolism	M00014 Glucuronate pathway (uronate pathway)
M00157	-1.8057		0.999536	0.999998	groupA responder	ATP synthesis	M00157 F-type ATPase, prokaryotes and chloroplasts
M00016	0.811951		0.999546	0.999998	groupA responder	Lysine metabolism	M00016 Lysine biosynthesis, succinyl-DAP pathway, aspartate => lysine
M00025	-3.35661		0.999552	0.999998	groupA responder	Aromatic amino acid metabolism	M00025 Tyrosine biosynthesis, chorismate => HPP => tyrosine
M00260	-1.50259		0.999557	0.999998	groupA responder
M00006	-0.163843	894229	0.999559	0.999998	groupA responder	Central carbohydrate metabolism	M00006 Pentose phosphate pathway, oxidative phase, glucose 6P => ribulose 5P
M00083	0.128282		0.999568	0.999998	groupA responder	Fatty acid metabolism	M00083 Fatty acid biosynthesis, elongation
M00167	-1.07954		0.999569	0.999998	groupA responder	Carbon fixation	M00167 Reductive pentose phosphate cycle, glyceraldehyde-3P => ribulose-5P
M00357	-0.166253		0.999569	0.999998	groupA responder	Methane metabolism	M00357 Methanogenesis, acetate => methane
M00012	0.585021	1.71232e+06	0.999572	0.999998	groupA responder	Other carbohydrate metabolism	M00012 Glyoxylate cycle
M00127	0.640258	1.53154e+06	0.999581	0.999998	groupA responder	Cofactor and vitamin metabolism	M00127 Thiamine biosynthesis, prokaryotes, AIR (+ DXP/tyrosine) => TMP/TPP
M00036	-1.60167	1.43863e+06	0.999581	0.999998	groupA responder	Branched-chain amino acid metabolism	M00036 Leucine degradation, leucine => acetoacetate + acetyl-CoA
M00596	0.408269		0.9996	0.999998	groupA responder	Sulfur metabolism	M00596 Dissimilatory sulfate reduction, sulfate => H2S
M00632	-0.56468		0.999602	0.999998	groupA responder	Other carbohydrate metabolism	M00632 Galactose degradation, Leloir pathway, galactose => alpha-D-glucose-1P
M00122	-0.47414		0.999603	0.999998	groupA responder	Cofactor and vitamin metabolism	M00122 Cobalamin biosynthesis, cobyrinate a,c-diamide => cobalamin
M00579	-0.567437	807194	0.999614	0.999998	groupA responder	Carbon fixation	M00579 Phosphate acetyltransferase-acetate kinase pathway, acetyl-CoA => acetate
M00570	1.23454		0.999614	0.999998	groupA responder	Branched-chain amino acid metabolism	M00570 Isoleucine biosynthesis, threonine => 2-oxobutanoate => isoleucine
M00620	-3.43688	856159	0.999622	0.999998	groupA responder	Carbon fixation	M00620 Incomplete reductive citrate cycle, acetyl-CoA => oxoglutarate
M00308	0.143342		0.999622	0.999998	groupA responder	Central carbohydrate metabolism	M00308 Semi-phosphorylative Entner-Doudoroff pathway, gluconate => glycerate-3P
M00082	-0.471183		0.999625	0.999998	groupA responder	Fatty acid metabolism	M00082 Fatty acid biosynthesis, initiation
M00549	-0.362238		0.99963	0.999998	groupA responder	Other carbohydrate metabolism	M00549 Nucleotide sugar biosynthesis, glucose => UDP-glucose
M00011	0.220902		0.999632	0.999998	groupA responder	Central carbohydrate metabolism	M00011 Citrate cycle, second carbon oxidation, 2-oxoglutarate => oxaloacetate
M00173	3.4624		0.999642	0.999998	groupA responder	Carbon fixation	M00173 Reductive citrate cycle (Arnon-Buchanan cycle)
M00183	1.69664		0.999646	0.999998	groupA responder
M00033	0.556903		0.999651	0.999998	groupA responder	Serine and threonine metabolism	M00033 Ectoine biosynthesis, aspartate => ectoine
M00022	-0.0254379	1048576	0.999651	0.999998	groupA responder	Aromatic amino acid metabolism	M00022 Shikimate pathway, phosphoenolpyruvate + erythrose-4P => chorismate
M00050	1.89684		0.999654	0.999998	groupA responder	Purine metabolism	M00050 Guanine ribonucleotide biosynthesis IMP => GDP,GTP
M00346	0.070743	2.96582e+06	0.999655	0.999998	groupA responder	Methane metabolism	M00346 Formaldehyde assimilation, serine pathway
M00140	0.369459		0.99966	0.999998	groupA responder	Cofactor and vitamin metabolism	M00140 C1-unit interconversion, prokaryotes
M00029	0.50455	605396	0.999661	0.999998	groupA responder	Arginine and proline metabolism	M00029 Urea cycle
M00577	-0.175969		0.999666	0.999998	groupA responder	Cofactor and vitamin metabolism	M00577 Biotin biosynthesis, BioW pathway, pimelate => pimeloyl-CoA => biotin
M00344	-0.274357	1.16329e+06	0.999667	0.999998	groupA responder	Methane metabolism	M00344 Formaldehyde assimilation, xylulose monophosphate pathway
M00565	0.199155		0.999669	0.999998	groupA responder	Other carbohydrate metabolism	M00565 Trehalose biosynthesis, D-glucose 1P => trehalose
M00035	3.86903	1.32636e+06	0.999684	0.999998	groupA responder	Cysteine and methionine metabolism	M00035 Methionine degradation
M00166	-0.0310755	689539	0.999686	0.999998	groupA responder	Carbon fixation	M00166 Reductive pentose phosphate cycle, ribulose-5P => glyceraldehyde-3P
M00165	0.663215		0.99969	0.999998	groupA responder	Carbon fixation	M00165 Reductive pentose phosphate cycle (Calvin cycle)
M00034	-0.249163		0.999691	0.999998	groupA responder	Cysteine and methionine metabolism	M00034 Methionine salvage pathway
M00376	0.567422	1.71232e+06	0.999692	0.999998	groupA responder	Carbon fixation	M00376 3-Hydroxypropionate bi-cycle
M00023	1.12824		0.999692	0.999998	groupA responder	Aromatic amino acid metabolism	M00023 Tryptophan biosynthesis, chorismate => tryptophan
M00021	1.85784		0.999693	0.999998	groupA responder	Cysteine and methionine metabolism	M00021 Cysteine biosynthesis, serine => cysteine
M00133	0.0280843		0.999696	0.999998	groupA responder	Polyamine biosynthesis	M00133 Polyamine biosynthesis, arginine => agmatine => putrescine => spermidine
M00535	0.513164	1.12097e+06	0.999696	0.999998	groupA responder	Branched-chain amino acid metabolism	M00535 Isoleucine biosynthesis, pyruvate => 2-oxobutanoate
M00024	0.667398	1.21079e+06	0.999701	0.999998	groupA responder	Aromatic amino acid metabolism	M00024 Phenylalanine biosynthesis, chorismate => phenylpyruvate => phenylalanine
M00546	0.452782		0.999704	0.999998	groupA responder	Purine metabolism	M00546 Purine degradation, xanthine => urea
M00119	-0.839719		0.999704	0.999998	groupA responder	Cofactor and vitamin metabolism	M00119 Pantothenate biosynthesis, valine/L-aspartate => pantothenate
M00844	0.239287		0.999716	0.999998	groupA responder	Arginine and proline metabolism	M00844 Arginine biosynthesis, ornithine => arginine
M00013	-0.243463		0.99972	0.999998	groupA responder	Other carbohydrate metabolism	M00013 Malonate semialdehyde pathway, propanoyl-CoA => acetyl-CoA
M00032	0.525917		0.999722	0.999998	groupA responder	Lysine metabolism	M00032 Lysine degradation, lysine => saccharopine => acetoacetyl-CoA
M00144	1.24206		0.999738	0.999998	groupA responder	ATP synthesis	M00144 NADH:quinone oxidoreductase, prokaryotes
M00718	0.0843685	4.65316e+06	0.999742	0.999998	groupA responder	Drug resistance	M00718 Multidrug resistance, efflux pump MexAB-OprM
M00841	-1.93411	765772	0.999743	0.999998	groupA responder	Cofactor and vitamin metabolism	M00841 Tetrahydrofolate biosynthesis, mediated by PTPS, GTP => THF
M00845	1.57657		0.999745	0.999998	groupA responder	Arginine and proline metabolism	M00845 Arginine biosynthesis, glutamate => acetylcitrulline => arginine
M00627	0.00451054		0.999753	0.999998	groupA responder	Drug resistance	M00627 beta-Lactam resistance, Bla system
M00123	0.129534		0.999759	0.999998	groupA responder	Cofactor and vitamin metabolism	M00123 Biotin biosynthesis, pimeloyl-ACP/CoA => biotin
M00573	0.129534		0.999759	0.999998	groupA responder	Cofactor and vitamin metabolism	M00573 Biotin biosynthesis, BioI pathway, long-chain-acyl-ACP => pimeloyl-ACP => biotin
M00572	1.58345	1.18633e+06	0.999762	0.999998	groupA responder	Cofactor and vitamin metabolism	M00572 Pimeloyl-ACP biosynthesis, BioC-BioH pathway, malonyl-ACP => pimeloyl-ACP
M00052	-1.58768		0.999762	0.999998	groupA responder	Pyrimidine metabolism	M00052 Pyrimidine ribonucleotide biosynthesis, UMP => UDP/UTP,CDP/CTP
M00567	0.171168		0.999763	0.999998	groupA responder	Methane metabolism	M00567 Methanogenesis, CO2 => methane
M00063	-0.26609		0.999766	0.999998	groupA responder	Lipopolysaccharide metabolism	M00063 CMP-KDO biosynthesis
M00550	0.0767942		0.999769	0.999998	groupA responder	Other carbohydrate metabolism	M00550 Ascorbate degradation, ascorbate => D-xylulose-5P
M00609	-0.0242511		0.999773	0.999998	groupA responder	Cysteine and methionine metabolism	M00609 Cysteine biosynthesis, methionine => cysteine
M00364	0.162499	2.42158e+06	0.999777	0.999998	groupA responder	Terpenoid backbone biosynthesis	M00364 C10-C20 isoprenoid biosynthesis, bacteria
M00135	-0.368003	2.96582e+06	0.999777	0.999998	groupA responder	Polyamine biosynthesis	M00135 GABA biosynthesis, eukaryotes, putrescine => GABA
M00848	0.089121		0.999779	0.999998	groupA responder	Biosynthesis of other antibiotics	M00848 Aurachin biosynthesis, anthranilate => aurachin A
M00007	-1.11384	988607	0.999784	0.999998	groupA responder	Central carbohydrate metabolism	M00007 Pentose phosphate pathway, non-oxidative phase, fructose 6P => ribose 5P
M00373	-0.0564276		0.999787	0.999998	groupA responder	Other carbohydrate metabolism	M00373 Ethylmalonyl pathway
M00846	3.85969	1.78846e+06	0.999788	0.999998	groupA responder	Cofactor and vitamin metabolism	M00846 Siroheme biosynthesis, glutamyl-tRNA => siroheme
M00368	0.211739	1.48291e+06	0.999791	0.999998	groupA responder	Cysteine and methionine metabolism	M00368 Ethylene biosynthesis, methionine => ethylene
M00095	-0.167512		0.999793	0.999998	groupA responder	Terpenoid backbone biosynthesis	M00095 C5 isoprenoid biosynthesis, mevalonate pathway
M00078	0.205853		0.999793	0.999998	groupA responder	Glycosaminoglycan metabolism	M00078 Heparan sulfate degradation
M00039	-0.671279	1.67772e+06	0.999799	0.999998	groupA responder	Biosynthesis of phytochemical compounds	M00039 Monolignol biosynthesis, phenylalanine/tyrosine => monolignol
M00176	-0.391226		0.999799	0.999998	groupA responder	Sulfur metabolism	M00176 Assimilatory sulfate reduction, sulfate => H2S
M00307	-2.76355		0.9998	0.999998	groupA responder	Central carbohydrate metabolism	M00307 Pyruvate oxidation, pyruvate => acetyl-CoA
M00114	0.466765	1.26463e+06	0.999801	0.999998	groupA responder	Other carbohydrate metabolism	M00114 Ascorbate biosynthesis, plants, fructose-6P => ascorbate
M00009	-1.19846	605396	0.999802	0.999998	groupA responder	Central carbohydrate metabolism	M00009 Citrate cycle (TCA cycle, Krebs cycle)
M00141	-0.296139		0.999802	0.999998	groupA responder	Cofactor and vitamin metabolism	M00141 C1-unit interconversion, eukaryotes
M00120	-0.585368		0.999808	0.999998	groupA responder	Cofactor and vitamin metabolism	M00120 Coenzyme A biosynthesis, pantothenate => CoA
M00089	1.07891		0.999809	0.999998	groupA responder	Lipid metabolism	M00089 Triacylglycerol biosynthesis
M00064	-0.980245	2.96582e+06	0.99981	0.999998	groupA responder	Lipopolysaccharide metabolism	M00064 ADP-L-glycero-D-manno-heptose biosynthesis
M00740	0.914332		0.999811	0.999998	groupA responder	Other carbohydrate metabolism	M00740 Methylaspartate cycle
M00554	-0.269038		0.999812	0.999998	groupA responder	Other carbohydrate metabolism	M00554 Nucleotide sugar biosynthesis, galactose => UDP-galactose
M00026	0.23769		0.999813	0.999998	groupA responder	Histidine metabolism	M00026 Histidine biosynthesis, PRPP => histidine
M00093	0.108016		0.999817	0.999998	groupA responder	Lipid metabolism	M00093 Phosphatidylethanolamine (PE) biosynthesis, PA => PS => PE
M00001	0.327517		0.999817	0.999998	groupA responder	Central carbohydrate metabolism	M00001 Glycolysis (Embden-Meyerhof pathway), glucose => pyruvate
M00124	3.9225		0.999818	0.999998	groupA responder	Cofactor and vitamin metabolism	M00124 Pyridoxal-P biosynthesis, erythrose-4P => pyridoxal-P
M00377	0.0290467	1.3981e+06	0.999819	0.999998	groupA responder	Carbon fixation	M00377 Reductive acetyl-CoA pathway (Wood-Ljungdahl pathway)
M00422	2.06298		0.999822	0.999998	groupA responder	Methane metabolism	M00422 Acetyl-CoA pathway, CO2 => acetyl-CoA
M00598	0.482529	2.03454e+06	0.999822	0.999998	groupA responder	Photosynthesis	M00598 Anoxygenic photosystem I [BR:ko00194]
M00030	-4.477		0.999827	0.999998	groupA responder	Lysine metabolism	M00030 Lysine biosynthesis, AAA pathway, 2-oxoglutarate => 2-aminoadipate => lysine
M00003	-0.310268		0.999829	0.999998	groupA responder	Central carbohydrate metabolism	M00003 Gluconeogenesis, oxaloacetate => fructose-6P
M00145	-1.26259		0.999834	0.999998	groupA responder	ATP synthesis	M00145 NAD(P)H:quinone oxidoreductase, chloroplasts and cyanobacteria
M00842	0.0977923	1.53154e+06	0.999836	0.999998	groupA responder	Cofactor and vitamin metabolism	M00842 Tetrahydrobiopterin biosynthesis, GTP => BH4
M00019	0.327873		0.999839	0.999998	groupA responder	Branched-chain amino acid metabolism	M00019 Valine/isoleucine biosynthesis, pyruvate => valine / 2-oxobutanoate => isoleucine
M00079	-0.892625		0.99984	0.999998	groupA responder	Glycosaminoglycan metabolism	M00079 Keratan sulfate degradation
M00086	-0.36836		0.999841	0.999998	groupA responder	Fatty acid metabolism	M00086 beta-Oxidation, acyl-CoA synthesis
M00860	-1.02176	856159	0.999841	0.999998	groupA responder	Pathogenicity	M00860 Bacillus anthracis pathogenicity signature, polyglutamic acid capsule biosynthesis
M00530	0.482618		0.999841	0.999998	groupA responder	Nitrogen metabolism	M00530 Dissimilatory nitrate reduction, nitrate => ammonia
M00045	2.67506	1.18633e+07	0.999842	0.999998	groupA responder	Histidine metabolism	M00045 Histidine degradation, histidine => N-formiminoglutamate => glutamate
M00797	0.260874		0.999845	0.999998	groupA responder	Polyketide sugar unit biosynthesis	M00797 dTDP-D-desosamine biosynthesis
M00170	0.10422	937875	0.999847	0.999998	groupA responder	Carbon fixation	M00170 C4-dicarboxylic acid cycle, phosphoenolpyruvate carboxykinase type
M00008	-4.13581	988607	0.999847	0.999998	groupA responder	Central carbohydrate metabolism	M00008 Entner-Doudoroff pathway, glucose-6P => glyceraldehyde-3P + pyruvate
M00027	0.349385	6.84927e+06	0.999851	0.999998	groupA responder	Other amino acid metabolism	M00027 GABA (gamma-Aminobutyrate) shunt
M00172	-0.0134423	2.7962e+06	0.999858	0.999998	groupA responder	Carbon fixation	M00172 C4-dicarboxylic acid cycle, NADP - malic enzyme type
M00375	0.08821	1.71232e+06	0.999858	0.999998	groupA responder	Carbon fixation	M00375 Hydroxypropionate-hydroxybutylate cycle
M00551	-0.9989	3.29028e+06	0.99986	0.999998	groupA responder	Aromatics degradation	M00551 Benzoate degradation, benzoate => catechol / methylbenzoate => methylcatechol
M00526	0.082131		0.99986	0.999998	groupA responder	Lysine metabolism	M00526 Lysine biosynthesis, DAP dehydrogenase pathway, aspartate => lysine
M00116	0.54085		0.999861	0.999998	groupA responder	Cofactor and vitamin metabolism	M00116 Menaquinone biosynthesis, chorismate (+ polyprenyl-PP) => menaquinol
M00660	-0.579556		0.999863	0.999998	groupA responder	Plant pathogenicity	M00660 Xanthomonas spp. pathogenicity signature, T3SS and effectors
M00004	1.01022	560487	0.999863	0.999998	groupA responder	Central carbohydrate metabolism	M00004 Pentose phosphate pathway (Pentose phosphate cycle)
M00651	0.195781		0.999864	0.999998	groupA responder	Drug resistance	M00651 Vancomycin resistance, D-Ala-D-Lac type
M00088	-0.094732	3.42463e+06	0.999865	0.999998	groupA responder	Lipid metabolism	M00088 Ketone body biosynthesis, acetyl-CoA => acetoacetate/3-hydroxybutyrate/acetone
M00855	0.810982	937875	0.999867	0.999998	groupA responder	Other carbohydrate metabolism	M00855 Glycogen degradation, glycogen => glucose-6P
M00802	1.36853		0.999868	0.999998	groupA responder	Polyketide sugar unit biosynthesis	M00802 dTDP-D-forosamine biosynthesis
M00049	-0.447004		0.999869	0.999998	groupA responder	Purine metabolism	M00049 Adenine ribonucleotide biosynthesis, IMP => ADP,ATP
M00793	-2.11825	1.12097e+06	0.999869	0.999998	groupA responder	Polyketide sugar unit biosynthesis	M00793 dTDP-L-rhamnose biosynthesis
M00705	-0.453197		0.999869	0.999998	groupA responder	Drug resistance	M00705 Multidrug resistance, efflux pump MepA
M00159	-0.683392	2.09715e+06	0.999869	0.999998	groupA responder	ATP synthesis	M00159 V-type ATPase, prokaryotes
M00090	0.632072		0.999869	0.999998	groupA responder	Lipid metabolism	M00090 Phosphatidylcholine (PC) biosynthesis, choline => PC
M00345	-0.494833	501315	0.999871	0.999998	groupA responder	Methane metabolism	M00345 Formaldehyde assimilation, ribulose monophosphate pathway
M00569	-0.284341	3.1706e+06	0.999872	0.999998	groupA responder	Aromatics degradation	M00569 Catechol meta-cleavage, catechol => acetyl-CoA / 4-methylcatechol => propanoyl-CoA
M00843	-0.472859	1.5853e+06	0.999874	0.999998	groupA responder	Cofactor and vitamin metabolism	M00843 L-threo-Tetrahydrobiopterin biosynthesis, GTP => L-threo-BH4
M00005	-0.0895308	988607	0.999874	0.999998	groupA responder	Central carbohydrate metabolism	M00005 PRPP biosynthesis, ribose 5P => PRPP
M00015	1.35263		0.999874	0.999998	groupA responder	Arginine and proline metabolism	M00015 Proline biosynthesis, glutamate => proline
M00696	-0.479067		0.999875	0.999998	groupA responder	Drug resistance	M00696 Multidrug resistance, efflux pump AcrEF-TolC
M00129	-0.0524808		0.999875	0.999998	groupA responder	Other carbohydrate metabolism	M00129 Ascorbate biosynthesis, animals, glucose-1P => ascorbate
M00532	-0.657372		0.999875	0.999998	groupA responder	Other carbohydrate metabolism	M00532 Photorespiration
M00149	-0.0402722		0.999877	0.999998	groupA responder	ATP synthesis	M00149 Succinate dehydrogenase, prokaryotes
M00136	-0.351021		0.999878	0.999998	groupA responder	Polyamine biosynthesis	M00136 GABA biosynthesis, prokaryotes, putrescine => GABA
M00815	0.0806469		0.999879	0.999998	groupA responder	Biosynthesis of other antibiotics	M00815 Validamycin A biosynthesis, sedoheptulopyranose-7P => validamycin A
M00153	-2.29785	8.38861e+06	0.999882	0.999998	groupA responder	ATP synthesis	M00153 Cytochrome bd ubiquinol oxidase
M00529	0.978744		0.999882	0.999998	groupA responder	Nitrogen metabolism	M00529 Denitrification, nitrate => nitrogen
M00169	-0.0746542		0.999882	0.999998	groupA responder	Carbon fixation	M00169 CAM (Crassulacean acid metabolism), light
M00868	-2.55808	1.78846e+06	0.999883	0.999998	groupA responder	Cofactor and vitamin metabolism	M00868 Heme biosynthesis, animals and fungi, glycine => heme
M00010	-0.4543	915272	0.999884	0.999998	groupA responder	Central carbohydrate metabolism	M00010 Citrate cycle, first carbon oxidation, oxaloacetate => 2-oxoglutarate
M00356	0.208167		0.999885	0.999998	groupA responder	Methane metabolism	M00356 Methanogenesis, methanol => methane
M00867	-0.527044		0.999887	0.999998	groupA responder	Lipopolysaccharide metabolism	M00867 KDO2-lipid A modification pathway
M00643	0.699345	1.18633e+07	0.999888	0.999998	groupA responder	Drug resistance	M00643 Multidrug resistance, efflux pump MexXY-OprM
M00338	1.29046		0.999889	0.999998	groupA responder	Cysteine and methionine metabolism	M00338 Cysteine biosynthesis, homocysteine + serine => cysteine
M00171	-2.01588	2.65271e+06	0.999893	0.999998	groupA responder	Carbon fixation	M00171 C4-dicarboxylic acid cycle, NAD - malic enzyme type
M00854	-0.376793	856159	0.999893	0.999998	groupA responder	Other carbohydrate metabolism	M00854 Glycogen biosynthesis, glucose-1P => glycogen/starch
M00168	-0.275336		0.999897	0.999998	groupA responder	Carbon fixation	M00168 CAM (Crassulacean acid metabolism), dark
M00552	0.710693		0.999897	0.999998	groupA responder	Other carbohydrate metabolism	M00552 D-galactonate degradation, De Ley-Doudoroff pathway, D-galactonate => glycerate-3P
M00131	-0.128202	937875	0.999899	0.999998	groupA responder	Other carbohydrate metabolism	M00131 Inositol phosphate metabolism, Ins(1,3,4,5)P4 => Ins(1,3,4)P3 => myo-inositol
M00098	1.45408		0.999901	0.999998	groupA responder	Lipid metabolism	M00098 Acylglycerol degradation
M00649	-0.568959		0.999902	0.999998	groupA responder	Drug resistance	M00649 Multidrug resistance, efflux pump AdeABC
M00081	0.792144		0.999905	0.999998	groupA responder	Other carbohydrate metabolism	M00081 Pectin degradation
M00840	-0.85404	1.3981e+06	0.999906	0.999998	groupA responder	Cofactor and vitamin metabolism	M00840 Tetrahydrofolate biosynthesis, mediated by ribA and trpF, GTP => THF
M00642	-0.944114		0.999907	0.999998	groupA responder	Drug resistance	M00642 Multidrug resistance, efflux pump MexJK-OprM
M00866	0.245366	1.50664e+06	0.999908	0.999998	groupA responder	Lipopolysaccharide metabolism	M00866 KDO2-lipid A biosynthesis, Raetz pathway, non-LpxL-LpxM type
M00432	1.82197		0.99991	0.999998	groupA responder	Branched-chain amino acid metabolism	M00432 Leucine biosynthesis, 2-oxoisovalerate => 2-oxoisocaproate
M00615	-1.52189		0.999911	0.999998	groupA responder	Metabolic capacity	M00615 Nitrate assimilation
M00076	-0.147791	4.1943e+06	0.999912	0.999998	groupA responder	Glycosaminoglycan metabolism	M00076 Dermatan sulfate degradation
M00020	0.207586		0.999916	0.999998	groupA responder	Serine and threonine metabolism	M00020 Serine biosynthesis, glycerate-3P => serine
M00847	0.219554		0.999918	0.999998	groupA responder	Cofactor and vitamin metabolism	M00847 Heme biosynthesis, archaea, siroheme => heme
M00575	-0.234693	2.65271e+06	0.999918	0.999998	groupA responder	Pathogenicity	M00575 Pertussis pathogenicity signature, T1SS
M00137	-2.17034	3.38951e+06	0.999919	0.999998	groupA responder	Biosynthesis of phytochemical compounds	M00137 Flavanone biosynthesis, phenylalanine => naringenin
M00117	-0.857038	1.26463e+06	0.999919	0.999998	groupA responder	Cofactor and vitamin metabolism	M00117 Ubiquinone biosynthesis, prokaryotes, chorismate (+ polyprenyl-PP) => ubiquinol
M00040	0.0750346	741455	0.999921	0.999998	groupA responder	Aromatic amino acid metabolism	M00040 Tyrosine biosynthesis, chorismate => arogenate => tyrosine
M00366	0.1482	3.42463e+06	0.999921	0.999998	groupA responder	Terpenoid backbone biosynthesis	M00366 C10-C20 isoprenoid biosynthesis, plants
M00309	0.314032		0.999922	0.999998	groupA responder	Central carbohydrate metabolism	M00309 Non-phosphorylative Entner-Doudoroff pathway, gluconate/galactonate => glycerate
M00154	0.755299	4.13027e+06	0.999922	0.999998	groupA responder	ATP synthesis	M00154 Cytochrome c oxidase
M00726	-0.110929		0.999922	0.999998	groupA responder	Drug resistance	M00726 Cationic antimicrobial peptide (CAMP) resistance, lysyl-phosphatidylglycerol (L-PG) synthase MprF
M00542	1.9696	6.34119e+06	0.999923	0.999998	groupA responder	Pathogenicity	M00542 EHEC/EPEC pathogenicity signature, T3SS and effectors
M00778	-1.42078		0.999924	0.999998	groupA responder	Type II polyketide biosynthesis	M00778 Type II polyketide backbone biosynthesis, acyl-CoA + malonyl-CoA => polyketide
M00774	-7.36086		0.999924	0.999998	groupA responder	Macrolide biosynthesis	M00774 Erythromycin biosynthesis, propanoyl-CoA + methylmalonyl-CoA => deoxyerythronolide B => erythromycin A/B
M00100	-0.484077		0.999924	0.999998	groupA responder	Lipid metabolism	M00100 Sphingosine degradation
M00177	-0.88478		0.999924	0.999998	groupA responder
M00697	-0.589937		0.999925	0.999998	groupA responder	Drug resistance	M00697 Multidrug resistance, efflux pump MdtEF-TolC
M00814	-0.812938	3.7515e+06	0.999926	0.999998	groupA responder	Biosynthesis of other bacterial compounds	M00814 Acarbose biosynthesis, sedoheptulopyranose-7P => acarbose
M00038	-0.308016	1.64514e+06	0.999927	0.999998	groupA responder	Aromatic amino acid metabolism	M00038 Tryptophan metabolism, tryptophan => kynurenine => 2-aminomuconate
M00057	2.05205	2.37266e+07	0.99993	0.999998	groupA responder	Glycosaminoglycan metabolism	M00057 Glycosaminoglycan biosynthesis, linkage tetrasaccharide
M00365	-1.87107	4.1943e+06	0.99993	0.999998	groupA responder	Terpenoid backbone biosynthesis	M00365 C10-C20 isoprenoid biosynthesis, archaea
M00664	0.175723		0.999931	0.999998	groupA responder	Symbiosis	M00664 Nodulation
M00102	0.0975999		0.999932	0.999998	groupA responder	Sterol biosynthesis	M00102 Ergocalciferol biosynthesis, squalene 2,3-epoxide => ergosterol/ergocalciferol
M00175	1.49277	1.67772e+07	0.999933	0.999998	groupA responder	Nitrogen metabolism	M00175 Nitrogen fixation, nitrogen => ammonia
M00849	0.114774	1.71232e+06	0.999934	0.999998	groupA responder	Terpenoid backbone biosynthesis	M00849 C5 isoprenoid biosynthesis, mevalonate pathway, archaea
M00568	-1.40131		0.999937	0.999998	groupA responder	Aromatics degradation	M00568 Catechol ortho-cleavage, catechol => 3-oxoadipate
M00066	-0.345801		0.999939	0.999998	groupA responder	Lipid metabolism	M00066 Lactosylceramide biosynthesis
M00769	-1.04338	5.30542e+06	0.99994	0.999998	groupA responder	Drug resistance	M00769 Multidrug resistance, efflux pump MexPQ-OpmE
M00162	-0.0957035		0.99994	0.999998	groupA responder	ATP synthesis	M00162 Cytochrome b6f complex
M00850	0.435941	5.93164e+06	0.999941	0.999998	groupA responder	Pathogenicity	M00850 Vibrio cholerae pathogenicity signature, cholera toxins
M00118	-0.895151		0.999943	0.999998	groupA responder	Other amino acid metabolism	M00118 Glutathione biosynthesis, glutamate => glutathione
M00725	0.517887	3.7515e+06	0.999944	0.999998	groupA responder	Drug resistance	M00725 Cationic antimicrobial peptide (CAMP) resistance, dltABCD operon
M00077	0.444837		0.999944	0.999998	groupA responder	Glycosaminoglycan metabolism	M00077 Chondroitin sulfate degradation
M00787	1.2897		0.999944	0.999998	groupA responder	Biosynthesis of other antibiotics	M00787 Bacilysin biosynthesis, prephenate => bacilysin
M00097	-1.09124		0.999944	0.999998	groupA responder	Plant terpenoid biosynthesis	M00097 beta-Carotene biosynthesis, GGAP => beta-carotene
M00873	-1.13581	4.1943e+06	0.999946	0.999998	groupA responder	Fatty acid metabolism	M00873 Fatty acid biosynthesis in mitochondria, animals
M00112	-2.27549	6.58057e+06	0.999946	0.999998	groupA responder	Cofactor and vitamin metabolism	M00112 Tocopherol/tocotorienol biosynthesis, homogentisate + phytyl/geranylgeranyl-PP => tocopherol/tocotorienol
M00134	-6.71851	2.00526e+06	0.999946	0.999998	groupA responder	Polyamine biosynthesis	M00134 Polyamine biosynthesis, arginine => ornithine => putrescine
M00761	-3.63719		0.999949	0.999998	groupA responder	Other carbohydrate metabolism	M00761 Undecaprenylphosphate alpha-L-Ara4N biosynthesis, UDP-GlcA => undecaprenyl phosphate alpha-L-Ara4N
M00800	1.42423	4.33186e+06	0.99995	0.999998	groupA responder	Polyketide sugar unit biosynthesis	M00800 dTDP-L-megosamine biosynthesis
M00704	0.846308	1.18633e+07	0.99995	0.999998	groupA responder	Drug resistance	M00704 Tetracycline resistance, efflux pump Tet38
M00541	-1.39377	4.65316e+06	0.999952	0.999998	groupA responder	Aromatics degradation	M00541 Benzoyl-CoA degradation, benzoyl-CoA => 3-hydroxypimeloyl-CoA
M00121	-0.469999	894229	0.999953	0.999998	groupA responder	Cofactor and vitamin metabolism	M00121 Heme biosynthesis, plants and bacteria, glutamate => heme
M00799	-1.4496		0.999954	0.999998	groupA responder	Polyketide sugar unit biosynthesis	M00799 dTDP-L-oleandrose biosynthesis
M00625	0.667409		0.999954	0.999998	groupA responder	Drug resistance	M00625 Methicillin resistance
M00367	-0.881206		0.999954	0.999998	groupA responder	Terpenoid backbone biosynthesis	M00367 C10-C20 isoprenoid biosynthesis, non-plant eukaryotes
M00564	1.73584	6.84927e+06	0.999955	0.999998	groupA responder	Pathogenicity	M00564 Helicobacter pylori pathogenicity signature, cagA pathogenicity island
M00113	-0.160734		0.999956	0.999998	groupA responder	Lipid metabolism	M00113 Jasmonic acid biosynthesis
M00046	0.219399		0.999956	0.999998	groupA responder	Pyrimidine metabolism	M00046 Pyrimidine degradation, uracil => beta-alanine, thymine => 3-aminoisobutanoate
M00163	2.05179		0.999956	0.999998	groupA responder	Photosynthesis	M00163 Photosystem I [BR:ko00194]
M00156	-0.945121	1.43077e+07	0.999956	0.999998	groupA responder	ATP synthesis	M00156 Cytochrome c oxidase, cbb3-type
M00714	2.83252		0.999956	0.999998	groupA responder	Drug resistance	M00714 Multidrug resistance, efflux pump QacA
M00563	0.744763	1.71232e+06	0.999958	0.999998	groupA responder	Methane metabolism	M00563 Methanogenesis, methylamine/dimethylamine/trimethylamine => methane
M00852	0.952984		0.999959	0.999998	groupA responder	Pathogenicity	M00852 Vibrio cholerae pathogenicity signature, toxin coregulated pilus [BR:ko02044]
M00874	-0.00208061		0.999959	0.999998	groupA responder	Fatty acid metabolism	M00874 Fatty acid biosynthesis in mitochondria, fungi
M00433	1.15148	4.1943e+06	0.999959	0.999998	groupA responder	Lysine metabolism	M00433 Lysine biosynthesis, 2-oxoglutarate => 2-oxoadipate
M00125	-1.78131	605396	0.99996	0.999998	groupA responder	Cofactor and vitamin metabolism	M00125 Riboflavin biosynthesis, plants and bacteria, GTP => riboflavin/FMN/FAD
M00777	1.32203	9.30633e+06	0.99996	0.999998	groupA responder	Macrolide biosynthesis	M00777 Avermectin biosynthesis, 2-methylbutanoyl-CoA/isobutyryl-CoA => 6,8a-Seco-6,8a-deoxy-5-oxoavermectin 1a/1b aglycone => avermectin A1a/B1a/A1b/B1b
M00580	1.04936		0.999961	0.999998	groupA responder	Central carbohydrate metabolism	M00580 Pentose phosphate pathway, archaea, fructose 6P => ribose 5P
M00531	-0.223911	5.93164e+06	0.999961	0.999998	groupA responder	Nitrogen metabolism	M00531 Assimilatory nitrate reduction, nitrate => ammonia
M00872	0.548242		0.999961	0.999998	groupA responder	Glycan biosynthesis	M00872 O-glycan biosynthesis, mannose type (core M3)
M00744	-0.467567		0.999962	0.999998	groupA responder	Drug resistance	M00744 Cationic antimicrobial peptide (CAMP) resistance, protease PgtE
M00128	-0.0205381		0.999962	0.999998	groupA responder	Cofactor and vitamin metabolism	M00128 Ubiquinone biosynthesis, eukaryotes, 4-hydroxybenzoate + polyprenyl-PP => ubiquinol
M00825	3.0222		0.999965	0.999998	groupA responder	Enediyne biosynthesis	M00825 10-membered enediyne core biosynthesis, malonyl-CoA => 3-hydroxyhexadeca-4,6,8,10,12,14-hexaenoyl-ACP => 10-membered enediyne core
M00803	2.68121	6.84927e+06	0.999965	0.999998	groupA responder	Polyketide sugar unit biosynthesis	M00803 dTDP-D-angolosamine biosynthesis
M00804	2.79318	9.68633e+06	0.999966	0.999998	groupA responder	Nitrogen metabolism	M00804 Complete nitrification, comammox, ammonia => nitrite => nitrate
M00789	2.03458	5.59241e+06	0.999966	0.999998	groupA responder	Biosynthesis of other bacterial compounds	M00789 Rebeccamycin biosynthesis, tryptophan => rebeccamycin
M00636	0.442706		0.999966	0.999998	groupA responder	Aromatics degradation	M00636 Phthalate degradation, phthalate => protocatechuate
M00876	-0.855996	5.30542e+06	0.999967	0.999998	groupA responder	Biosynthesis of other bacterial compounds	M00876 Staphyloferrin A biosynthesis, L-ornithine => staphyloferrin A
M00652	-0.234443	2.52926e+06	0.999967	0.999998	groupA responder	Drug resistance	M00652 Vancomycin resistance, D-Ala-D-Ser type
M00851	-3.24447	4.84317e+06	0.999967	0.999998	groupA responder	Drug resistance	M00851 Carbapenem resistance
M00358	0.0930809		0.999968	0.999998	groupA responder	Methane metabolism	M00358 Coenzyme M biosynthesis
M00595	-0.459447	7.503e+06	0.999969	0.999998	groupA responder	Sulfur metabolism	M00595 Thiosulfate oxidation by SOX complex, thiosulfate => sulfate
M00042	-0.506631		0.999969	0.999998	groupA responder	Aromatic amino acid metabolism	M00042 Catecholamine biosynthesis, tyrosine => dopamine => noradrenaline => adrenaline
M00630	-0.414426	4.65316e+06	0.99997	0.999998	groupA responder	Other carbohydrate metabolism	M00630 D-Galacturonate degradation (fungi), D-galacturonate => glycerol
M00555	1.26385		0.99997	0.999998	groupA responder	Serine and threonine metabolism	M00555 Betaine biosynthesis, choline => betaine
M00790	3.12394		0.99997	0.999998	groupA responder	Biosynthesis of other bacterial compounds	M00790 Pyrrolnitrin biosynthesis, tryptophan => pyrrolnitrin
M00044	0.587094		0.999971	0.999998	groupA responder	Aromatic amino acid metabolism	M00044 Tyrosine degradation, tyrosine => homogentisate
M00099	0.167521		0.999972	0.999998	groupA responder	Lipid metabolism	M00099 Sphingosine biosynthesis
M00801	0.543253		0.999972	0.999998	groupA responder	Polyketide sugar unit biosynthesis	M00801 dTDP-L-olivose biosynthesis
M00155	0.261686	6.84927e+06	0.999972	0.999998	groupA responder	ATP synthesis	M00155 Cytochrome c oxidase, prokaryotes
M00037	-2.05774	7.503e+06	0.999974	0.999998	groupA responder	Aromatic amino acid metabolism	M00037 Melatonin biosynthesis, animals, tryptophan => serotonin => melatonin
M00830	0.193457		0.999975	0.999998	groupA responder	Enediyne biosynthesis	M00830 Neocarzinostatin naphthoate moiety biosynthesis, malonyl-CoA => 2-hydroxy-5-methyl-1-naphthoate => 2-hydroxy-7-methoxy-5-methyl-1-naphthoyl-CoA
M00544	-2.39415	4.40591e+06	0.999976	0.999998	groupA responder	Aromatics degradation	M00544 Carbazole degradation, carbazole => 2-oxopent-4-enoate + anthranilate
M00072	-2.02922	6.58057e+06	0.999978	0.999998	groupA responder	Glycan biosynthesis	M00072 N-glycosylation by oligosaccharyltransferase
M00537	0.243719	4.26142e+06	0.999978	0.999998	groupA responder	Aromatics degradation	M00537 Xylene degradation, xylene => methylbenzoate
M00875	0.880793		0.999978	0.999998	groupA responder	Biosynthesis of other bacterial compounds	M00875 Staphyloferrin B biosynthesis, L-serine => staphyloferrin B
M00810	-0.352064		0.999979	0.999998	groupA responder	Cofactor and vitamin metabolism	M00810 Nicotine degradation, pyridine pathway, nicotine => 2,6-dihydroxypyridine/succinate semialdehyde
M00065	-3.7451		0.999979	0.999998	groupA responder	Glycan biosynthesis	M00065 GPI-anchor biosynthesis, core oligosaccharide
M00811	-0.106245		0.99998	0.999998	groupA responder	Cofactor and vitamin metabolism	M00811 Nicotine degradation, pyrrolidine pathway, nicotine => succinate semialdehyde
M00698	1.18908		0.999983	0.999998	groupA responder	Drug resistance	M00698 Multidrug resistance, efflux pump BpeEF-OprC
M00783	-1.42301		0.999983	0.999998	groupA responder	Type II polyketide biosynthesis	M00783 Tetracenomycin C/8-demethyltetracenomycin C biosynthesis, tetracenomycin F2 => tetracenomycin C/8-demethyltetracenomycin C
M00746	-4.61683		0.999984	0.999998	groupA responder	Drug resistance	M00746 Multidrug resistance, repression of porin OmpF
M00736	1.31362		0.999984	0.999998	groupA responder	Biosynthesis of beta-lactams	M00736 Nocardicin A biosynthesis, L-pHPG + arginine + serine => nocardicin A
M00418	-1.55614	1.43077e+07	0.999985	0.999998	groupA responder	Aromatics degradation	M00418 Toluene degradation, anaerobic, toluene => benzoyl-CoA
M00675	-2.70815		0.999985	0.999998	groupA responder	Biosynthesis of beta-lactams	M00675 Carbapenem-3-carboxylate biosynthesis, pyrroline-5-carboxylate + malonyl-CoA => carbapenem-3-carboxylate
M00545	0.740289	3.57691e+06	0.999986	0.999998	groupA responder	Aromatics degradation	M00545 Trans-cinnamate degradation, trans-cinnamate => acetyl-CoA
M00824	0.684042	3.06309e+06	0.999986	0.999998	groupA responder	Enediyne biosynthesis	M00824 9-membered enediyne core biosynthesis, malonyl-CoA => 3-hydroxyhexadeca-4,6,8,10,12,14-hexaenoyl-ACP => 9-membered enediyne core
M00101	-1.89246	1.06108e+07	0.999986	0.999998	groupA responder	Sterol biosynthesis	M00101 Cholesterol biosynthesis, squalene 2,3-epoxide => cholesterol
M00673	2.01974	8.38861e+06	0.999986	0.999998	groupA responder	Biosynthesis of beta-lactams	M00673 Cephamycin C biosynthesis, aminoadipate + cycteine + valine => cephamycin C
M00835	0.423832		0.999986	0.999998	groupA responder	Biosynthesis of other bacterial compounds	M00835 Pyocyanine biosynthesis, chorismate => pyocyanine
M00538	0.484331	8388608	0.999987	0.999998	groupA responder	Aromatics degradation	M00538 Toluene degradation, toluene => benzoate
M00877	-1.70377		0.999987	0.999998	groupA responder	Biosynthesis of other antibiotics	M00877 Kanosamine biosynthesis glucose 6-phosphate => kanosamine
M00087	0.648072	2.47367e+06	0.999987	0.999998	groupA responder	Fatty acid metabolism	M00087 beta-Oxidation
M00622	0.0758857	3.11545e+06	0.999987	0.999998	groupA responder	Cofactor and vitamin metabolism	M00622 Nicotinate degradation, nicotinate => fumarate
M00094	1.57965	3.0012e+07	0.999987	0.999998	groupA responder	Lipid metabolism	M00094 Ceramide biosynthesis
M00180	-2.80717	1.18633e+07	0.999988	0.999998	groupA responder
M00150	0.00666455	4.1943e+06	0.999989	0.999998	groupA responder	ATP synthesis	M00150 Fumarate reductase, prokaryotes
M00702	-1.45736	3.7515e+06	0.999989	0.999998	groupA responder	Drug resistance	M00702 Multidrug resistance, efflux pump NorB
M00047	-0.421546		0.999989	0.999998	groupA responder	Arginine and proline metabolism	M00047 Creatine pathway
M00700	-0.930196	1.18633e+07	0.999989	0.999998	groupA responder	Drug resistance	M00700 Multidrug resistance, efflux pump AbcA
M00838	-0.383674		0.999991	0.999998	groupA responder	Biosynthesis of other bacterial compounds	M00838 Undecylprodigiosin biosynthesis, L-proline => undecylprodigiosin
M00837	-0.383674		0.999991	0.999998	groupA responder	Biosynthesis of other bacterial compounds	M00837 Prodigiosin biosynthesis, L-proline => prodigiosin
M00624	3.06467		0.999991	0.999998	groupA responder	Aromatics degradation	M00624 Terephthalate degradation, terephthalate => 3,4-dihydroxybenzoate
M00633	0.796688		0.999992	0.999998	groupA responder	Central carbohydrate metabolism	M00633 Semi-phosphorylative Entner-Doudoroff pathway, gluconate/galactonate => glycerate-3P
M00417	-1.19977		0.999992	0.999998	groupA responder	ATP synthesis	M00417 Cytochrome o ubiquinol oxidase
M00378	-0.305847		0.999992	0.999998	groupA responder	Methane metabolism	M00378 F420 biosynthesis
M00107	-0.529276	5.93164e+06	0.999992	0.999998	groupA responder	Sterol biosynthesis	M00107 Steroid hormone biosynthesis, cholesterol => prognenolone => progesterone
M00110	-0.529276	5.93164e+06	0.999992	0.999998	groupA responder	Sterol biosynthesis	M00110 C19/C18-Steroid hormone biosynthesis, pregnenolone => androstenedione => estrone
M00533	2.37858	1.10326e+07	0.999993	0.999998	groupA responder	Aromatic amino acid metabolism	M00533 Homoprotocatechuate degradation, homoprotocatechuate => 2-oxohept-3-enedioate
M00798	1.79966	3.57691e+06	0.999993	0.999998	groupA responder	Polyketide sugar unit biosynthesis	M00798 dTDP-L-mycarose biosynthesis
M00151	-2.229		0.999993	0.999998	groupA responder	ATP synthesis	M00151 Cytochrome bc1 complex respiratory unit
M00143	2.42788	16777216	0.999994	0.999998	groupA responder	ATP synthesis	M00143 NADH dehydrogenase (ubiquinone) Fe-S protein/flavoprotein complex, mitochondria
M00827	-0.359742	8.9678e+06	0.999995	0.999998	groupA responder	Enediyne biosynthesis	M00827 C-1027 beta-amino acid moiety biosynthesis, tyrosine => 3-chloro-4,5-dihydroxy-beta-phenylalanyl-PCP
M00828	-0.359742	8.9678e+06	0.999995	0.999998	groupA responder	Enediyne biosynthesis	M00828 Maduropeptin beta-hydroxy acid moiety biosynthesis, tyrosine => 3-(4-hydroxyphenyl)-3-oxopropanoyl-PCP
M00832	-0.359742	8.9678e+06	0.999995	0.999998	groupA responder	Enediyne biosynthesis	M00832 Kedarcidin 2-aza-3-chloro-beta-tyrosine moiety biosynthesis, azatyrosine => 2-aza-3-chloro-beta-tyrosyl-PCP
M00416	0.19445	1.31611e+07	0.999995	0.999998	groupA responder	ATP synthesis	M00416 Cytochrome aa3-600 menaquinol oxidase
M00745	-0.0769479	1.26824e+07	0.999995	0.999998	groupA responder	Drug resistance	M00745 Imipenem resistance, repression of porin OprD
M00784	-0.828334		0.999995	0.999998	groupA responder	Type II polyketide biosynthesis	M00784 Elloramycin biosynthesis, 8-demethyltetracenomycin C => elloramycin A
M00773	-0.828334		0.999995	0.999998	groupA responder	Macrolide biosynthesis	M00773 Tylosin biosynthesis, methylmalonyl-CoA + malonyl-CoA => tylactone => tylosin
M00641	2.47583		0.999996	0.999998	groupA responder	Drug resistance	M00641 Multidrug resistance, efflux pump MexEF-OprN
M00637	2.88115		0.999997	0.999998	groupA responder	Aromatics degradation	M00637 Anthranilate degradation, anthranilate => catechol
M00829	0.410001	4.74531e+06	0.999997	0.999998	groupA responder	Enediyne biosynthesis	M00829 3,6-Dimethylsalicylyl-CoA biosynthesis, malonyl-CoA => 6-methylsalicylate => 3,6-dimethylsalicylyl-CoA
M00152	-3.55	3.35544e+07	0.999998	0.999998	groupA responder	ATP synthesis	M00152 Cytochrome bc1 complex
M00262	-1362117144426864	2.17882e+07			groupA responder
M00540	470118219684789				groupA responder	Aromatics degradation	M00540 Benzoate degradation, cyclohexanecarboxylic acid =>pimeloyl-CoA
M00856	-35.2605				groupA responder	Pathogenicity	M00856 Salmonella enterica pathogenicity signature, typhoid toxin
M00795	-34.883	1.7958e+08			groupA responder	Polyketide sugar unit biosynthesis	M00795 dTDP-beta-L-noviose biosynthesis
M00104	-23.1971				groupA responder	Sterol biosynthesis	M00104 Bile acid biosynthesis, cholesterol => cholate/chenodeoxycholate
M00780	-20.3998	3.30356e+07			groupA responder	Type II polyketide biosynthesis	M00780 Tetracycline/oxytetracycline biosynthesis, pretetramide => tetracycline/oxytetracycline
M00547	-20.0614				groupA responder	Aromatics degradation	M00547 Benzene/toluene degradation, benzene => catechol / toluene => 3-methylcatechol
M00574	17.3785	5.56944e+07			groupA responder	Pathogenicity	M00574 Pertussis pathogenicity signature, pertussis toxin
M00055	-17.0337				groupA responder	Glycan biosynthesis	M00055 N-glycan precursor biosynthesis
M00794	15.9997	6.69665e+07			groupA responder	Polyketide sugar unit biosynthesis	M00794 dTDP-6-deoxy-D-allose biosynthesis
M00174	12.2645				groupA responder	Methane metabolism	M00174 Methane oxidation, methanotroph, methane => formaldehyde
M00085	-10.2544	7.23653e+06			groupA responder	Fatty acid metabolism	M00085 Fatty acid elongation in mitochondria
M00419	9.84247				groupA responder	Aromatics degradation	M00419 Cymene degradation, p-cymene => p-cumate
M00264	-8.9276	9.49063e+06			groupA responder
M00158	-8.19205	2.37266e+07			groupA responder	ATP synthesis	M00158 F-type ATPase, eukaryotes
M00639	5.01053				groupA responder	Drug resistance	M00639 Multidrug resistance, efflux pump MexCD-OprJ
M00674	4.90486				groupA responder	Biosynthesis of beta-lactams	M00674 Clavaminate biosynthesis, arginine + glyceraldehyde-3P => clavaminate
M00534	-4.44398	2.07788e+11			groupA responder	Aromatics degradation	M00534 Naphthalene degradation, naphthalene => salicylate
M00181	-4.23561	6.99658e+06			groupA responder
M00182	-4.23561	6.99658e+06			groupA responder
M00543	-4.01856				groupA responder	Aromatics degradation	M00543 Biphenyl degradation, biphenyl => 2-oxopent-4-enoate + benzoate
M00779	3.90812	3.15229e+07			groupA responder	Type II polyketide biosynthesis	M00779 Dihydrokalafungin biosynthesis, octaketide => dihydrokalafungin
M00623	-3.57225				groupA responder	Aromatics degradation	M00623 Phthalate degradation, phthalate => protocatechuate
M00861	3.35552	1.58177e+07			groupA responder	Fatty acid metabolism	M00861 beta-Oxidation, peroxisome, VLCFA
M00091	3.07645				groupA responder	Lipid metabolism	M00091 Phosphatidylcholine (PC) biosynthesis, PE => PC
M00548	2.11499	6.2309e+06			groupA responder	Aromatics degradation	M00548 Benzene degradation, benzene => catechol
M00539	-1.67106	1.31611e+07			groupA responder	Aromatics degradation	M00539 Cumate degradation, p-cumate => 2-oxopent-4-enoate + 2-methylpropanoate
M00730	-1.51259	2.02341e+07			groupA responder	Drug resistance	M00730 Cationic antimicrobial peptide (CAMP) resistance, VraFG transporter
M00142	1.2988	4.91717e+11			groupA responder	ATP synthesis	M00142 NADH:ubiquinone oxidoreductase, mitochondria
M00415	1.19271	3.05738e+07			groupA responder	Fatty acid metabolism	M00415 Fatty acid elongation in endoplasmic reticulum
M00823	-0.976618	6.07575e+06			groupA responder	Type II polyketide biosynthesis	M00823 Chlortetracycline biosynthesis, pretetramide => chlortetracycline
M00073	-0.907916				groupA responder	Glycan biosynthesis	M00073 N-glycan precursor trimming
M00074	-0.907916				groupA responder	Glycan biosynthesis	M00074 N-glycan biosynthesis, high-mannose type
M00608	-0.43892				groupA responder	Methane metabolism	M00608 2-Oxocarboxylic acid chain extension, 2-oxoglutarate => 2-oxoadipate => 2-oxopimelate => 2-oxosuberate
M00836	0.425244	7.15383e+06			groupA responder	Cofactor and vitamin metabolism	M00836 Coenzyme F430 biosynthesis, sirohydrochlorin => coenzyme F430
M00638	-0.340367				groupA responder	Aromatics degradation	M00638 Salicylate degradation, salicylate => gentisate
M00372	0.236894	3.31515e+11			groupA responder	Plant terpenoid biosynthesis	M00372 Abscisic acid biosynthesis, beta-carotene => abscisic acid
M00184	0.120011	1.36985e+07			groupA responder
M00160	-0.00626831	3.3702e+07			groupA responder	ATP synthesis	M00160 V-type ATPase, eukaryotes

## Sheet: LFD R at treatment vs baselin
module	diff_abn	std_err	p_value	p_adjusted	variable	super_module	name
M00568	0.536118	0.0776666	2.39929e-07	7.34184e-05	treatmentA	Aromatics degradation	M00568 Catechol ortho-cleavage, catechol => 3-oxoadipate
M00047	0.415183	0.0848405	4.61892e-05	0.00706695	treatmentA	Arginine and proline metabolism	M00047 Creatine pathway
M00156	0.894646	0.237718	0.00143577	0.132145	treatmentA	ATP synthesis	M00156 Cytochrome c oxidase, cbb3-type
M00829	-0.635187	0.200555	0.00172739	0.132145	treatmentA	Enediyne biosynthesis	M00829 3,6-Dimethylsalicylyl-CoA biosynthesis, malonyl-CoA => 6-methylsalicylate => 3,6-dimethylsalicylyl-CoA
M00526	0.0344377	0.0104517	0.00240401	0.147125	treatmentA	Lysine metabolism	M00526 Lysine biosynthesis, DAP dehydrogenase pathway, aspartate => lysine
M00530	0.126789	0.0405221	0.00395713	0.175563	treatmentA	Nitrogen metabolism	M00530 Dissimilatory nitrate reduction, nitrate => ammonia
M00630	-0.569035	0.195266	0.00401616	0.175563	treatmentA	Other carbohydrate metabolism	M00630 D-Galacturonate degradation (fungi), D-galacturonate => glycerol
M00033	0.0504222	0.0171974	0.00619862	0.237097	treatmentA	Serine and threonine metabolism	M00033 Ectoine biosynthesis, aspartate => ectoine
M00851	-0.371588	0.135683	0.00774033	0.247875	treatmentA	Drug resistance	M00851 Carbapenem resistance
M00673	-0.30468	0.112975	0.00860226	0.247875	treatmentA	Biosynthesis of beta-lactams	M00673 Cephamycin C biosynthesis, aminoadipate + cycteine + valine => cephamycin C
M00097	0.513555	0.17597	0.00891054	0.247875	treatmentA	Plant terpenoid biosynthesis	M00097 beta-Carotene biosynthesis, GGAP => beta-carotene
M00867	0.239393	0.0861425	0.01015	0.248324	treatmentA	Lipopolysaccharide metabolism	M00867 KDO2-lipid A modification pathway
M00018	0.0629065	0.0238621	0.012909	0.248324	treatmentA	Serine and threonine metabolism	M00018 Threonine biosynthesis, aspartate => homoserine => threonine
M00811	1.18888	0.415666	0.012936	0.248324	treatmentA	Cofactor and vitamin metabolism	M00811 Nicotine degradation, pyrrolidine pathway, nicotine => succinate semialdehyde
M00810	1.18864	0.415696	0.0129512	0.248324	treatmentA	Cofactor and vitamin metabolism	M00810 Nicotine degradation, pyridine pathway, nicotine => 2,6-dihydroxypyridine/succinate semialdehyde
M00704	-0.937817	0.389095	0.0134599	0.248324	treatmentA	Drug resistance	M00704 Tetracycline resistance, efflux pump Tet38
M00077	0.124238	0.0479091	0.0147931	0.248324	treatmentA	Glycosaminoglycan metabolism	M00077 Chondroitin sulfate degradation
M00877	0.418194	0.157904	0.0152067	0.248324	treatmentA	Biosynthesis of other antibiotics	M00877 Kanosamine biosynthesis glucose 6-phosphate => kanosamine
M00356	-0.0811221	0.032146	0.0154188	0.248324	treatmentA	Methane metabolism	M00356 Methanogenesis, methanol => methane
M00649	0.178	0.0696365	0.0166861	0.250319	treatmentA	Drug resistance	M00649 Multidrug resistance, efflux pump AdeABC
M00527	0.0255965	0.0102122	0.0171787	0.250319	treatmentA	Lysine metabolism	M00527 Lysine biosynthesis, DAP aminotransferase pathway, aspartate => lysine
M00113	0.296657	0.118751	0.0202922	0.273453	treatmentA	Lipid metabolism	M00113 Jasmonic acid biosynthesis
M00027	-0.221971	0.0937065	0.020558	0.273453	treatmentA	Other amino acid metabolism	M00027 GABA (gamma-Aminobutyrate) shunt
M00064	0.165495	0.0681728	0.0220217	0.273453	treatmentA	Lipopolysaccharide metabolism	M00064 ADP-L-glycero-D-manno-heptose biosynthesis
M00567	-0.0757986	0.0320381	0.0224531	0.273453	treatmentA	Methane metabolism	M00567 Methanogenesis, CO2 => methane
M00016	0.0281373	0.0119054	0.0239736	0.273453	treatmentA	Lysine metabolism	M00016 Lysine biosynthesis, succinyl-DAP pathway, aspartate => lysine
M00163	-0.302324	0.132968	0.0241282	0.273453	treatmentA	Photosynthesis	M00163 Photosystem I [BR:ko00194]
M00761	-0.209152	0.092701	0.026692	0.285127	treatmentA	Other carbohydrate metabolism	M00761 Undecaprenylphosphate alpha-L-Ara4N biosynthesis, UDP-GlcA => undecaprenyl phosphate alpha-L-Ara4N
M00633	0.454179	0.19078	0.0270219	0.285127	treatmentA	Central carbohydrate metabolism	M00633 Semi-phosphorylative Entner-Doudoroff pathway, gluconate/galactonate => glycerate-3P
M00076	0.117994	0.0511152	0.0283088	0.28875	treatmentA	Glycosaminoglycan metabolism	M00076 Dermatan sulfate degradation
M00596	-0.121794	0.0543836	0.0293233	0.289449	treatmentA	Sulfur metabolism	M00596 Dissimilatory sulfate reduction, sulfate => H2S
M00029	0.057146	0.0252379	0.0304418	0.2911	treatmentA	Arginine and proline metabolism	M00029 Urea cycle
M00309	0.307386	0.139051	0.0379938	0.344818	treatmentA	Central carbohydrate metabolism	M00309 Non-phosphorylative Entner-Doudoroff pathway, gluconate/galactonate => glycerate
M00418	0.309589	0.13967	0.0383131	0.344818	treatmentA	Aromatics degradation	M00418 Toluene degradation, anaerobic, toluene => benzoyl-CoA
M00115	-0.0417292	0.0197651	0.0406824	0.355681	treatmentA	Cofactor and vitamin metabolism	M00115 NAD biosynthesis, aspartate => quinolinate => NAD
M00622	0.244522	0.114125	0.0434526	0.364073	treatmentA	Cofactor and vitamin metabolism	M00622 Nicotinate degradation, nicotinate => fumarate
M00841	-0.0478007	0.0231758	0.0451083	0.364073	treatmentA	Cofactor and vitamin metabolism	M00841 Tetrahydrofolate biosynthesis, mediated by PTPS, GTP => THF
M00563	-0.0682756	0.0333302	0.0459953	0.364073	treatmentA	Methane metabolism	M00563 Methanogenesis, methylamine/dimethylamine/trimethylamine => methane
M00052	0.0351763	0.0170215	0.0464014	0.364073	treatmentA	Pyrimidine metabolism	M00052 Pyrimidine ribonucleotide biosynthesis, UMP => UDP/UTP,CDP/CTP
M00022	0.0258338	0.0128682	0.0523713	0.400641	treatmentA	Aromatic amino acid metabolism	M00022 Shikimate pathway, phosphoenolpyruvate + erythrose-4P => chorismate
M00847	0.135859	0.0696312	0.0612722	0.4573	treatmentA	Cofactor and vitamin metabolism	M00847 Heme biosynthesis, archaea, siroheme => heme
M00525	0.0236471	0.0125024	0.0666101	0.46388	treatmentA	Lysine metabolism	M00525 Lysine biosynthesis, acetyl-DAP pathway, aspartate => lysine
M00844	0.0568241	0.0299536	0.0666828	0.46388	treatmentA	Arginine and proline metabolism	M00844 Arginine biosynthesis, ornithine => arginine
M00538	0.234122	0.121796	0.0669882	0.46388	treatmentA	Aromatics degradation	M00538 Toluene degradation, toluene => benzoate
M00529	0.218	0.114925	0.0690757	0.46388	treatmentA	Nitrogen metabolism	M00529 Denitrification, nitrate => nitrogen
M00744	-0.246708	0.136689	0.0713762	0.46388	treatmentA	Drug resistance	M00744 Cationic antimicrobial peptide (CAMP) resistance, protease PgtE
M00013	0.0916937	0.0492971	0.0726671	0.46388	treatmentA	Other carbohydrate metabolism	M00013 Malonate semialdehyde pathway, propanoyl-CoA => acetyl-CoA
M00702	-0.283332	0.158921	0.0742092	0.46388	treatmentA	Drug resistance	M00702 Multidrug resistance, efflux pump NorB
M00555	-0.315052	0.17738	0.0742814	0.46388	treatmentA	Serine and threonine metabolism	M00555 Betaine biosynthesis, choline => betaine
M00545	-0.170799	0.0957319	0.0764405	0.467816	treatmentA	Aromatics degradation	M00545 Trans-cinnamate degradation, trans-cinnamate => acetyl-CoA
M00569	-0.133578	0.0767398	0.0852312	0.507248	treatmentA	Aromatics degradation	M00569 Catechol meta-cleavage, catechol => acetyl-CoA / 4-methylcatechol => propanoyl-CoA
M00641	0.452374	0.245366	0.0868056	0.507248	treatmentA	Drug resistance	M00641 Multidrug resistance, efflux pump MexEF-OprN
M00004	-0.0256115	0.0146803	0.0878568	0.507248	treatmentA	Central carbohydrate metabolism	M00004 Pentose phosphate pathway (Pentose phosphate cycle)
M00175	-0.230928	0.137358	0.0924299	0.523769	treatmentA	Nitrogen metabolism	M00175 Nitrogen fixation, nitrogen => ammonia
M00804	0.271624	0.157157	0.0969308	0.531772	treatmentA	Nitrogen metabolism	M00804 Complete nitrification, comammox, ammonia => nitrite => nitrate
M00550	-0.0819584	0.0488359	0.0980566	0.531772	treatmentA	Other carbohydrate metabolism	M00550 Ascorbate degradation, ascorbate => D-xylulose-5P
M00793	-0.0455976	0.0274943	0.103238	0.531772	treatmentA	Polyketide sugar unit biosynthesis	M00793 dTDP-L-rhamnose biosynthesis
M00007	-0.041943	0.0255784	0.107106	0.531772	treatmentA	Central carbohydrate metabolism	M00007 Pentose phosphate pathway, non-oxidative phase, fructose 6P => ribose 5P
M00850	-0.204538	0.127307	0.108082	0.531772	treatmentA	Pathogenicity	M00850 Vibrio cholerae pathogenicity signature, cholera toxins
M00100	-0.189187	0.118249	0.110188	0.531772	treatmentA	Lipid metabolism	M00100 Sphingosine degradation
M00143	-0.320176	0.203222	0.113402	0.531772	treatmentA	ATP synthesis	M00143 NADH dehydrogenase (ubiquinone) Fe-S protein/flavoprotein complex, mitochondria
M00050	-0.0248727	0.0154561	0.114131	0.531772	treatmentA	Purine metabolism	M00050 Guanine ribonucleotide biosynthesis IMP => GDP,GTP
M00099	0.687923	0.410697	0.11419	0.531772	treatmentA	Lipid metabolism	M00099 Sphingosine biosynthesis
M00357	-0.0345235	0.0215656	0.115581	0.531772	treatmentA	Methane metabolism	M00357 Methanogenesis, acetate => methane
M00039	-0.125476	0.0800234	0.119613	0.531772	treatmentA	Biosynthesis of phytochemical compounds	M00039 Monolignol biosynthesis, phenylalanine/tyrosine => monolignol
M00830	0.262171	0.161907	0.120061	0.531772	treatmentA	Enediyne biosynthesis	M00830 Neocarzinostatin naphthoate moiety biosynthesis, malonyl-CoA => 2-hydroxy-5-methyl-1-naphthoate => 2-hydroxy-7-methoxy-5-methyl-1-naphthoyl-CoA
M00789	-0.250945	0.162204	0.120063	0.531772	treatmentA	Biosynthesis of other bacterial compounds	M00789 Rebeccamycin biosynthesis, tryptophan => rebeccamycin
M00065	-0.421833	0.271097	0.120948	0.531772	treatmentA	Glycan biosynthesis	M00065 GPI-anchor biosynthesis, core oligosaccharide
M00308	0.0495219	0.031174	0.121314	0.531772	treatmentA	Central carbohydrate metabolism	M00308 Semi-phosphorylative Entner-Doudoroff pathway, gluconate => glycerate-3P
M00116	0.103682	0.0650747	0.121647	0.531772	treatmentA	Cofactor and vitamin metabolism	M00116 Menaquinone biosynthesis, chorismate (+ polyprenyl-PP) => menaquinol
M00872	0.204929	0.131449	0.133597	0.547321	treatmentA	Glycan biosynthesis	M00872 O-glycan biosynthesis, mannose type (core M3)
M00651	0.0455545	0.0298044	0.13537	0.547321	treatmentA	Drug resistance	M00651 Vancomycin resistance, D-Ala-D-Lac type
M00008	0.0402779	0.0263911	0.135636	0.547321	treatmentA	Central carbohydrate metabolism	M00008 Entner-Doudoroff pathway, glucose-6P => glyceraldehyde-3P + pyruvate
M00843	-0.0621084	0.0411579	0.136027	0.547321	treatmentA	Cofactor and vitamin metabolism	M00843 L-threo-Tetrahydrobiopterin biosynthesis, GTP => L-threo-BH4
M00842	-0.0620843	0.0411561	0.13616	0.547321	treatmentA	Cofactor and vitamin metabolism	M00842 Tetrahydrobiopterin biosynthesis, GTP => BH4
M00377	-0.0553264	0.0367241	0.136908	0.547321	treatmentA	Carbon fixation	M00377 Reductive acetyl-CoA pathway (Wood-Ljungdahl pathway)
M00026	-0.0601957	0.040099	0.138149	0.547321	treatmentA	Histidine metabolism	M00026 Histidine biosynthesis, PRPP => histidine
M00705	0.101559	0.0668249	0.139513	0.547321	treatmentA	Drug resistance	M00705 Multidrug resistance, efflux pump MepA
M00090	-0.114036	0.0779191	0.145562	0.552542	treatmentA	Lipid metabolism	M00090 Phosphatidylcholine (PC) biosynthesis, choline => PC
M00787	0.0991888	0.0666669	0.147723	0.552542	treatmentA	Biosynthesis of other antibiotics	M00787 Bacilysin biosynthesis, prephenate => bacilysin
M00112	0.182251	0.122081	0.148497	0.552542	treatmentA	Cofactor and vitamin metabolism	M00112 Tocopherol/tocotorienol biosynthesis, homogentisate + phytyl/geranylgeranyl-PP => tocopherol/tocotorienol
M00088	0.0758713	0.0512762	0.148938	0.552542	treatmentA	Lipid metabolism	M00088 Ketone body biosynthesis, acetyl-CoA => acetoacetate/3-hydroxybutyrate/acetone
M00565	-0.0617862	0.0424453	0.149903	0.552542	treatmentA	Other carbohydrate metabolism	M00565 Trehalose biosynthesis, D-glucose 1P => trehalose
M00169	0.0763152	0.0520427	0.152474	0.552542	treatmentA	Carbon fixation	M00169 CAM (Crassulacean acid metabolism), light
M00535	-0.0508842	0.035241	0.1536	0.552542	treatmentA	Branched-chain amino acid metabolism	M00535 Isoleucine biosynthesis, pyruvate => 2-oxobutanoate
M00544	0.22471	0.15263	0.15529	0.552542	treatmentA	Aromatics degradation	M00544 Carbazole degradation, carbazole => 2-oxopent-4-enoate + anthranilate
M00118	-0.173094	0.122999	0.159184	0.55989	treatmentA	Other amino acid metabolism	M00118 Glutathione biosynthesis, glutamate => glutathione
M00740	-0.0335729	0.0236675	0.161466	0.561379	treatmentA	Other carbohydrate metabolism	M00740 Methylaspartate cycle
M00652	0.103902	0.0729084	0.164992	0.561379	treatmentA	Drug resistance	M00652 Vancomycin resistance, D-Ala-D-Ser type
M00537	0.198065	0.138015	0.165111	0.561379	treatmentA	Aromatics degradation	M00537 Xylene degradation, xylene => methylbenzoate
M00422	-0.146991	0.107462	0.171498	0.576687	treatmentA	Methane metabolism	M00422 Acetyl-CoA pathway, CO2 => acetyl-CoA
M00801	-0.173959	0.128918	0.176876	0.587022	treatmentA	Polyketide sugar unit biosynthesis	M00801 dTDP-L-olivose biosynthesis
M00625	-0.204179	0.152558	0.178409	0.587022	treatmentA	Drug resistance	M00625 Methicillin resistance
M00176	-0.0798766	0.0596783	0.183805	0.598343	treatmentA	Sulfur metabolism	M00176 Assimilatory sulfate reduction, sulfate => H2S
M00615	0.155485	0.114312	0.186638	0.601172	treatmentA	Metabolic capacity	M00615 Nitrate assimilation
M00172	0.0704764	0.0527777	0.191097	0.60436	treatmentA	Carbon fixation	M00172 C4-dicarboxylic acid cycle, NADP - malic enzyme type
M00009	0.0313255	0.0235767	0.191578	0.60436	treatmentA	Central carbohydrate metabolism	M00009 Citrate cycle (TCA cycle, Krebs cycle)
M00011	0.0446086	0.0345077	0.204072	0.637205	treatmentA	Central carbohydrate metabolism	M00011 Citrate cycle, second carbon oxidation, 2-oxoglutarate => oxaloacetate
M00344	-0.0433221	0.0344265	0.212092	0.645083	treatmentA	Methane metabolism	M00344 Formaldehyde assimilation, xylulose monophosphate pathway
M00040	0.0244611	0.0193295	0.212707	0.645083	treatmentA	Aromatic amino acid metabolism	M00040 Tyrosine biosynthesis, chorismate => arogenate => tyrosine
M00032	0.0577855	0.0455538	0.212919	0.645083	treatmentA	Lysine metabolism	M00032 Lysine degradation, lysine => saccharopine => acetoacetyl-CoA
M00375	0.0676304	0.0543461	0.221901	0.659032	treatmentA	Carbon fixation	M00375 Hydroxypropionate-hydroxybutylate cycle
M00541	0.191567	0.152922	0.222848	0.659032	treatmentA	Aromatics degradation	M00541 Benzoyl-CoA degradation, benzoyl-CoA => 3-hydroxypimeloyl-CoA
M00802	-0.135083	0.111558	0.225731	0.659032	treatmentA	Polyketide sugar unit biosynthesis	M00802 dTDP-D-forosamine biosynthesis
M00079	0.0868984	0.070964	0.229719	0.659032	treatmentA	Glycosaminoglycan metabolism	M00079 Keratan sulfate degradation
M00034	0.0204317	0.0167734	0.22974	0.659032	treatmentA	Cysteine and methionine metabolism	M00034 Methionine salvage pathway
M00632	-0.0262947	0.0218002	0.232085	0.659032	treatmentA	Other carbohydrate metabolism	M00632 Galactose degradation, Leloir pathway, galactose => alpha-D-glucose-1P
M00141	0.0363027	0.0299417	0.2326	0.659032	treatmentA	Cofactor and vitamin metabolism	M00141 C1-unit interconversion, eukaryotes
M00824	0.147003	0.12287	0.24345	0.683447	treatmentA	Enediyne biosynthesis	M00824 9-membered enediyne core biosynthesis, malonyl-CoA => 3-hydroxyhexadeca-4,6,8,10,12,14-hexaenoyl-ACP => 9-membered enediyne core
M00126	-0.0232119	0.0201874	0.254306	0.70718	treatmentA	Cofactor and vitamin metabolism	M00126 Tetrahydrofolate biosynthesis, GTP => THF
M00700	-0.156788	0.139067	0.256526	0.70718	treatmentA	Drug resistance	M00700 Multidrug resistance, efflux pump AbcA
M00173	0.0223783	0.0196678	0.26125	0.713773	treatmentA	Carbon fixation	M00173 Reductive citrate cycle (Arnon-Buchanan cycle)
M00167	-0.02974	0.0266703	0.268257	0.726432	treatmentA	Carbon fixation	M00167 Reductive pentose phosphate cycle, glyceraldehyde-3P => ribulose-5P
M00531	0.140993	0.126119	0.274312	0.736311	treatmentA	Nitrogen metabolism	M00531 Assimilatory nitrate reduction, nitrate => ammonia
M00373	0.0393075	0.0359665	0.280939	0.741296	treatmentA	Other carbohydrate metabolism	M00373 Ethylmalonyl pathway
M00552	0.0360864	0.0333128	0.285039	0.741296	treatmentA	Other carbohydrate metabolism	M00552 D-galactonate degradation, De Ley-Doudoroff pathway, D-galactonate => glycerate-3P
M00580	-0.0613491	0.0578488	0.290346	0.741296	treatmentA	Central carbohydrate metabolism	M00580 Pentose phosphate pathway, archaea, fructose 6P => ribose 5P
M00153	0.101751	0.0949241	0.292495	0.741296	treatmentA	ATP synthesis	M00153 Cytochrome bd ubiquinol oxidase
M00784	-0.233035	0.22516	0.293679	0.741296	treatmentA	Type II polyketide biosynthesis	M00784 Elloramycin biosynthesis, 8-demethyltetracenomycin C => elloramycin A
M00773	-0.233035	0.22516	0.293679	0.741296	treatmentA	Macrolide biosynthesis	M00773 Tylosin biosynthesis, methylmalonyl-CoA + malonyl-CoA => tylactone => tylosin
M00736	0.261331	0.24353	0.295919	0.741296	treatmentA	Biosynthesis of beta-lactams	M00736 Nocardicin A biosynthesis, L-pHPG + arginine + serine => nocardicin A
M00636	0.189726	0.177678	0.297664	0.741296	treatmentA	Aromatics degradation	M00636 Phthalate degradation, phthalate => protocatechuate
M00643	0.131928	0.124198	0.297972	0.741296	treatmentA	Drug resistance	M00643 Multidrug resistance, efflux pump MexXY-OprM
M00096	-0.00854595	0.00820789	0.30169	0.742051	treatmentA	Terpenoid backbone biosynthesis	M00096 C5 isoprenoid biosynthesis, non-mevalonate pathway
M00840	-0.0315912	0.0305045	0.303125	0.742051	treatmentA	Cofactor and vitamin metabolism	M00840 Tetrahydrofolate biosynthesis, mediated by ribA and trpF, GTP => THF
M00358	-0.137664	0.135499	0.307225	0.744269	treatmentA	Methane metabolism	M00358 Coenzyme M biosynthesis
M00790	-0.158219	0.156388	0.308896	0.744269	treatmentA	Biosynthesis of other bacterial compounds	M00790 Pyrrolnitrin biosynthesis, tryptophan => pyrrolnitrin
M00174	0.12459	0.122191	0.317833	0.759819	treatmentA	Methane metabolism	M00174 Methane oxidation, methanotroph, methane => formaldehyde
M00049	0.0140382	0.0140354	0.321863	0.760387	treatmentA	Purine metabolism	M00049 Adenine ribonucleotide biosynthesis, IMP => ADP,ATP
M00149	0.048613	0.0485704	0.32304	0.760387	treatmentA	ATP synthesis	M00149 Succinate dehydrogenase, prokaryotes
M00044	0.204685	0.203983	0.328264	0.764369	treatmentA	Aromatic amino acid metabolism	M00044 Tyrosine degradation, tyrosine => homogentisate
M00101	0.177828	0.178352	0.329728	0.764369	treatmentA	Sterol biosynthesis	M00101 Cholesterol biosynthesis, squalene 2,3-epoxide => cholesterol
M00769	-0.0802308	0.083985	0.339226	0.774758	treatmentA	Drug resistance	M00769 Multidrug resistance, efflux pump MexPQ-OpmE
M00551	0.112415	0.1156	0.339483	0.774758	treatmentA	Aromatics degradation	M00551 Benzoate degradation, benzoate => catechol / methylbenzoate => methylcatechol
M00854	-0.0240956	0.0252197	0.341805	0.774758	treatmentA	Other carbohydrate metabolism	M00854 Glycogen biosynthesis, glucose-1P => glycogen/starch
M00365	-0.0700782	0.0745589	0.347484	0.780403	treatmentA	Terpenoid backbone biosynthesis	M00365 C10-C20 isoprenoid biosynthesis, archaea
M00368	0.0303601	0.0321106	0.349396	0.780403	treatmentA	Cysteine and methionine metabolism	M00368 Ethylene biosynthesis, methionine => ethylene
M00307	0.0471588	0.0503952	0.355031	0.78192	treatmentA	Central carbohydrate metabolism	M00307 Pyruvate oxidation, pyruvate => acetyl-CoA
M00726	0.076035	0.0814116	0.357238	0.78192	treatmentA	Drug resistance	M00726 Cationic antimicrobial peptide (CAMP) resistance, lysyl-phosphatidylglycerol (L-PG) synthase MprF
M00620	0.0294799	0.0319468	0.360852	0.78192	treatmentA	Carbon fixation	M00620 Incomplete reductive citrate cycle, acetyl-CoA => oxoglutarate
M00533	0.384174	0.418495	0.365084	0.78192	treatmentA	Aromatic amino acid metabolism	M00533 Homoprotocatechuate degradation, homoprotocatechuate => 2-oxohept-3-enedioate
M00136	0.0893966	0.0973664	0.366019	0.78192	treatmentA	Polyamine biosynthesis	M00136 GABA biosynthesis, prokaryotes, putrescine => GABA
M00876	0.162142	0.179032	0.374644	0.78192	treatmentA	Biosynthesis of other bacterial compounds	M00876 Staphyloferrin A biosynthesis, L-ornithine => staphyloferrin A
M00627	-0.0328692	0.0369428	0.37515	0.78192	treatmentA	Drug resistance	M00627 beta-Lactam resistance, Bla system
M00376	0.0185739	0.0207743	0.375269	0.78192	treatmentA	Carbon fixation	M00376 3-Hydroxypropionate bi-cycle
M00838	-0.176902	0.20285	0.378181	0.78192	treatmentA	Biosynthesis of other bacterial compounds	M00838 Undecylprodigiosin biosynthesis, L-proline => undecylprodigiosin
M00837	-0.176902	0.20285	0.378181	0.78192	treatmentA	Biosynthesis of other bacterial compounds	M00837 Prodigiosin biosynthesis, L-proline => prodigiosin
M00875	0.0820364	0.0918854	0.378184	0.78192	treatmentA	Biosynthesis of other bacterial compounds	M00875 Staphyloferrin B biosynthesis, L-serine => staphyloferrin B
M00835	0.187638	0.210771	0.382378	0.785287	treatmentA	Biosynthesis of other bacterial compounds	M00835 Pyocyanine biosynthesis, chorismate => pyocyanine
M00010	-0.0220512	0.0255721	0.390365	0.786042	treatmentA	Central carbohydrate metabolism	M00010 Citrate cycle, first carbon oxidation, oxaloacetate => 2-oxoglutarate
M00774	-0.13144	0.154408	0.391456	0.786042	treatmentA	Macrolide biosynthesis	M00774 Erythromycin biosynthesis, propanoyl-CoA + methylmalonyl-CoA => deoxyerythronolide B => erythromycin A/B
M00089	0.0194413	0.0225767	0.392994	0.786042	treatmentA	Lipid metabolism	M00089 Triacylglycerol biosynthesis
M00017	0.0156385	0.0182146	0.394201	0.786042	treatmentA	Cysteine and methionine metabolism	M00017 Methionine biosynthesis, apartate => homoserine => methionine
M00432	-0.0244556	0.0293551	0.406331	0.786042	treatmentA	Branched-chain amino acid metabolism	M00432 Leucine biosynthesis, 2-oxoisovalerate => 2-oxoisocaproate
M00046	0.07042	0.0839658	0.407596	0.786042	treatmentA	Pyrimidine metabolism	M00046 Pyrimidine degradation, uracil => beta-alanine, thymine => 3-aminoisobutanoate
M00179	-0.0108771	0.0131176	0.409177	0.786042	treatmentA
M00542	-0.134826	0.164733	0.409421	0.786042	treatmentA	Pathogenicity	M00542 EHEC/EPEC pathogenicity signature, T3SS and effectors
M00072	0.11988	0.143528	0.410625	0.786042	treatmentA	Glycan biosynthesis	M00072 N-glycosylation by oligosaccharyltransferase
M00078	0.0515553	0.0621836	0.411688	0.786042	treatmentA	Glycosaminoglycan metabolism	M00078 Heparan sulfate degradation
M00023	-0.0529166	0.0654712	0.419102	0.786042	treatmentA	Aromatic amino acid metabolism	M00023 Tryptophan biosynthesis, chorismate => tryptophan
M00014	-0.0316374	0.0392527	0.42127	0.786042	treatmentA	Other carbohydrate metabolism	M00014 Glucuronate pathway (uronate pathway)
M00152	0.308932	0.375616	0.423328	0.786042	treatmentA	ATP synthesis	M00152 Cytochrome bc1 complex
M00675	-0.200701	0.253783	0.423391	0.786042	treatmentA	Biosynthesis of beta-lactams	M00675 Carbapenem-3-carboxylate biosynthesis, pyrroline-5-carboxylate + malonyl-CoA => carbapenem-3-carboxylate
M00127	-0.0436645	0.0548641	0.426482	0.786042	treatmentA	Cofactor and vitamin metabolism	M00127 Thiamine biosynthesis, prokaryotes, AIR (+ DXP/tyrosine) => TMP/TPP
M00024	-0.0241247	0.0302689	0.426739	0.786042	treatmentA	Aromatic amino acid metabolism	M00024 Phenylalanine biosynthesis, chorismate => phenylpyruvate => phenylalanine
M00117	-0.0375634	0.0475179	0.429855	0.786042	treatmentA	Cofactor and vitamin metabolism	M00117 Ubiquinone biosynthesis, prokaryotes, chorismate (+ polyprenyl-PP) => ubiquinol
M00660	-0.120402	0.155602	0.435749	0.786042	treatmentA	Plant pathogenicity	M00660 Xanthomonas spp. pathogenicity signature, T3SS and effectors
M00025	-0.0205618	0.0264174	0.43772	0.786042	treatmentA	Aromatic amino acid metabolism	M00025 Tyrosine biosynthesis, chorismate => HPP => tyrosine
M00053	0.019246	0.024798	0.440828	0.786042	treatmentA	Pyrimidine metabolism	M00053 Pyrimidine deoxyribonuleotide biosynthesis, CDP/CTP => dCDP/dCTP,dTDP/dTTP
M00814	0.0951095	0.122245	0.442724	0.786042	treatmentA	Biosynthesis of other bacterial compounds	M00814 Acarbose biosynthesis, sedoheptulopyranose-7P => acarbose
M00346	0.0146268	0.0191845	0.448631	0.786042	treatmentA	Methane metabolism	M00346 Formaldehyde assimilation, serine pathway
M00378	-0.141163	0.187822	0.449702	0.786042	treatmentA	Methane metabolism	M00378 F420 biosynthesis
M00019	-0.0230127	0.0303986	0.450128	0.786042	treatmentA	Branched-chain amino acid metabolism	M00019 Valine/isoleucine biosynthesis, pyruvate => valine / 2-oxobutanoate => isoleucine
M00144	0.0489759	0.0649802	0.455168	0.786042	treatmentA	ATP synthesis	M00144 NADH:quinone oxidoreductase, prokaryotes
M00048	0.0130539	0.017474	0.457685	0.786042	treatmentA	Purine metabolism	M00048 Inosine monophosphate biosynthesis, PRPP + glutamine => IMP
M00848	-0.0191201	0.0258198	0.460167	0.786042	treatmentA	Biosynthesis of other antibiotics	M00848 Aurachin biosynthesis, anthranilate => aurachin A
M00570	-0.021673	0.0292954	0.46047	0.786042	treatmentA	Branched-chain amino acid metabolism	M00570 Isoleucine biosynthesis, threonine => 2-oxobutanoate => isoleucine
M00120	-0.0130133	0.0176286	0.461835	0.786042	treatmentA	Cofactor and vitamin metabolism	M00120 Coenzyme A biosynthesis, pantothenate => CoA
M00698	0.28903	0.389341	0.464057	0.786042	treatmentA	Drug resistance	M00698 Multidrug resistance, efflux pump BpeEF-OprC
M00554	-0.0308991	0.0423857	0.466526	0.786042	treatmentA	Other carbohydrate metabolism	M00554 Nucleotide sugar biosynthesis, galactose => UDP-galactose
M00549	0.0159738	0.02185	0.467425	0.786042	treatmentA	Other carbohydrate metabolism	M00549 Nucleotide sugar biosynthesis, glucose => UDP-glucose
M00800	0.112325	0.153069	0.467515	0.786042	treatmentA	Polyketide sugar unit biosynthesis	M00800 dTDP-L-megosamine biosynthesis
M00338	0.044777	0.0627686	0.479435	0.797592	treatmentA	Cysteine and methionine metabolism	M00338 Cysteine biosynthesis, homocysteine + serine => cysteine
M00815	0.101889	0.142327	0.479598	0.797592	treatmentA	Biosynthesis of other antibiotics	M00815 Validamycin A biosynthesis, sedoheptulopyranose-7P => validamycin A
M00745	0.146655	0.207492	0.485779	0.800901	treatmentA	Drug resistance	M00745 Imipenem resistance, repression of porin OprD
M00122	-0.0312311	0.0448749	0.486822	0.800901	treatmentA	Cofactor and vitamin metabolism	M00122 Cobalamin biosynthesis, cobyrinate a,c-diamide => cobalamin
M00845	0.00986025	0.0143685	0.494673	0.809464	treatmentA	Arginine and proline metabolism	M00845 Arginine biosynthesis, glutamate => acetylcitrulline => arginine
M00825	0.115581	0.170214	0.503063	0.818815	treatmentA	Enediyne biosynthesis	M00825 10-membered enediyne core biosynthesis, malonyl-CoA => 3-hydroxyhexadeca-4,6,8,10,12,14-hexaenoyl-ACP => 10-membered enediyne core
M00151	0.235565	0.347096	0.506694	0.820362	treatmentA	ATP synthesis	M00151 Cytochrome bc1 complex respiratory unit
M00119	0.00895306	0.0135429	0.510464	0.822116	treatmentA	Cofactor and vitamin metabolism	M00119 Pantothenate biosynthesis, valine/L-aspartate => pantothenate
M00094	0.330974	0.50911	0.517794	0.828636	treatmentA	Lipid metabolism	M00094 Ceramide biosynthesis
M00783	0.136306	0.208712	0.521102	0.828636	treatmentA	Type II polyketide biosynthesis	M00783 Tetracenomycin C/8-demethyltetracenomycin C biosynthesis, tetracenomycin F2 => tetracenomycin C/8-demethyltetracenomycin C
M00155	-0.0827418	0.130459	0.524056	0.828636	treatmentA	ATP synthesis	M00155 Cytochrome c oxidase, prokaryotes
M00081	-0.0527041	0.0831304	0.525344	0.828636	treatmentA	Other carbohydrate metabolism	M00081 Pectin degradation
M00374	0.00995361	0.0157524	0.529236	0.830494	treatmentA	Carbon fixation	M00374 Dicarboxylate-hydroxybutyrate cycle
M00874	-0.0147848	0.0239941	0.538443	0.84063	treatmentA	Fatty acid metabolism	M00874 Fatty acid biosynthesis in mitochondria, fungi
M00157	-0.0196065	0.0322448	0.543597	0.844369	treatmentA	ATP synthesis	M00157 F-type ATPase, prokaryotes and chloroplasts
M00083	-0.0199726	0.0334729	0.551125	0.84771	treatmentA	Fatty acid metabolism	M00083 Fatty acid biosynthesis, elongation
M00036	0.0251997	0.0420777	0.551348	0.84771	treatmentA	Branched-chain amino acid metabolism	M00036 Leucine degradation, leucine => acetoacetate + acetyl-CoA
M00803	0.0939484	0.158596	0.556787	0.84771	treatmentA	Polyketide sugar unit biosynthesis	M00803 dTDP-D-angolosamine biosynthesis
M00165	-0.0154732	0.0262988	0.556829	0.84771	treatmentA	Carbon fixation	M00165 Reductive pentose phosphate cycle (Calvin cycle)
M00595	-0.104006	0.180378	0.561526	0.850628	treatmentA	Sulfur metabolism	M00595 Thiosulfate oxidation by SOX complex, thiosulfate => sulfate
M00178	-0.00802321	0.0141048	0.570251	0.85282	treatmentA
M00797	-0.0658084	0.116405	0.571003	0.85282	treatmentA	Polyketide sugar unit biosynthesis	M00797 dTDP-D-desosamine biosynthesis
M00028	0.0102388	0.0180262	0.571462	0.85282	treatmentA	Arginine and proline metabolism	M00028 Ornithine biosynthesis, glutamate => ornithine
M00546	0.0415462	0.0734324	0.57412	0.85282	treatmentA	Purine metabolism	M00546 Purine degradation, xanthine => urea
M00150	0.0207532	0.0383445	0.590008	0.865123	treatmentA	ATP synthesis	M00150 Fumarate reductase, prokaryotes
M00001	-0.00568112	0.0108642	0.601655	0.865123	treatmentA	Central carbohydrate metabolism	M00001 Glycolysis (Embden-Meyerhof pathway), glucose => pyruvate
M00012	-0.0137314	0.0263429	0.602509	0.865123	treatmentA	Other carbohydrate metabolism	M00012 Glyoxylate cycle
M00799	0.0761125	0.146421	0.60569	0.865123	treatmentA	Polyketide sugar unit biosynthesis	M00799 dTDP-L-oleandrose biosynthesis
M00798	0.0761123	0.146432	0.60572	0.865123	treatmentA	Polyketide sugar unit biosynthesis	M00798 dTDP-L-mycarose biosynthesis
M00005	0.011522	0.0222772	0.606224	0.865123	treatmentA	Central carbohydrate metabolism	M00005 PRPP biosynthesis, ribose 5P => PRPP
M00345	-0.0110267	0.0213744	0.606325	0.865123	treatmentA	Methane metabolism	M00345 Formaldehyde assimilation, ribulose monophosphate pathway
M00725	0.0311469	0.0602434	0.607074	0.865123	treatmentA	Drug resistance	M00725 Cationic antimicrobial peptide (CAMP) resistance, dltABCD operon
M00631	0.0144444	0.0284698	0.613173	0.865123	treatmentA	Other carbohydrate metabolism	M00631 D-Galacturonate degradation (bacteria), D-galacturonate => pyruvate + D-glyceraldehyde 3P
M00087	0.0470635	0.0928323	0.614321	0.865123	treatmentA	Fatty acid metabolism	M00087 beta-Oxidation
M00166	0.015573	0.0307955	0.614384	0.865123	treatmentA	Carbon fixation	M00166 Reductive pentose phosphate cycle, ribulose-5P => glyceraldehyde-3P
M00367	-0.0356966	0.0713346	0.616329	0.865123	treatmentA	Terpenoid backbone biosynthesis	M00367 C10-C20 isoprenoid biosynthesis, non-plant eukaryotes
M00873	-0.0131076	0.0268074	0.625101	0.873429	treatmentA	Fatty acid metabolism	M00873 Fatty acid biosynthesis in mitochondria, animals
M00171	-0.0210993	0.0442193	0.633148	0.880651	treatmentA	Carbon fixation	M00171 C4-dicarboxylic acid cycle, NAD - malic enzyme type
M00609	-0.00995726	0.0212984	0.640402	0.883272	treatmentA	Cysteine and methionine metabolism	M00609 Cysteine biosynthesis, methionine => cysteine
M00154	0.102794	0.220337	0.644654	0.883272	treatmentA	ATP synthesis	M00154 Cytochrome c oxidase
M00624	-0.163737	0.362584	0.650026	0.883272	treatmentA	Aromatics degradation	M00624 Terephthalate degradation, terephthalate => 3,4-dihydroxybenzoate
M00021	0.0079561	0.0177027	0.653925	0.883272	treatmentA	Cysteine and methionine metabolism	M00021 Cysteine biosynthesis, serine => cysteine
M00637	0.185701	0.428279	0.664754	0.883272	treatmentA	Aromatics degradation	M00637 Anthranilate degradation, anthranilate => catechol
M00855	0.0121476	0.0281962	0.667464	0.883272	treatmentA	Other carbohydrate metabolism	M00855 Glycogen degradation, glycogen => glucose-6P
M00860	0.0169802	0.0394782	0.668129	0.883272	treatmentA	Pathogenicity	M00860 Bacillus anthracis pathogenicity signature, polyglutamic acid capsule biosynthesis
M00098	0.0417879	0.0970061	0.668422	0.883272	treatmentA	Lipid metabolism	M00098 Acylglycerol degradation
M00123	-0.0305706	0.0716647	0.669262	0.883272	treatmentA	Cofactor and vitamin metabolism	M00123 Biotin biosynthesis, pimeloyl-ACP/CoA => biotin
M00573	-0.0305706	0.0716647	0.669262	0.883272	treatmentA	Cofactor and vitamin metabolism	M00573 Biotin biosynthesis, BioI pathway, long-chain-acyl-ACP => pimeloyl-ACP => biotin
M00577	-0.0301274	0.0718649	0.674632	0.883272	treatmentA	Cofactor and vitamin metabolism	M00577 Biotin biosynthesis, BioW pathway, pimelate => pimeloyl-CoA => biotin
M00057	0.0912008	0.216198	0.675285	0.883272	treatmentA	Glycosaminoglycan metabolism	M00057 Glycosaminoglycan biosynthesis, linkage tetrasaccharide
M00777	-0.124286	0.303559	0.679919	0.883272	treatmentA	Macrolide biosynthesis	M00777 Avermectin biosynthesis, 2-methylbutanoyl-CoA/isobutyryl-CoA => 6,8a-Seco-6,8a-deoxy-5-oxoavermectin 1a/1b aglycone => avermectin A1a/B1a/A1b/B1b
M00121	0.0108064	0.02616	0.680296	0.883272	treatmentA	Cofactor and vitamin metabolism	M00121 Heme biosynthesis, plants and bacteria, glutamate => heme
M00572	-0.0180346	0.0441669	0.682942	0.883272	treatmentA	Cofactor and vitamin metabolism	M00572 Pimeloyl-ACP biosynthesis, BioC-BioH pathway, malonyl-ACP => pimeloyl-ACP
M00714	-0.0628008	0.156439	0.686903	0.883272	treatmentA	Drug resistance	M00714 Multidrug resistance, efflux pump QacA
M00598	-0.0259304	0.0646095	0.687772	0.883272	treatmentA	Photosynthesis	M00598 Anoxygenic photosystem I [BR:ko00194]
M00433	-0.0654608	0.164689	0.689806	0.883272	treatmentA	Lysine metabolism	M00433 Lysine biosynthesis, 2-oxoglutarate => 2-oxoadipate
M00170	0.0100095	0.0251856	0.691737	0.883272	treatmentA	Carbon fixation	M00170 C4-dicarboxylic acid cycle, phosphoenolpyruvate carboxykinase type
M00125	-0.0101625	0.0257132	0.692762	0.883272	treatmentA	Cofactor and vitamin metabolism	M00125 Riboflavin biosynthesis, plants and bacteria, GTP => riboflavin/FMN/FAD
M00045	0.0361041	0.0932535	0.69985	0.886235	treatmentA	Histidine metabolism	M00045 Histidine degradation, histidine => N-formiminoglutamate => glutamate
M00564	0.0624002	0.161466	0.700879	0.886235	treatmentA	Pathogenicity	M00564 Helicobacter pylori pathogenicity signature, cagA pathogenicity island
M00364	0.0131122	0.0347258	0.706428	0.889575	treatmentA	Terpenoid backbone biosynthesis	M00364 C10-C20 isoprenoid biosynthesis, bacteria
M00086	0.0176594	0.0484362	0.716191	0.898174	treatmentA	Fatty acid metabolism	M00086 beta-Oxidation, acyl-CoA synthesis
M00177	-0.0464668	0.130015	0.719453	0.898582	treatmentA
M00746	0.155036	0.438923	0.724341	0.901009	treatmentA	Drug resistance	M00746 Multidrug resistance, repression of porin OmpF
M00020	-0.0114757	0.0331564	0.729213	0.903398	treatmentA	Serine and threonine metabolism	M00020 Serine biosynthesis, glycerate-3P => serine
M00416	-0.126543	0.375135	0.735523	0.907541	treatmentA	ATP synthesis	M00416 Cytochrome aa3-600 menaquinol oxidase
M00063	-0.0306906	0.0923539	0.739241	0.908465	treatmentA	Lipopolysaccharide metabolism	M00063 CMP-KDO biosynthesis
M00129	-0.0125816	0.0403945	0.755335	0.92453	treatmentA	Other carbohydrate metabolism	M00129 Ascorbate biosynthesis, animals, glucose-1P => ascorbate
M00060	0.0198749	0.0653027	0.761451	0.928303	treatmentA	Lipopolysaccharide metabolism	M00060 KDO2-lipid A biosynthesis, Raetz pathway, LpxL-LpxM type
M00133	0.0077017	0.025697	0.764747	0.928622	treatmentA	Polyamine biosynthesis	M00133 Polyamine biosynthesis, arginine => agmatine => putrescine => spermidine
M00827	-0.0836823	0.305636	0.782954	0.939545	treatmentA	Enediyne biosynthesis	M00827 C-1027 beta-amino acid moiety biosynthesis, tyrosine => 3-chloro-4,5-dihydroxy-beta-phenylalanyl-PCP
M00828	-0.0836823	0.305636	0.782954	0.939545	treatmentA	Enediyne biosynthesis	M00828 Maduropeptin beta-hydroxy acid moiety biosynthesis, tyrosine => 3-(4-hydroxyphenyl)-3-oxopropanoyl-PCP
M00832	-0.0836823	0.305636	0.782954	0.939545	treatmentA	Enediyne biosynthesis	M00832 Kedarcidin 2-aza-3-chloro-beta-tyrosine moiety biosynthesis, azatyrosine => 2-aza-3-chloro-beta-tyrosyl-PCP
M00128	0.045575	0.167307	0.78639	0.939982	treatmentA	Cofactor and vitamin metabolism	M00128 Ubiquinone biosynthesis, eukaryotes, 4-hydroxybenzoate + polyprenyl-PP => ubiquinol
M00124	0.00661687	0.0256601	0.796732	0.941506	treatmentA	Cofactor and vitamin metabolism	M00124 Pyridoxal-P biosynthesis, erythrose-4P => pyridoxal-P
M00082	-0.00806523	0.0314175	0.797353	0.941506	treatmentA	Fatty acid metabolism	M00082 Fatty acid biosynthesis, initiation
M00051	0.00448722	0.0176517	0.799525	0.941506	treatmentA	Pyrimidine metabolism	M00051 Uridine monophosphate biosynthesis, glutamine (+ PRPP) => UMP
M00037	-0.0381872	0.151163	0.799972	0.941506	treatmentA	Aromatic amino acid metabolism	M00037 Melatonin biosynthesis, animals, tryptophan => serotonin => melatonin
M00145	-0.0258392	0.105936	0.806978	0.946112	treatmentA	ATP synthesis	M00145 NAD(P)H:quinone oxidoreductase, chloroplasts and cyanobacteria
M00183	-0.00462463	0.0200468	0.817549	0.949989	treatmentA
M00741	0.0151485	0.0690618	0.826675	0.949989	treatmentA	Other carbohydrate metabolism	M00741 Propanoyl-CoA metabolism, propanoyl-CoA => succinyl-CoA
M00042	-0.026764	0.1232	0.82764	0.949989	treatmentA	Aromatic amino acid metabolism	M00042 Catecholamine biosynthesis, tyrosine => dopamine => noradrenaline => adrenaline
M00035	-0.00733953	0.0340537	0.829297	0.949989	treatmentA	Cysteine and methionine metabolism	M00035 Methionine degradation
M00095	-0.00582308	0.027114	0.829919	0.949989	treatmentA	Terpenoid backbone biosynthesis	M00095 C5 isoprenoid biosynthesis, mevalonate pathway
M00134	0.0243872	0.1137	0.830511	0.949989	treatmentA	Polyamine biosynthesis	M00134 Polyamine biosynthesis, arginine => ornithine => putrescine
M00006	0.00924143	0.0435135	0.832017	0.949989	treatmentA	Central carbohydrate metabolism	M00006 Pentose phosphate pathway, oxidative phase, glucose 6P => ribulose 5P
M00849	0.006246	0.030594	0.838387	0.953704	treatmentA	Terpenoid backbone biosynthesis	M00849 C5 isoprenoid biosynthesis, mevalonate pathway, archaea
M00015	-0.00404105	0.0203101	0.842267	0.954371	treatmentA	Arginine and proline metabolism	M00015 Proline biosynthesis, glutamate => proline
M00066	-0.0334376	0.176657	0.849511	0.954371	treatmentA	Lipid metabolism	M00066 Lactosylceramide biosynthesis
M00003	0.00203856	0.0110864	0.854178	0.954371	treatmentA	Central carbohydrate metabolism	M00003 Gluconeogenesis, oxaloacetate => fructose-6P
M00093	0.004279	0.0236821	0.856714	0.954371	treatmentA	Lipid metabolism	M00093 Phosphatidylethanolamine (PE) biosynthesis, PA => PS => PE
M00366	0.00677984	0.0376575	0.857269	0.954371	treatmentA	Terpenoid backbone biosynthesis	M00366 C10-C20 isoprenoid biosynthesis, plants
M00866	0.01163	0.0647696	0.857686	0.954371	treatmentA	Lipopolysaccharide metabolism	M00866 KDO2-lipid A biosynthesis, Raetz pathway, non-LpxL-LpxM type
M00002	-0.00236064	0.0145108	0.870767	0.963036	treatmentA	Central carbohydrate metabolism	M00002 Glycolysis, core module involving three-carbon compounds
M00852	-0.0189402	0.117433	0.871768	0.963036	treatmentA	Pathogenicity	M00852 Vibrio cholerae pathogenicity signature, toxin coregulated pilus [BR:ko02044]
M00778	0.0240414	0.153179	0.875494	0.963673	treatmentA	Type II polyketide biosynthesis	M00778 Type II polyketide backbone biosynthesis, acyl-CoA + malonyl-CoA => polyketide
M00532	0.00599986	0.0423575	0.887445	0.967171	treatmentA	Other carbohydrate metabolism	M00532 Photorespiration
M00107	-0.0314816	0.224258	0.888154	0.967171	treatmentA	Sterol biosynthesis	M00107 Steroid hormone biosynthesis, cholesterol => prognenolone => progesterone
M00110	-0.0314816	0.224258	0.888154	0.967171	treatmentA	Sterol biosynthesis	M00110 C19/C18-Steroid hormone biosynthesis, pregnenolone => androstenedione => estrone
M00038	0.0105204	0.0808987	0.896655	0.972966	treatmentA	Aromatic amino acid metabolism	M00038 Tryptophan metabolism, tryptophan => kynurenine => 2-aminomuconate
M00135	0.00575429	0.0466619	0.901923	0.975225	treatmentA	Polyamine biosynthesis	M00135 GABA biosynthesis, eukaryotes, putrescine => GABA
M00162	-0.0271697	0.238835	0.909303	0.976702	treatmentA	ATP synthesis	M00162 Cytochrome b6f complex
M00131	-0.00365478	0.0336723	0.913547	0.976702	treatmentA	Other carbohydrate metabolism	M00131 Inositol phosphate metabolism, Ins(1,3,4,5)P4 => Ins(1,3,4)P3 => myo-inositol
M00061	0.00348299	0.0328784	0.915681	0.976702	treatmentA	Other carbohydrate metabolism	M00061 D-Glucuronate degradation, D-glucuronate => pyruvate + D-glyceraldehyde 3P
M00140	0.00202342	0.0199093	0.919065	0.976702	treatmentA	Cofactor and vitamin metabolism	M00140 C1-unit interconversion, prokaryotes
M00642	0.0113434	0.11697	0.922828	0.976702	treatmentA	Drug resistance	M00642 Multidrug resistance, efflux pump MexJK-OprM
M00718	-0.00919671	0.0967874	0.92425	0.976702	treatmentA	Drug resistance	M00718 Multidrug resistance, efflux pump MexAB-OprM
M00102	0.0176801	0.189006	0.925633	0.976702	treatmentA	Sterol biosynthesis	M00102 Ergocalciferol biosynthesis, squalene 2,3-epoxide => ergosterol/ergocalciferol
M00417	0.0304958	0.422158	0.942423	0.990605	treatmentA	ATP synthesis	M00417 Cytochrome o ubiquinol oxidase
M00137	0.0119675	0.17423	0.945283	0.990605	treatmentA	Biosynthesis of phytochemical compounds	M00137 Flavanone biosynthesis, phenylalanine => naringenin
M00180	-0.0101525	0.173661	0.953328	0.994958	treatmentA
M00868	0.00322933	0.0584301	0.95594	0.994958	treatmentA	Cofactor and vitamin metabolism	M00868 Heme biosynthesis, animals and fungi, glycine => heme
M00579	-0.00121861	0.0267806	0.963709	0.996205	treatmentA	Carbon fixation	M00579 Phosphate acetyltransferase-acetate kinase pathway, acetyl-CoA => acetate
M00159	-0.00137321	0.0395204	0.972278	0.996205	treatmentA	ATP synthesis	M00159 V-type ATPase, prokaryotes
M00846	-0.00106375	0.0362179	0.976565	0.996205	treatmentA	Cofactor and vitamin metabolism	M00846 Siroheme biosynthesis, glutamyl-tRNA => siroheme
M00548	-0.00672232	0.235474	0.977212	0.996205	treatmentA	Aromatics degradation	M00548 Benzene degradation, benzene => catechol
M00168	0.00214753	0.0862563	0.98014	0.996205	treatmentA	Carbon fixation	M00168 CAM (Crassulacean acid metabolism), dark
M00114	0.000799573	0.043271	0.985261	0.996205	treatmentA	Other carbohydrate metabolism	M00114 Ascorbate biosynthesis, plants, fructose-6P => ascorbate
M00664	0.00213237	0.117735	0.985563	0.996205	treatmentA	Symbiosis	M00664 Nodulation
M00575	0.00158496	0.0992027	0.987253	0.996205	treatmentA	Pathogenicity	M00575 Pertussis pathogenicity signature, T1SS
M00260	-0.00023538	0.0163784	0.988523	0.996205	treatmentA
M00030	-0.000446937	0.0377358	0.990549	0.996205	treatmentA	Lysine metabolism	M00030 Lysine biosynthesis, AAA pathway, 2-oxoglutarate => 2-aminoadipate => lysine
M00696	-0.000869703	0.0984006	0.99295	0.996205	treatmentA	Drug resistance	M00696 Multidrug resistance, efflux pump AcrEF-TolC
M00697	-0.000363651	0.0987467	0.997061	0.997061	treatmentA	Drug resistance	M00697 Multidrug resistance, efflux pump MdtEF-TolC
M00574	-18.6401	11967.3			treatmentA	Pathogenicity	M00574 Pertussis pathogenicity signature, pertussis toxin
M00142	14.5699				treatmentA	ATP synthesis	M00142 NADH:ubiquinone oxidoreductase, mitochondria
M00160	-13.3037	250.063			treatmentA	ATP synthesis	M00160 V-type ATPase, eukaryotes
M00780	3.33789	0.913623			treatmentA	Type II polyketide biosynthesis	M00780 Tetracycline/oxytetracycline biosynthesis, pretetramide => tetracycline/oxytetracycline
M00779	-2.29309	1.07191			treatmentA	Type II polyketide biosynthesis	M00779 Dihydrokalafungin biosynthesis, octaketide => dihydrokalafungin
M00419	1.82115	1.27664			treatmentA	Aromatics degradation	M00419 Cymene degradation, p-cymene => p-cumate
M00031	1.63551	0.201286			treatmentA	Lysine metabolism	M00031 Lysine biosynthesis, mediated by LysW, 2-aminoadipate => lysine
M00763	1.63551	0.201286			treatmentA	Arginine and proline metabolism	M00763 Ornithine biosynthesis, mediated by LysW, glutamate => ornithine
M00104	1.04334	0.693674			treatmentA	Sterol biosynthesis	M00104 Bile acid biosynthesis, cholesterol => cholate/chenodeoxycholate
M00540	1.02207	0.332044			treatmentA	Aromatics degradation	M00540 Benzoate degradation, cyclohexanecarboxylic acid =>pimeloyl-CoA
M00861	-0.810841	0.596755			treatmentA	Fatty acid metabolism	M00861 beta-Oxidation, peroxisome, VLCFA
M00623	0.802164	0.233399			treatmentA	Aromatics degradation	M00623 Phthalate degradation, phthalate => protocatechuate
M00539	0.741725	0.183294			treatmentA	Aromatics degradation	M00539 Cumate degradation, p-cumate => 2-oxopent-4-enoate + 2-methylpropanoate
M00639	0.737799	0.299391			treatmentA	Drug resistance	M00639 Multidrug resistance, efflux pump MexCD-OprJ
M00055	-0.690067	0.319466			treatmentA	Glycan biosynthesis	M00055 N-glycan precursor biosynthesis
M00856	-0.651298	0.771392			treatmentA	Pathogenicity	M00856 Salmonella enterica pathogenicity signature, typhoid toxin
M00795	0.611262	0.535847			treatmentA	Polyketide sugar unit biosynthesis	M00795 dTDP-beta-L-noviose biosynthesis
M00158	-0.555217	0.400361			treatmentA	ATP synthesis	M00158 F-type ATPase, eukaryotes
M00547	0.500568	0.584514			treatmentA	Aromatics degradation	M00547 Benzene/toluene degradation, benzene => catechol / toluene => 3-methylcatechol
M00262	-0.34399	0.202413			treatmentA
M00674	0.337887	1.27512			treatmentA	Biosynthesis of beta-lactams	M00674 Clavaminate biosynthesis, arginine + glyceraldehyde-3P => clavaminate
M00085	0.260535	0.19117			treatmentA	Fatty acid metabolism	M00085 Fatty acid elongation in mitochondria
M00073	0.237925	0.236796			treatmentA	Glycan biosynthesis	M00073 N-glycan precursor trimming
M00074	0.237925	0.236796			treatmentA	Glycan biosynthesis	M00074 N-glycan biosynthesis, high-mannose type
M00184	-0.227299	0.250183			treatmentA
M00823	0.226544	0.329893			treatmentA	Type II polyketide biosynthesis	M00823 Chlortetracycline biosynthesis, pretetramide => chlortetracycline
M00264	-0.207694	0.243027			treatmentA
M00415	-0.202995	0.276344			treatmentA	Fatty acid metabolism	M00415 Fatty acid elongation in endoplasmic reticulum
M00181	-0.200565	0.240545			treatmentA
M00182	-0.200565	0.240545			treatmentA
M00730	-0.163098	0.495174			treatmentA	Drug resistance	M00730 Cationic antimicrobial peptide (CAMP) resistance, VraFG transporter
M00543	-0.135782	0.572138			treatmentA	Aromatics degradation	M00543 Biphenyl degradation, biphenyl => 2-oxopent-4-enoate + benzoate
M00091	0.108229	0.19597			treatmentA	Lipid metabolism	M00091 Phosphatidylcholine (PC) biosynthesis, PE => PC
M00836	-0.0876074	0.188672			treatmentA	Cofactor and vitamin metabolism	M00836 Coenzyme F430 biosynthesis, sirohydrochlorin => coenzyme F430
M00608	0.0570734	0.176628			treatmentA	Methane metabolism	M00608 2-Oxocarboxylic acid chain extension, 2-oxoglutarate => 2-oxoadipate => 2-oxopimelate => 2-oxosuberate
M00794	-0.00807683	4559.38			treatmentA	Polyketide sugar unit biosynthesis	M00794 dTDP-6-deoxy-D-allose biosynthesis

## Sheet: LFD re-introduction vs treatm
module	diff_abn	std_err	p_value	p_adjusted	variable	super_module	name
M00777	0.841105	0.0459371	5.39411e-12	1.6506e-09	treatmentre-introduction	Macrolide biosynthesis	M00777 Avermectin biosynthesis, 2-methylbutanoyl-CoA/isobutyryl-CoA => 6,8a-Seco-6,8a-deoxy-5-oxoavermectin 1a/1b aglycone => avermectin A1a/B1a/A1b/B1b
M00704	2.15659	0.169324	9.18791e-09	1.40575e-06	treatmentre-introduction	Drug resistance	M00704 Tetracycline resistance, efflux pump Tet38
M00418	0.541486	0.0564873	3.2054e-08	3.26951e-06	treatmentre-introduction	Aromatics degradation	M00418 Toluene degradation, anaerobic, toluene => benzoyl-CoA
M00102	-0.898039	0.131456	2.49071e-06	0.000137461	treatmentre-introduction	Sterol biosynthesis	M00102 Ergocalciferol biosynthesis, squalene 2,3-epoxide => ergosterol/ergocalciferol
M00811	-1.10312	0.157278	2.81824e-06	0.000137461	treatmentre-introduction	Cofactor and vitamin metabolism	M00811 Nicotine degradation, pyrrolidine pathway, nicotine => succinate semialdehyde
M00810	-1.10315	0.157288	2.81869e-06	0.000137461	treatmentre-introduction	Cofactor and vitamin metabolism	M00810 Nicotine degradation, pyridine pathway, nicotine => 2,6-dihydroxypyridine/succinate semialdehyde
M00064	-0.191501	0.0282429	3.14453e-06	0.000137461	treatmentre-introduction	Lipopolysaccharide metabolism	M00064 ADP-L-glycero-D-manno-heptose biosynthesis
M00169	-0.101687	0.0161043	7.65868e-06	0.000292944	treatmentre-introduction	Carbon fixation	M00169 CAM (Crassulacean acid metabolism), light
M00135	-0.0603835	0.00966568	8.7397e-06	0.00029715	treatmentre-introduction	Polyamine biosynthesis	M00135 GABA biosynthesis, eukaryotes, putrescine => GABA
M00345	0.0664353	0.0110087	1.3121e-05	0.000401502	treatmentre-introduction	Methane metabolism	M00345 Formaldehyde assimilation, ribulose monophosphate pathway
M00155	-0.252903	0.0450425	2.86604e-05	0.000754811	treatmentre-introduction	ATP synthesis	M00155 Cytochrome c oxidase, prokaryotes
M00172	-0.0853894	0.0151972	2.96004e-05	0.000754811	treatmentre-introduction	Carbon fixation	M00172 C4-dicarboxylic acid cycle, NADP - malic enzyme type
M00875	-0.223899	0.0424546	5.69677e-05	0.00134093	treatmentre-introduction	Biosynthesis of other bacterial compounds	M00875 Staphyloferrin B biosynthesis, L-serine => staphyloferrin B
M00537	0.337363	0.0654597	6.97468e-05	0.00152446	treatmentre-introduction	Aromatics degradation	M00537 Xylene degradation, xylene => methylbenzoate
M00568	-0.323137	0.0655222	0.00011503	0.00234661	treatmentre-introduction	Aromatics degradation	M00568 Catechol ortho-cleavage, catechol => 3-oxoadipate
M00032	-0.0974681	0.0199952	0.000134551	0.00257328	treatmentre-introduction	Lysine metabolism	M00032 Lysine degradation, lysine => saccharopine => acetoacetyl-CoA
M00531	-0.243993	0.0507603	0.000149477	0.00269058	treatmentre-introduction	Nitrogen metabolism	M00531 Assimilatory nitrate reduction, nitrate => ammonia
M00815	-0.154108	0.0346787	0.000332208	0.0054486	treatmentre-introduction	Biosynthesis of other antibiotics	M00815 Validamycin A biosynthesis, sedoheptulopyranose-7P => validamycin A
M00309	0.336799	0.076384	0.000338312	0.0054486	treatmentre-introduction	Central carbohydrate metabolism	M00309 Non-phosphorylative Entner-Doudoroff pathway, gluconate/galactonate => glycerate
M00122	0.102026	0.0234418	0.000404883	0.00619471	treatmentre-introduction	Cofactor and vitamin metabolism	M00122 Cobalamin biosynthesis, cobyrinate a,c-diamide => cobalamin
M00797	-0.265161	0.0622323	0.000471459	0.00674262	treatmentre-introduction	Polyketide sugar unit biosynthesis	M00797 dTDP-D-desosamine biosynthesis
M00087	-0.174086	0.0408576	0.000484764	0.00674262	treatmentre-introduction	Fatty acid metabolism	M00087 beta-Oxidation
M00120	0.0615298	0.0147446	0.000596711	0.00767733	treatmentre-introduction	Cofactor and vitamin metabolism	M00120 Coenzyme A biosynthesis, pantothenate => CoA
M00598	-0.197893	0.0475608	0.000602143	0.00767733	treatmentre-introduction	Photosynthesis	M00598 Anoxygenic photosystem I [BR:ko00194]
M00577	-0.154313	0.0376444	0.000689652	0.00844134	treatmentre-introduction	Cofactor and vitamin metabolism	M00577 Biotin biosynthesis, BioW pathway, pimelate => pimeloyl-CoA => biotin
M00855	0.0602966	0.0147744	0.000727176	0.00846853	treatmentre-introduction	Other carbohydrate metabolism	M00855 Glycogen degradation, glycogen => glucose-6P
M00814	-0.176909	0.0438411	0.000791725	0.00846853	treatmentre-introduction	Biosynthesis of other bacterial compounds	M00814 Acarbose biosynthesis, sedoheptulopyranose-7P => acarbose
M00123	-0.153098	0.0379989	0.000802573	0.00846853	treatmentre-introduction	Cofactor and vitamin metabolism	M00123 Biotin biosynthesis, pimeloyl-ACP/CoA => biotin
M00573	-0.153098	0.0379989	0.000802573	0.00846853	treatmentre-introduction	Cofactor and vitamin metabolism	M00573 Biotin biosynthesis, BioI pathway, long-chain-acyl-ACP => pimeloyl-ACP => biotin
M00121	-0.0711809	0.0178083	0.000870827	0.00858886	treatmentre-introduction	Cofactor and vitamin metabolism	M00121 Heme biosynthesis, plants and bacteria, glutamate => heme
M00024	0.0340942	0.00856559	0.000904794	0.00858886	treatmentre-introduction	Aromatic amino acid metabolism	M00024 Phenylalanine biosynthesis, chorismate => phenylpyruvate => phenylalanine
M00136	-0.219222	0.0552311	0.000908811	0.00858886	treatmentre-introduction	Polyamine biosynthesis	M00136 GABA biosynthesis, prokaryotes, putrescine => GABA
M00114	-0.0823865	0.0207975	0.000939785	0.00858886	treatmentre-introduction	Other carbohydrate metabolism	M00114 Ascorbate biosynthesis, plants, fructose-6P => ascorbate
M00015	0.066644	0.0168512	0.000954318	0.00858886	treatmentre-introduction	Arginine and proline metabolism	M00015 Proline biosynthesis, glutamate => proline
M00852	-0.12322	0.0316935	0.00109775	0.00959747	treatmentre-introduction	Pathogenicity	M00852 Vibrio cholerae pathogenicity signature, toxin coregulated pilus [BR:ko02044]
M00036	-0.0838761	0.0220334	0.00131197	0.0107765	treatmentre-introduction	Branched-chain amino acid metabolism	M00036 Leucine degradation, leucine => acetoacetate + acetyl-CoA
M00579	-0.0325096	0.00854581	0.00132431	0.0107765	treatmentre-introduction	Carbon fixation	M00579 Phosphate acetyltransferase-acetate kinase pathway, acetyl-CoA => acetate
M00550	-0.112572	0.0296535	0.00133825	0.0107765	treatmentre-introduction	Other carbohydrate metabolism	M00550 Ascorbate degradation, ascorbate => D-xylulose-5P
M00825	-0.224413	0.0595723	0.00141686	0.0111169	treatmentre-introduction	Enediyne biosynthesis	M00825 10-membered enediyne core biosynthesis, malonyl-CoA => 3-hydroxyhexadeca-4,6,8,10,12,14-hexaenoyl-ACP => 10-membered enediyne core
M00047	-0.238072	0.064369	0.0016232	0.0124175	treatmentre-introduction	Arginine and proline metabolism	M00047 Creatine pathway
M00017	0.0315445	0.00866739	0.00189234	0.0138339	treatmentre-introduction	Cysteine and methionine metabolism	M00017 Methionine biosynthesis, apartate => homoserine => methionine
M00838	-0.331095	0.091486	0.00194398	0.0138339	treatmentre-introduction	Biosynthesis of other bacterial compounds	M00838 Undecylprodigiosin biosynthesis, L-proline => undecylprodigiosin
M00837	-0.331095	0.091486	0.00194398	0.0138339	treatmentre-introduction	Biosynthesis of other bacterial compounds	M00837 Prodigiosin biosynthesis, L-proline => prodigiosin
M00143	0.316188	0.0880974	0.00201748	0.0139837	treatmentre-introduction	ATP synthesis	M00143 NADH dehydrogenase (ubiquinone) Fe-S protein/flavoprotein complex, mitochondria
M00170	0.0366094	0.0101665	0.00205643	0.0139837	treatmentre-introduction	Carbon fixation	M00170 C4-dicarboxylic acid cycle, phosphoenolpyruvate carboxykinase type
M00357	-0.0541894	0.0152596	0.0022893	0.0150054	treatmentre-introduction	Methane metabolism	M00357 Methanogenesis, acetate => methane
M00774	-0.491335	0.13998	0.00230475	0.0150054	treatmentre-introduction	Macrolide biosynthesis	M00774 Erythromycin biosynthesis, propanoyl-CoA + methylmalonyl-CoA => deoxyerythronolide B => erythromycin A/B
M00725	-0.172842	0.0490477	0.00239582	0.0152582	treatmentre-introduction	Drug resistance	M00725 Cationic antimicrobial peptide (CAMP) resistance, dltABCD operon
M00033	0.0272039	0.00772478	0.00244331	0.0152582	treatmentre-introduction	Serine and threonine metabolism	M00033 Ectoine biosynthesis, aspartate => ectoine
M00840	-0.0650648	0.0185987	0.00256494	0.0156975	treatmentre-introduction	Cofactor and vitamin metabolism	M00840 Tetrahydrofolate biosynthesis, mediated by ribA and trpF, GTP => THF
M00554	0.0927698	0.0267559	0.00273966	0.016438	treatmentre-introduction	Other carbohydrate metabolism	M00554 Nucleotide sugar biosynthesis, galactose => UDP-galactose
M00868	-0.119551	0.0346728	0.00284507	0.0167421	treatmentre-introduction	Cofactor and vitamin metabolism	M00868 Heme biosynthesis, animals and fungi, glycine => heme
M00162	-0.789616	0.234792	0.00305827	0.0176572	treatmentre-introduction	ATP synthesis	M00162 Cytochrome b6f complex
M00532	-0.048634	0.0152055	0.00491461	0.0278495	treatmentre-introduction	Other carbohydrate metabolism	M00532 Photorespiration
M00260	0.0383604	0.0122179	0.00557935	0.0309646	treatmentre-introduction
M00564	-0.440777	0.142467	0.00566672	0.0309646	treatmentre-introduction	Pathogenicity	M00564 Helicobacter pylori pathogenicity signature, cagA pathogenicity island
M00001	0.019126	0.00627092	0.00676991	0.0363437	treatmentre-introduction	Central carbohydrate metabolism	M00001 Glycolysis (Embden-Meyerhof pathway), glucose => pyruvate
M00150	0.102302	0.0345392	0.0081397	0.0429439	treatmentre-introduction	ATP synthesis	M00150 Fumarate reductase, prokaryotes
M00040	-0.0430887	0.0147944	0.00907805	0.0466458	treatmentre-introduction	Aromatic amino acid metabolism	M00040 Tyrosine biosynthesis, chorismate => arogenate => tyrosine
M00050	0.024979	0.00859304	0.00919219	0.0466458	treatmentre-introduction	Purine metabolism	M00050 Guanine ribonucleotide biosynthesis IMP => GDP,GTP
M00374	-0.0339453	0.0116996	0.00929867	0.0466458	treatmentre-introduction	Carbon fixation	M00374 Dicarboxylate-hydroxybutyrate cycle
M00096	-0.0181765	0.00633539	0.00996537	0.0491839	treatmentre-introduction	Terpenoid backbone biosynthesis	M00096 C5 isoprenoid biosynthesis, non-mevalonate pathway
M00097	-0.445549	0.155957	0.010232	0.0496984	treatmentre-introduction	Plant terpenoid biosynthesis	M00097 beta-Carotene biosynthesis, GGAP => beta-carotene
M00867	-0.143303	0.0508528	0.0110541	0.0525147	treatmentre-introduction	Lipopolysaccharide metabolism	M00867 KDO2-lipid A modification pathway
M00057	0.5635	0.204434	0.0111551	0.0525147	treatmentre-introduction	Glycosaminoglycan metabolism	M00057 Glycosaminoglycan biosynthesis, linkage tetrasaccharide
M00346	-0.0527442	0.0190753	0.0124098	0.0575361	treatmentre-introduction	Methane metabolism	M00346 Formaldehyde assimilation, serine pathway
M00051	0.0284114	0.0103476	0.0129383	0.0590913	treatmentre-introduction	Pyrimidine metabolism	M00051 Uridine monophosphate biosynthesis, glutamine (+ PRPP) => UMP
M00052	-0.011894	0.00438026	0.0137949	0.0617998	treatmentre-introduction	Pyrimidine metabolism	M00052 Pyrimidine ribonucleotide biosynthesis, UMP => UDP/UTP,CDP/CTP
M00079	-0.148508	0.0549041	0.0139353	0.0617998	treatmentre-introduction	Glycosaminoglycan metabolism	M00079 Keratan sulfate degradation
M00131	-0.059259	0.0220881	0.0147518	0.0635815	treatmentre-introduction	Other carbohydrate metabolism	M00131 Inositol phosphate metabolism, Ins(1,3,4,5)P4 => Ins(1,3,4)P3 => myo-inositol
M00180	-0.120336	0.0470705	0.0149159	0.0635815	treatmentre-introduction
M00134	-0.130076	0.04869	0.0149603	0.0635815	treatmentre-introduction	Polyamine biosynthesis	M00134 Polyamine biosynthesis, arginine => ornithine => putrescine
M00116	-0.0936356	0.0353465	0.0157927	0.0655767	treatmentre-introduction	Cofactor and vitamin metabolism	M00116 Menaquinone biosynthesis, chorismate (+ polyprenyl-PP) => menaquinol
M00652	0.1091	0.041215	0.0158584	0.0655767	treatmentre-introduction	Drug resistance	M00652 Vancomycin resistance, D-Ala-D-Ser type
M00375	-0.0709256	0.0269492	0.0164027	0.0669231	treatmentre-introduction	Carbon fixation	M00375 Hydroxypropionate-hydroxybutylate cycle
M00093	-0.0452239	0.0172361	0.0167061	0.0672642	treatmentre-introduction	Lipid metabolism	M00093 Phosphatidylethanolamine (PE) biosynthesis, PA => PS => PE
M00023	-0.127903	0.0490699	0.0172164	0.0684184	treatmentre-introduction	Aromatic amino acid metabolism	M00023 Tryptophan biosynthesis, chorismate => tryptophan
M00179	0.041957	0.0161982	0.0179214	0.0701384	treatmentre-introduction
M00077	-0.158602	0.0614436	0.0181076	0.0701384	treatmentre-introduction	Glycosaminoglycan metabolism	M00077 Chondroitin sulfate degradation
M00736	-0.609468	0.235967	0.0186247	0.0712396	treatmentre-introduction	Biosynthesis of beta-lactams	M00736 Nocardicin A biosynthesis, L-pHPG + arginine + serine => nocardicin A
M00373	-0.0790078	0.0308877	0.0191301	0.0722694	treatmentre-introduction	Other carbohydrate metabolism	M00373 Ethylmalonyl pathway
M00789	0.622848	0.243137	0.0195436	0.072931	treatmentre-introduction	Biosynthesis of other bacterial compounds	M00789 Rebeccamycin biosynthesis, tryptophan => rebeccamycin
M00866	-0.0830539	0.0331202	0.0212331	0.0782812	treatmentre-introduction	Lipopolysaccharide metabolism	M00866 KDO2-lipid A biosynthesis, Raetz pathway, non-LpxL-LpxM type
M00627	-0.0617367	0.0247881	0.0220161	0.0802014	treatmentre-introduction	Drug resistance	M00627 beta-Lactam resistance, Bla system
M00014	-0.10716	0.0438589	0.0242061	0.087142	treatmentre-introduction	Other carbohydrate metabolism	M00014 Glucuronate pathway (uronate pathway)
M00824	0.149233	0.0615389	0.0250979	0.089302	treatmentre-introduction	Enediyne biosynthesis	M00824 9-membered enediyne core biosynthesis, malonyl-CoA => 3-hydroxyhexadeca-4,6,8,10,12,14-hexaenoyl-ACP => 9-membered enediyne core
M00575	-0.12678	0.0536489	0.0283584	0.0997432	treatmentre-introduction	Pathogenicity	M00575 Pertussis pathogenicity signature, T1SS
M00021	0.0195757	0.00837267	0.0301169	0.104725	treatmentre-introduction	Cysteine and methionine metabolism	M00021 Cysteine biosynthesis, serine => cysteine
M00157	0.0545952	0.0234795	0.0308839	0.105671	treatmentre-introduction	ATP synthesis	M00157 F-type ATPase, prokaryotes and chloroplasts
M00178	0.0402526	0.0173325	0.0310797	0.105671	treatmentre-introduction
M00133	0.0465845	0.0202033	0.032136	0.108062	treatmentre-introduction	Polyamine biosynthesis	M00133 Polyamine biosynthesis, arginine => agmatine => putrescine => spermidine
M00076	-0.127849	0.0559545	0.0333511	0.110929	treatmentre-introduction	Glycosaminoglycan metabolism	M00076 Dermatan sulfate degradation
M00551	0.199659	0.0878777	0.0341485	0.111301	treatmentre-introduction	Aromatics degradation	M00551 Benzoate degradation, benzoate => catechol / methylbenzoate => methylcatechol
M00697	-0.122049	0.0537382	0.0341904	0.111301	treatmentre-introduction	Drug resistance	M00697 Multidrug resistance, efflux pump MdtEF-TolC
M00696	-0.118822	0.0525652	0.0349482	0.11257	treatmentre-introduction	Drug resistance	M00696 Multidrug resistance, efflux pump AcrEF-TolC
M00860	-0.0752655	0.0333723	0.0355356	0.11327	treatmentre-introduction	Pathogenicity	M00860 Bacillus anthracis pathogenicity signature, polyglutamic acid capsule biosynthesis
M00702	0.408946	0.187575	0.0407359	0.128507	treatmentre-introduction	Drug resistance	M00702 Multidrug resistance, efflux pump NorB
M00018	0.0276705	0.0127728	0.0424902	0.132673	treatmentre-introduction	Serine and threonine metabolism	M00018 Threonine biosynthesis, aspartate => homoserine => threonine
M00016	0.0177019	0.00819157	0.0429452	0.13274	treatmentre-introduction	Lysine metabolism	M00016 Lysine biosynthesis, succinyl-DAP pathway, aspartate => lysine
M00660	-0.219794	0.102569	0.0442402	0.135375	treatmentre-introduction	Plant pathogenicity	M00660 Xanthomonas spp. pathogenicity signature, T3SS and effectors
M00063	-0.101982	0.0481327	0.0465124	0.140919	treatmentre-introduction	Lipopolysaccharide metabolism	M00063 CMP-KDO biosynthesis
M00544	-0.183263	0.0874527	0.0485254	0.145576	treatmentre-introduction	Aromatics degradation	M00544 Carbazole degradation, carbazole => 2-oxopent-4-enoate + anthranilate
M00006	-0.0777439	0.0372804	0.0497319	0.147747	treatmentre-introduction	Central carbohydrate metabolism	M00006 Pentose phosphate pathway, oxidative phase, glucose 6P => ribulose 5P
M00846	-0.0446019	0.0215024	0.0509043	0.149776	treatmentre-introduction	Cofactor and vitamin metabolism	M00846 Siroheme biosynthesis, glutamyl-tRNA => siroheme
M00167	0.0242394	0.0117381	0.0518505	0.151107	treatmentre-introduction	Carbon fixation	M00167 Reductive pentose phosphate cycle, glyceraldehyde-3P => ribulose-5P
M00542	-0.214026	0.104182	0.0526838	0.152087	treatmentre-introduction	Pathogenicity	M00542 EHEC/EPEC pathogenicity signature, T3SS and effectors
M00308	0.041049	0.0201424	0.0546398	0.155295	treatmentre-introduction	Central carbohydrate metabolism	M00308 Semi-phosphorylative Entner-Doudoroff pathway, gluconate => glycerate-3P
M00119	-0.034053	0.0167745	0.0554873	0.155295	treatmentre-introduction	Cofactor and vitamin metabolism	M00119 Pantothenate biosynthesis, valine/L-aspartate => pantothenate
M00045	-0.0927404	0.0457278	0.0555655	0.155295	treatmentre-introduction	Histidine metabolism	M00045 Histidine degradation, histidine => N-formiminoglutamate => glutamate
M00099	-0.417689	0.201937	0.0563405	0.155295	treatmentre-introduction	Lipid metabolism	M00099 Sphingosine biosynthesis
M00144	-0.102237	0.0506943	0.05683	0.155295	treatmentre-introduction	ATP synthesis	M00144 NADH:quinone oxidoreductase, prokaryotes
M00176	-0.108899	0.0540219	0.0568401	0.155295	treatmentre-introduction	Sulfur metabolism	M00176 Assimilatory sulfate reduction, sulfate => H2S
M00609	0.0361876	0.0181708	0.0597721	0.161861	treatmentre-introduction	Cysteine and methionine metabolism	M00609 Cysteine biosynthesis, methionine => cysteine
M00020	0.052572	0.0265309	0.0609165	0.163513	treatmentre-introduction	Serine and threonine metabolism	M00020 Serine biosynthesis, glycerate-3P => serine
M00784	-0.376151	0.191022	0.0625512	0.163808	treatmentre-introduction	Type II polyketide biosynthesis	M00784 Elloramycin biosynthesis, 8-demethyltetracenomycin C => elloramycin A
M00773	-0.376151	0.191022	0.0625512	0.163808	treatmentre-introduction	Macrolide biosynthesis	M00773 Tylosin biosynthesis, methylmalonyl-CoA + malonyl-CoA => tylactone => tylosin
M00005	0.0403006	0.020487	0.0626325	0.163808	treatmentre-introduction	Central carbohydrate metabolism	M00005 PRPP biosynthesis, ribose 5P => PRPP
M00783	0.269168	0.136861	0.0633442	0.164222	treatmentre-introduction	Type II polyketide biosynthesis	M00783 Tetracenomycin C/8-demethyltetracenomycin C biosynthesis, tetracenomycin F2 => tetracenomycin C/8-demethyltetracenomycin C
M00165	0.028988	0.014812	0.0638639	0.164222	treatmentre-introduction	Carbon fixation	M00165 Reductive pentose phosphate cycle (Calvin cycle)
M00112	-0.138101	0.0710104	0.0648751	0.165432	treatmentre-introduction	Cofactor and vitamin metabolism	M00112 Tocopherol/tocotorienol biosynthesis, homogentisate + phytyl/geranylgeranyl-PP => tocopherol/tocotorienol
M00094	-0.69124	0.352192	0.0660595	0.167059	treatmentre-introduction	Lipid metabolism	M00094 Ceramide biosynthesis
M00027	0.109273	0.0566983	0.0675218	0.168961	treatmentre-introduction	Other amino acid metabolism	M00027 GABA (gamma-Aminobutyrate) shunt
M00700	0.243857	0.127306	0.0679156	0.168961	treatmentre-introduction	Drug resistance	M00700 Multidrug resistance, efflux pump AbcA
M00037	0.254188	0.132869	0.0689573	0.170169	treatmentre-introduction	Aromatic amino acid metabolism	M00037 Melatonin biosynthesis, animals, tryptophan => serotonin => melatonin
M00098	0.141755	0.0744174	0.0705558	0.172721	treatmentre-introduction	Lipid metabolism	M00098 Acylglycerol degradation
M00744	0.123905	0.0652122	0.0712329	0.172994	treatmentre-introduction	Drug resistance	M00744 Cationic antimicrobial peptide (CAMP) resistance, protease PgtE
M00307	-0.0719114	0.0383361	0.0744328	0.179342	treatmentre-introduction	Central carbohydrate metabolism	M00307 Pyruvate oxidation, pyruvate => acetyl-CoA
M00741	-0.0810341	0.0434639	0.0759438	0.181553	treatmentre-introduction	Other carbohydrate metabolism	M00741 Propanoyl-CoA metabolism, propanoyl-CoA => succinyl-CoA
M00078	-0.120136	0.0653212	0.0794526	0.188469	treatmentre-introduction	Glycosaminoglycan metabolism	M00078 Heparan sulfate degradation
M00127	0.0752094	0.0410445	0.0807414	0.190012	treatmentre-introduction	Cofactor and vitamin metabolism	M00127 Thiamine biosynthesis, prokaryotes, AIR (+ DXP/tyrosine) => TMP/TPP
M00002	0.0187645	0.0102788	0.0818855	0.190012	treatmentre-introduction	Central carbohydrate metabolism	M00002 Glycolysis, core module involving three-carbon compounds
M00876	-0.352806	0.193908	0.0819661	0.190012	treatmentre-introduction	Biosynthesis of other bacterial compounds	M00876 Staphyloferrin A biosynthesis, L-ornithine => staphyloferrin A
M00790	0.347572	0.190629	0.082832	0.190576	treatmentre-introduction	Biosynthesis of other bacterial compounds	M00790 Pyrrolnitrin biosynthesis, tryptophan => pyrrolnitrin
M00137	0.198844	0.110978	0.0867158	0.198023	treatmentre-introduction	Biosynthesis of phytochemical compounds	M00137 Flavanone biosynthesis, phenylalanine => naringenin
M00538	0.18951	0.107757	0.0915034	0.207408	treatmentre-introduction	Aromatics degradation	M00538 Toluene degradation, toluene => benzoate
M00065	0.429169	0.242746	0.0927741	0.208742	treatmentre-introduction	Glycan biosynthesis	M00065 GPI-anchor biosynthesis, core oligosaccharide
M00572	-0.05201	0.0299741	0.0966613	0.2159	treatmentre-introduction	Cofactor and vitamin metabolism	M00572 Pimeloyl-ACP biosynthesis, BioC-BioH pathway, malonyl-ACP => pimeloyl-ACP
M00183	-0.0314157	0.0182136	0.0985451	0.217886	treatmentre-introduction
M00168	-0.0720519	0.0418807	0.0992421	0.217886	treatmentre-introduction	Carbon fixation	M00168 CAM (Crassulacean acid metabolism), dark
M00368	-0.0660121	0.0384221	0.0996863	0.217886	treatmentre-introduction	Cysteine and methionine metabolism	M00368 Ethylene biosynthesis, methionine => ethylene
M00633	-0.378373	0.221216	0.102217	0.221833	treatmentre-introduction	Central carbohydrate metabolism	M00633 Semi-phosphorylative Entner-Doudoroff pathway, gluconate/galactonate => glycerate-3P
M00673	0.187225	0.1113	0.105418	0.227169	treatmentre-introduction	Biosynthesis of beta-lactams	M00673 Cephamycin C biosynthesis, aminoadipate + cycteine + valine => cephamycin C
M00101	0.489117	0.289469	0.107857	0.230799	treatmentre-introduction	Sterol biosynthesis	M00101 Cholesterol biosynthesis, squalene 2,3-epoxide => cholesterol
M00066	0.28829	0.172552	0.108652	0.230887	treatmentre-introduction	Lipid metabolism	M00066 Lactosylceramide biosynthesis
M00636	0.475388	0.286059	0.113025	0.238523	treatmentre-introduction	Aromatics degradation	M00636 Phthalate degradation, phthalate => protocatechuate
M00761	0.0798935	0.0489202	0.116162	0.242669	treatmentre-introduction	Other carbohydrate metabolism	M00761 Undecaprenylphosphate alpha-L-Ara4N biosynthesis, UDP-GlcA => undecaprenyl phosphate alpha-L-Ara4N
M00163	0.1635	0.100507	0.116576	0.242669	treatmentre-introduction	Photosynthesis	M00163 Photosystem I [BR:ko00194]
M00714	0.24447	0.15036	0.117497	0.242933	treatmentre-introduction	Drug resistance	M00714 Multidrug resistance, efflux pump QacA
M00787	0.125445	0.0775477	0.119309	0.245023	treatmentre-introduction	Biosynthesis of other antibiotics	M00787 Bacilysin biosynthesis, prephenate => bacilysin
M00378	0.300834	0.187129	0.12473	0.25213	treatmentre-introduction	Methane metabolism	M00378 F420 biosynthesis
M00145	-0.0992879	0.0626648	0.126455	0.25213	treatmentre-introduction	ATP synthesis	M00145 NAD(P)H:quinone oxidoreductase, chloroplasts and cyanobacteria
M00038	0.0680832	0.0429601	0.12663	0.25213	treatmentre-introduction	Aromatic amino acid metabolism	M00038 Tryptophan metabolism, tryptophan => kynurenine => 2-aminomuconate
M00718	-0.0874147	0.0552329	0.126814	0.25213	treatmentre-introduction	Drug resistance	M00718 Multidrug resistance, efflux pump MexAB-OprM
M00364	0.0435523	0.0275282	0.127225	0.25213	treatmentre-introduction	Terpenoid backbone biosynthesis	M00364 C10-C20 isoprenoid biosynthesis, bacteria
M00175	-0.132572	0.0840465	0.127713	0.25213	treatmentre-introduction	Nitrogen metabolism	M00175 Nitrogen fixation, nitrogen => ammonia
M00877	0.321997	0.20615	0.131283	0.256176	treatmentre-introduction	Biosynthesis of other antibiotics	M00877 Kanosamine biosynthesis glucose 6-phosphate => kanosamine
M00552	0.0427797	0.0273924	0.131858	0.256176	treatmentre-introduction	Other carbohydrate metabolism	M00552 D-galactonate degradation, De Ley-Doudoroff pathway, D-galactonate => glycerate-3P
M00630	-0.333868	0.215792	0.132274	0.256176	treatmentre-introduction	Other carbohydrate metabolism	M00630 D-Galacturonate degradation (fungi), D-galacturonate => glycerol
M00570	0.0369322	0.0240691	0.138288	0.266138	treatmentre-introduction	Branched-chain amino acid metabolism	M00570 Isoleucine biosynthesis, threonine => 2-oxobutanoate => isoleucine
M00128	0.182224	0.120401	0.142054	0.27019	treatmentre-introduction	Cofactor and vitamin metabolism	M00128 Ubiquinone biosynthesis, eukaryotes, 4-hydroxybenzoate + polyprenyl-PP => ubiquinol
M00086	0.0626327	0.0412531	0.142159	0.27019	treatmentre-introduction	Fatty acid metabolism	M00086 beta-Oxidation, acyl-CoA synthesis
M00008	-0.0468654	0.0309773	0.143499	0.271054	treatmentre-introduction	Central carbohydrate metabolism	M00008 Entner-Doudoroff pathway, glucose-6P => glyceraldehyde-3P + pyruvate
M00026	0.0545416	0.0367919	0.151213	0.281705	treatmentre-introduction	Histidine metabolism	M00026 Histidine biosynthesis, PRPP => histidine
M00849	-0.044973	0.030352	0.151409	0.281705	treatmentre-introduction	Terpenoid backbone biosynthesis	M00849 C5 isoprenoid biosynthesis, mevalonate pathway, archaea
M00156	-0.299029	0.199537	0.1519	0.281705	treatmentre-introduction	ATP synthesis	M00156 Cytochrome c oxidase, cbb3-type
M00555	0.198934	0.136125	0.156985	0.287003	treatmentre-introduction	Serine and threonine metabolism	M00555 Betaine biosynthesis, choline => betaine
M00053	0.0425012	0.0291249	0.157343	0.287003	treatmentre-introduction	Pyrimidine metabolism	M00053 Pyrimidine deoxyribonuleotide biosynthesis, CDP/CTP => dCDP/dCTP,dTDP/dTTP
M00025	0.0184596	0.0126563	0.15757	0.287003	treatmentre-introduction	Aromatic amino acid metabolism	M00025 Tyrosine biosynthesis, chorismate => HPP => tyrosine
M00166	0.0388497	0.0267545	0.159283	0.287746	treatmentre-introduction	Carbon fixation	M00166 Reductive pentose phosphate cycle, ribulose-5P => glyceraldehyde-3P
M00567	-0.0315273	0.0217435	0.159859	0.287746	treatmentre-introduction	Methane metabolism	M00567 Methanogenesis, CO2 => methane
M00664	-0.136829	0.0952498	0.16248	0.290754	treatmentre-introduction	Symbiosis	M00664 Nodulation
M00060	-0.0523193	0.0368358	0.168009	0.297367	treatmentre-introduction	Lipopolysaccharide metabolism	M00060 KDO2-lipid A biosynthesis, Raetz pathway, LpxL-LpxM type
M00046	-0.143897	0.102039	0.170513	0.297367	treatmentre-introduction	Pyrimidine metabolism	M00046 Pyrimidine degradation, uracil => beta-alanine, thymine => 3-aminoisobutanoate
M00100	-0.144361	0.102578	0.171117	0.297367	treatmentre-introduction	Lipid metabolism	M00100 Sphingosine degradation
M00039	-0.0513172	0.0364327	0.171371	0.297367	treatmentre-introduction	Biosynthesis of phytochemical compounds	M00039 Monolignol biosynthesis, phenylalanine/tyrosine => monolignol
M00637	0.390993	0.270262	0.171674	0.297367	treatmentre-introduction	Aromatics degradation	M00637 Anthranilate degradation, anthranilate => catechol
M00565	0.047521	0.0338524	0.172764	0.297367	treatmentre-introduction	Other carbohydrate metabolism	M00565 Trehalose biosynthesis, D-glucose 1P => trehalose
M00525	0.0124923	0.00890275	0.172978	0.297367	treatmentre-introduction	Lysine metabolism	M00525 Lysine biosynthesis, acetyl-DAP pathway, aspartate => lysine
M00048	0.0211583	0.0151348	0.174482	0.298277	treatmentre-introduction	Purine metabolism	M00048 Inosine monophosphate biosynthesis, PRPP + glutamine => IMP
M00841	-0.0171786	0.0124385	0.179461	0.305084	treatmentre-introduction	Cofactor and vitamin metabolism	M00841 Tetrahydrofolate biosynthesis, mediated by PTPS, GTP => THF
M00356	-0.0285131	0.0210229	0.186959	0.314074	treatmentre-introduction	Methane metabolism	M00356 Methanogenesis, methanol => methane
M00376	-0.0277543	0.0204883	0.187464	0.314074	treatmentre-introduction	Carbon fixation	M00376 3-Hydroxypropionate bi-cycle
M00803	0.107958	0.0797478	0.187828	0.314074	treatmentre-introduction	Polyketide sugar unit biosynthesis	M00803 dTDP-D-angolosamine biosynthesis
M00126	-0.0172866	0.012949	0.193629	0.321568	treatmentre-introduction	Cofactor and vitamin metabolism	M00126 Tetrahydrofolate biosynthesis, GTP => THF
M00778	-0.290397	0.21917	0.19492	0.321568	treatmentre-introduction	Type II polyketide biosynthesis	M00778 Type II polyketide backbone biosynthesis, acyl-CoA + malonyl-CoA => polyketide
M00854	0.0252404	0.0189893	0.195463	0.321568	treatmentre-introduction	Other carbohydrate metabolism	M00854 Glycogen biosynthesis, glucose-1P => glycogen/starch
M00113	-0.101788	0.0772077	0.198971	0.324151	treatmentre-introduction	Lipid metabolism	M00113 Jasmonic acid biosynthesis
M00012	-0.0282383	0.0215109	0.200762	0.324151	treatmentre-introduction	Other carbohydrate metabolism	M00012 Glyoxylate cycle
M00140	0.0160508	0.0122347	0.201051	0.324151	treatmentre-introduction	Cofactor and vitamin metabolism	M00140 C1-unit interconversion, prokaryotes
M00563	-0.0321976	0.0245566	0.201271	0.324151	treatmentre-introduction	Methane metabolism	M00563 Methanogenesis, methylamine/dimethylamine/trimethylamine => methane
M00799	0.102235	0.078793	0.205749	0.327912	treatmentre-introduction	Polyketide sugar unit biosynthesis	M00799 dTDP-L-oleandrose biosynthesis
M00798	0.102235	0.078793	0.205749	0.327912	treatmentre-introduction	Polyketide sugar unit biosynthesis	M00798 dTDP-L-mycarose biosynthesis
M00847	-0.0934716	0.0736602	0.215404	0.341521	treatmentre-introduction	Cofactor and vitamin metabolism	M00847 Heme biosynthesis, archaea, siroheme => heme
M00746	-0.300064	0.235925	0.222303	0.347914	treatmentre-introduction	Drug resistance	M00746 Multidrug resistance, repression of porin OmpF
M00802	-0.148834	0.119429	0.222443	0.347914	treatmentre-introduction	Polyketide sugar unit biosynthesis	M00802 dTDP-D-forosamine biosynthesis
M00007	0.0186068	0.0149114	0.222847	0.347914	treatmentre-introduction	Central carbohydrate metabolism	M00007 Pentose phosphate pathway, non-oxidative phase, fructose 6P => ribose 5P
M00153	-0.0884073	0.0722985	0.231704	0.359905	treatmentre-introduction	ATP synthesis	M00153 Cytochrome bd ubiquinol oxidase
M00013	0.0520588	0.0432411	0.238772	0.367269	treatmentre-introduction	Other carbohydrate metabolism	M00013 Malonate semialdehyde pathway, propanoyl-CoA => acetyl-CoA
M00003	0.00880063	0.00731026	0.238845	0.367269	treatmentre-introduction	Central carbohydrate metabolism	M00003 Gluconeogenesis, oxaloacetate => fructose-6P
M00019	0.0331651	0.0277048	0.241359	0.36928	treatmentre-introduction	Branched-chain amino acid metabolism	M00019 Valine/isoleucine biosynthesis, pyruvate => valine / 2-oxobutanoate => isoleucine
M00830	-0.101328	0.0861559	0.249332	0.37958	treatmentre-introduction	Enediyne biosynthesis	M00830 Neocarzinostatin naphthoate moiety biosynthesis, malonyl-CoA => 2-hydroxy-5-methyl-1-naphthoate => 2-hydroxy-7-methoxy-5-methyl-1-naphthoyl-CoA
M00625	-0.145218	0.124958	0.253597	0.384162	treatmentre-introduction	Drug resistance	M00625 Methicillin resistance
M00533	0.238169	0.203581	0.2597	0.391469	treatmentre-introduction	Aromatic amino acid metabolism	M00533 Homoprotocatechuate degradation, homoprotocatechuate => 2-oxohept-3-enedioate
M00107	0.397846	0.347658	0.265992	0.397041	treatmentre-introduction	Sterol biosynthesis	M00107 Steroid hormone biosynthesis, cholesterol => prognenolone => progesterone
M00110	0.397846	0.347658	0.265992	0.397041	treatmentre-introduction	Sterol biosynthesis	M00110 C19/C18-Steroid hormone biosynthesis, pregnenolone => androstenedione => estrone
M00530	-0.0392308	0.0349757	0.271057	0.400207	treatmentre-introduction	Nitrogen metabolism	M00530 Dissimilatory nitrate reduction, nitrate => ammonia
M00095	-0.031265	0.0279125	0.271714	0.400207	treatmentre-introduction	Terpenoid backbone biosynthesis	M00095 C5 isoprenoid biosynthesis, mevalonate pathway
M00159	-0.0485899	0.0434138	0.272036	0.400207	treatmentre-introduction	ATP synthesis	M00159 V-type ATPase, prokaryotes
M00366	0.0320957	0.0292303	0.28094	0.411329	treatmentre-introduction	Terpenoid backbone biosynthesis	M00366 C10-C20 isoprenoid biosynthesis, plants
M00004	-0.0119625	0.0110229	0.286405	0.413665	treatmentre-introduction	Central carbohydrate metabolism	M00004 Pentose phosphate pathway (Pentose phosphate cycle)
M00569	-0.0428013	0.0394592	0.286621	0.413665	treatmentre-introduction	Aromatics degradation	M00569 Catechol meta-cleavage, catechol => acetyl-CoA / 4-methylcatechol => propanoyl-CoA
M00843	-0.0415249	0.0383737	0.2877	0.413665	treatmentre-introduction	Cofactor and vitamin metabolism	M00843 L-threo-Tetrahydrobiopterin biosynthesis, GTP => L-threo-BH4
M00842	-0.0415226	0.0383916	0.287943	0.413665	treatmentre-introduction	Cofactor and vitamin metabolism	M00842 Tetrahydrobiopterin biosynthesis, GTP => BH4
M00850	-0.123604	0.11543	0.292181	0.417791	treatmentre-introduction	Pathogenicity	M00850 Vibrio cholerae pathogenicity signature, cholera toxins
M00726	0.0664122	0.0624371	0.295709	0.420869	treatmentre-introduction	Drug resistance	M00726 Cationic antimicrobial peptide (CAMP) resistance, lysyl-phosphatidylglycerol (L-PG) synthase MprF
M00090	-0.0306782	0.0299381	0.313186	0.44368	treatmentre-introduction	Lipid metabolism	M00090 Phosphatidylcholine (PC) biosynthesis, choline => PC
M00641	-0.41828	0.416705	0.326134	0.459895	treatmentre-introduction	Drug resistance	M00641 Multidrug resistance, efflux pump MexEF-OprN
M00545	-0.0522918	0.0537214	0.337259	0.472452	treatmentre-introduction	Aromatics degradation	M00545 Trans-cinnamate degradation, trans-cinnamate => acetyl-CoA
M00177	-0.0542706	0.0559602	0.33909	0.472452	treatmentre-introduction
M00141	-0.0206367	0.0213067	0.339671	0.472452	treatmentre-introduction	Cofactor and vitamin metabolism	M00141 C1-unit interconversion, eukaryotes
M00422	-0.111474	0.115987	0.342671	0.474468	treatmentre-introduction	Methane metabolism	M00422 Acetyl-CoA pathway, CO2 => acetyl-CoA
M00117	0.0498096	0.0522238	0.346836	0.478071	treatmentre-introduction	Cofactor and vitamin metabolism	M00117 Ubiquinone biosynthesis, prokaryotes, chorismate (+ polyprenyl-PP) => ubiquinol
M00596	-0.0463774	0.0505903	0.365386	0.501382	treatmentre-introduction	Sulfur metabolism	M00596 Dissimilatory sulfate reduction, sulfate => H2S
M00546	0.0570539	0.0634215	0.374192	0.511173	treatmentre-introduction	Purine metabolism	M00546 Purine degradation, xanthine => urea
M00034	0.0155956	0.0178041	0.386643	0.525259	treatmentre-introduction	Cysteine and methionine metabolism	M00034 Methionine salvage pathway
M00417	-0.198942	0.226834	0.389238	0.525259	treatmentre-introduction	ATP synthesis	M00417 Cytochrome o ubiquinol oxidase
M00745	0.17095	0.196219	0.391163	0.525259	treatmentre-introduction	Drug resistance	M00745 Imipenem resistance, repression of porin OprD
M00800	0.092639	0.106912	0.391369	0.525259	treatmentre-introduction	Polyketide sugar unit biosynthesis	M00800 dTDP-L-megosamine biosynthesis
M00049	0.00806158	0.00954344	0.403419	0.539066	treatmentre-introduction	Purine metabolism	M00049 Adenine ribonucleotide biosynthesis, IMP => ADP,ATP
M00089	0.013837	0.0165242	0.407432	0.542062	treatmentre-introduction	Lipid metabolism	M00089 Triacylglycerol biosynthesis
M00344	0.0288905	0.0352148	0.41679	0.552111	treatmentre-introduction	Methane metabolism	M00344 Formaldehyde assimilation, xylulose monophosphate pathway
M00872	-0.0772329	0.0948165	0.419932	0.553876	treatmentre-introduction	Glycan biosynthesis	M00872 O-glycan biosynthesis, mannose type (core M3)
M00022	0.0123796	0.0155409	0.430193	0.562834	treatmentre-introduction	Aromatic amino acid metabolism	M00022 Shikimate pathway, phosphoenolpyruvate + erythrose-4P => chorismate
M00651	0.0240304	0.0301818	0.430403	0.562834	treatmentre-introduction	Drug resistance	M00651 Vancomycin resistance, D-Ala-D-Lac type
M00835	0.197658	0.251667	0.437243	0.56688	treatmentre-introduction	Biosynthesis of other bacterial compounds	M00835 Pyocyanine biosynthesis, chorismate => pyocyanine
M00827	-0.159655	0.205622	0.440907	0.56688	treatmentre-introduction	Enediyne biosynthesis	M00827 C-1027 beta-amino acid moiety biosynthesis, tyrosine => 3-chloro-4,5-dihydroxy-beta-phenylalanyl-PCP
M00828	-0.159655	0.205622	0.440907	0.56688	treatmentre-introduction	Enediyne biosynthesis	M00828 Maduropeptin beta-hydroxy acid moiety biosynthesis, tyrosine => 3-(4-hydroxyphenyl)-3-oxopropanoyl-PCP
M00832	-0.159655	0.205622	0.440907	0.56688	treatmentre-introduction	Enediyne biosynthesis	M00832 Kedarcidin 2-aza-3-chloro-beta-tyrosine moiety biosynthesis, azatyrosine => 2-aza-3-chloro-beta-tyrosyl-PCP
M00149	-0.0217444	0.0282932	0.446296	0.571125	treatmentre-introduction	ATP synthesis	M00149 Succinate dehydrogenase, prokaryotes
M00740	-0.0114667	0.0149749	0.447941	0.571125	treatmentre-introduction	Other carbohydrate metabolism	M00740 Methylaspartate cycle
M00358	-0.0569217	0.0753591	0.453958	0.575716	treatmentre-introduction	Methane metabolism	M00358 Coenzyme M biosynthesis
M00044	-0.0937138	0.124478	0.455305	0.575716	treatmentre-introduction	Aromatic amino acid metabolism	M00044 Tyrosine degradation, tyrosine => homogentisate
M00433	-0.142449	0.19144	0.459292	0.577068	treatmentre-introduction	Lysine metabolism	M00433 Lysine biosynthesis, 2-oxoglutarate => 2-oxoadipate
M00643	-0.078177	0.104981	0.460383	0.577068	treatmentre-introduction	Drug resistance	M00643 Multidrug resistance, efflux pump MexXY-OprM
M00088	-0.0244352	0.0329438	0.462031	0.577068	treatmentre-introduction	Lipid metabolism	M00088 Ketone body biosynthesis, acetyl-CoA => acetoacetate/3-hydroxybutyrate/acetone
M00115	-0.0108362	0.0149577	0.47237	0.587582	treatmentre-introduction	Cofactor and vitamin metabolism	M00115 NAD biosynthesis, aspartate => quinolinate => NAD
M00675	0.222068	0.311094	0.478469	0.592421	treatmentre-introduction	Biosynthesis of beta-lactams	M00675 Carbapenem-3-carboxylate biosynthesis, pyrroline-5-carboxylate + malonyl-CoA => carbapenem-3-carboxylate
M00365	0.0373579	0.0525006	0.480132	0.592421	treatmentre-introduction	Terpenoid backbone biosynthesis	M00365 C10-C20 isoprenoid biosynthesis, archaea
M00010	0.00971018	0.0143648	0.50208	0.617014	treatmentre-introduction	Central carbohydrate metabolism	M00010 Citrate cycle, first carbon oxidation, oxaloacetate => 2-oxoglutarate
M00174	0.128656	0.196384	0.516838	0.632609	treatmentre-introduction	Methane metabolism	M00174 Methane oxidation, methanotroph, methane => formaldehyde
M00829	-0.117939	0.183492	0.523446	0.637329	treatmentre-introduction	Enediyne biosynthesis	M00829 3,6-Dimethylsalicylyl-CoA biosynthesis, malonyl-CoA => 6-methylsalicylate => 3,6-dimethylsalicylyl-CoA
M00804	-0.0962833	0.150061	0.524859	0.637329	treatmentre-introduction	Nitrogen metabolism	M00804 Complete nitrification, comammox, ammonia => nitrite => nitrate
M00848	0.0114961	0.0182256	0.53073	0.64191	treatmentre-introduction	Biosynthesis of other antibiotics	M00848 Aurachin biosynthesis, anthranilate => aurachin A
M00874	-0.0102606	0.0166334	0.53971	0.650202	treatmentre-introduction	Fatty acid metabolism	M00874 Fatty acid biosynthesis in mitochondria, fungi
M00649	-0.0476476	0.078702	0.547103	0.656524	treatmentre-introduction	Drug resistance	M00649 Multidrug resistance, efflux pump AdeABC
M00705	0.0445535	0.0744187	0.551604	0.65766	treatmentre-introduction	Drug resistance	M00705 Multidrug resistance, efflux pump MepA
M00030	0.0230248	0.0387022	0.554068	0.65766	treatmentre-introduction	Lysine metabolism	M00030 Lysine biosynthesis, AAA pathway, 2-oxoglutarate => 2-aminoadipate => lysine
M00548	0.149129	0.249949	0.554497	0.65766	treatmentre-introduction	Aromatics degradation	M00548 Benzene degradation, benzene => catechol
M00124	0.014104	0.0243887	0.565078	0.667621	treatmentre-introduction	Cofactor and vitamin metabolism	M00124 Pyridoxal-P biosynthesis, erythrose-4P => pyridoxal-P
M00642	-0.052311	0.0930885	0.57593	0.677826	treatmentre-introduction	Drug resistance	M00642 Multidrug resistance, efflux pump MexJK-OprM
M00081	-0.0455675	0.0833212	0.586245	0.687322	treatmentre-introduction	Other carbohydrate metabolism	M00081 Pectin degradation
M00541	0.113683	0.21696	0.602078	0.70319	treatmentre-introduction	Aromatics degradation	M00541 Benzoyl-CoA degradation, benzoyl-CoA => 3-hydroxypimeloyl-CoA
M00632	-0.0118328	0.0242397	0.626711	0.728315	treatmentre-introduction	Other carbohydrate metabolism	M00632 Galactose degradation, Leloir pathway, galactose => alpha-D-glucose-1P
M00801	-0.0641559	0.1321	0.62835	0.728315	treatmentre-introduction	Polyketide sugar unit biosynthesis	M00801 dTDP-L-olivose biosynthesis
M00035	-0.00645575	0.0134213	0.631737	0.729124	treatmentre-introduction	Cysteine and methionine metabolism	M00035 Methionine degradation
M00338	0.0205055	0.0430576	0.6351	0.729124	treatmentre-introduction	Cysteine and methionine metabolism	M00338 Cysteine biosynthesis, homocysteine + serine => cysteine
M00082	-0.0156938	0.0330613	0.636196	0.729124	treatmentre-introduction	Fatty acid metabolism	M00082 Fatty acid biosynthesis, initiation
M00416	0.0925557	0.197352	0.64198	0.733007	treatmentre-introduction	ATP synthesis	M00416 Cytochrome aa3-600 menaquinol oxidase
M00595	0.0392079	0.0897166	0.662949	0.754136	treatmentre-introduction	Sulfur metabolism	M00595 Thiosulfate oxidation by SOX complex, thiosulfate => sulfate
M00527	0.00450511	0.0104755	0.668048	0.757121	treatmentre-introduction	Lysine metabolism	M00527 Lysine biosynthesis, DAP aminotransferase pathway, aspartate => lysine
M00535	0.00866497	0.0207871	0.677614	0.765129	treatmentre-introduction	Branched-chain amino acid metabolism	M00535 Isoleucine biosynthesis, pyruvate => 2-oxobutanoate
M00851	-0.0372356	0.0932699	0.690499	0.775823	treatmentre-introduction	Drug resistance	M00851 Carbapenem resistance
M00622	-0.0422464	0.106461	0.692156	0.775823	treatmentre-introduction	Cofactor and vitamin metabolism	M00622 Nicotinate degradation, nicotinate => fumarate
M00631	-0.00930268	0.0243603	0.703193	0.785318	treatmentre-introduction	Other carbohydrate metabolism	M00631 D-Galacturonate degradation (bacteria), D-galacturonate => pyruvate + D-glyceraldehyde 3P
M00580	0.0282403	0.0751223	0.707603	0.787369	treatmentre-introduction	Central carbohydrate metabolism	M00580 Pentose phosphate pathway, archaea, fructose 6P => ribose 5P
M00118	-0.0396156	0.109057	0.716908	0.794112	treatmentre-introduction	Other amino acid metabolism	M00118 Glutathione biosynthesis, glutamate => glutathione
M00615	0.0156909	0.0435035	0.718853	0.794112	treatmentre-introduction	Metabolic capacity	M00615 Nitrate assimilation
M00091	0.129077	0.365738	0.722162	0.794898	treatmentre-introduction	Lipid metabolism	M00091 Phosphatidylcholine (PC) biosynthesis, PE => PC
M00873	-0.00622697	0.0180107	0.730022	0.800669	treatmentre-introduction	Fatty acid metabolism	M00873 Fatty acid biosynthesis in mitochondria, animals
M00367	-0.018284	0.0555579	0.742479	0.8107	treatmentre-introduction	Terpenoid backbone biosynthesis	M00367 C10-C20 isoprenoid biosynthesis, non-plant eukaryotes
M00529	-0.031333	0.0967089	0.746393	0.8107	treatmentre-introduction	Nitrogen metabolism	M00529 Denitrification, nitrate => nitrogen
M00171	-0.00791374	0.0245031	0.747115	0.8107	treatmentre-introduction	Carbon fixation	M00171 C4-dicarboxylic acid cycle, NAD - malic enzyme type
M00844	0.00659203	0.0216006	0.760566	0.820583	treatmentre-introduction	Arginine and proline metabolism	M00844 Arginine biosynthesis, ornithine => arginine
M00793	-0.00913385	0.0300621	0.761586	0.820583	treatmentre-introduction	Polyketide sugar unit biosynthesis	M00793 dTDP-L-rhamnose biosynthesis
M00769	0.0231412	0.0796409	0.771664	0.828523	treatmentre-introduction	Drug resistance	M00769 Multidrug resistance, efflux pump MexPQ-OpmE
M00125	-0.00598203	0.0212825	0.778916	0.833386	treatmentre-introduction	Cofactor and vitamin metabolism	M00125 Riboflavin biosynthesis, plants and bacteria, GTP => riboflavin/FMN/FAD
M00173	0.00668099	0.0266629	0.802334	0.854025	treatmentre-introduction	Carbon fixation	M00173 Reductive citrate cycle (Arnon-Buchanan cycle)
M00845	-0.00421147	0.0169348	0.803788	0.854025	treatmentre-introduction	Arginine and proline metabolism	M00845 Arginine biosynthesis, glutamate => acetylcitrulline => arginine
M00526	0.00224397	0.00979613	0.818963	0.867137	treatmentre-introduction	Lysine metabolism	M00526 Lysine biosynthesis, DAP dehydrogenase pathway, aspartate => lysine
M00549	0.00374173	0.0199516	0.851317	0.89589	treatmentre-introduction	Other carbohydrate metabolism	M00549 Nucleotide sugar biosynthesis, glucose => UDP-glucose
M00620	-0.00706203	0.0378188	0.851974	0.89589	treatmentre-introduction	Carbon fixation	M00620 Incomplete reductive citrate cycle, acetyl-CoA => oxoglutarate
M00129	0.00758464	0.0442148	0.863859	0.905277	treatmentre-introduction	Other carbohydrate metabolism	M00129 Ascorbate biosynthesis, animals, glucose-1P => ascorbate
M00028	-0.00283915	0.018009	0.874779	0.913592	treatmentre-introduction	Arginine and proline metabolism	M00028 Ornithine biosynthesis, glutamate => ornithine
M00083	-0.00447006	0.0305928	0.883869	0.916161	treatmentre-introduction	Fatty acid metabolism	M00083 Fatty acid biosynthesis, elongation
M00377	0.00466445	0.032453	0.885751	0.916161	treatmentre-introduction	Carbon fixation	M00377 Reductive acetyl-CoA pathway (Wood-Ljungdahl pathway)
M00623	0.0332742	0.245344	0.892136	0.916161	treatmentre-introduction	Aromatics degradation	M00623 Phthalate degradation, phthalate => protocatechuate
M00624	-0.0608144	0.452314	0.892971	0.916161	treatmentre-introduction	Aromatics degradation	M00624 Terephthalate degradation, terephthalate => 3,4-dihydroxybenzoate
M00011	-0.0050069	0.0379446	0.89505	0.916161	treatmentre-introduction	Central carbohydrate metabolism	M00011 Citrate cycle, second carbon oxidation, 2-oxoglutarate => oxaloacetate
M00072	0.0238925	0.181471	0.895203	0.916161	treatmentre-introduction	Glycan biosynthesis	M00072 N-glycosylation by oligosaccharyltransferase
M00432	-0.00166612	0.0184875	0.928212	0.946776	treatmentre-introduction	Branched-chain amino acid metabolism	M00432 Leucine biosynthesis, 2-oxoisovalerate => 2-oxoisocaproate
M00061	-0.00239346	0.0311389	0.938743	0.950664	treatmentre-introduction	Other carbohydrate metabolism	M00061 D-Glucuronate degradation, D-glucuronate => pyruvate + D-glyceraldehyde 3P
M00154	0.00987888	0.131415	0.94008	0.950664	treatmentre-introduction	ATP synthesis	M00154 Cytochrome c oxidase
M00009	-0.00206601	0.0280753	0.941344	0.950664	treatmentre-introduction	Central carbohydrate metabolism	M00009 Citrate cycle (TCA cycle, Krebs cycle)
M00042	-0.00869931	0.127736	0.945703	0.951925	treatmentre-introduction	Aromatic amino acid metabolism	M00042 Catecholamine biosynthesis, tyrosine => dopamine => noradrenaline => adrenaline
M00698	-0.0103618	0.193868	0.957377	0.960516	treatmentre-introduction	Drug resistance	M00698 Multidrug resistance, efflux pump BpeEF-OprC
M00029	0.000107236	0.0195456	0.995635	0.995635	treatmentre-introduction	Arginine and proline metabolism	M00029 Urea cycle
M00780	-17.2203				treatmentre-introduction	Type II polyketide biosynthesis	M00780 Tetracycline/oxytetracycline biosynthesis, pretetramide => tetracycline/oxytetracycline
M00638	15.6645				treatmentre-introduction	Aromatics degradation	M00638 Salicylate degradation, salicylate => gentisate
M00142	-14.536				treatmentre-introduction	ATP synthesis	M00142 NADH:ubiquinone oxidoreductase, mitochondria
M00674	-13.7808	363.151			treatmentre-introduction	Biosynthesis of beta-lactams	M00674 Clavaminate biosynthesis, arginine + glyceraldehyde-3P => clavaminate
M00534	13.5506				treatmentre-introduction	Aromatics degradation	M00534 Naphthalene degradation, naphthalene => salicylate
M00160	13.4273				treatmentre-introduction	ATP synthesis	M00160 V-type ATPase, eukaryotes
M00419	-13.3902				treatmentre-introduction	Aromatics degradation	M00419 Cymene degradation, p-cymene => p-cumate
M00779	2.32065	1.51051			treatmentre-introduction	Type II polyketide biosynthesis	M00779 Dihydrokalafungin biosynthesis, octaketide => dihydrokalafungin
M00262	-1.33557	0.123191			treatmentre-introduction
M00543	-0.906441	0.440528			treatmentre-introduction	Aromatics degradation	M00543 Biphenyl degradation, biphenyl => 2-oxopent-4-enoate + benzoate
M00104	-0.856109	0.586937			treatmentre-introduction	Sterol biosynthesis	M00104 Bile acid biosynthesis, cholesterol => cholate/chenodeoxycholate
M00031	-0.705674	0.152642			treatmentre-introduction	Lysine metabolism	M00031 Lysine biosynthesis, mediated by LysW, 2-aminoadipate => lysine
M00763	-0.705674	0.152642			treatmentre-introduction	Arginine and proline metabolism	M00763 Ornithine biosynthesis, mediated by LysW, glutamate => ornithine
M00547	-0.639682	0.553011			treatmentre-introduction	Aromatics degradation	M00547 Benzene/toluene degradation, benzene => catechol / toluene => 3-methylcatechol
M00540	-0.573015	0.147609			treatmentre-introduction	Aromatics degradation	M00540 Benzoate degradation, cyclohexanecarboxylic acid =>pimeloyl-CoA
M00730	-0.379988	0.60133			treatmentre-introduction	Drug resistance	M00730 Cationic antimicrobial peptide (CAMP) resistance, VraFG transporter
M00152	-0.32527	0.21598			treatmentre-introduction	ATP synthesis	M00152 Cytochrome bc1 complex
M00151	-0.32126	0.212272			treatmentre-introduction	ATP synthesis	M00151 Cytochrome bc1 complex respiratory unit
M00823	-0.289122	0.127342			treatmentre-introduction	Type II polyketide biosynthesis	M00823 Chlortetracycline biosynthesis, pretetramide => chlortetracycline
M00085	0.240333	0.290988			treatmentre-introduction	Fatty acid metabolism	M00085 Fatty acid elongation in mitochondria
M00856	0.139218	0.718438			treatmentre-introduction	Pathogenicity	M00856 Salmonella enterica pathogenicity signature, typhoid toxin
M00184	-0.101529	0.19551			treatmentre-introduction
M00264	-0.097721	0.193732			treatmentre-introduction
M00181	-0.0968238	0.193043			treatmentre-introduction
M00182	-0.0968238	0.193043			treatmentre-introduction
M00795	-0.095069	0.901581			treatmentre-introduction	Polyketide sugar unit biosynthesis	M00795 dTDP-beta-L-noviose biosynthesis
M00836	-0.0784294	0.147607			treatmentre-introduction	Cofactor and vitamin metabolism	M00836 Coenzyme F430 biosynthesis, sirohydrochlorin => coenzyme F430
M00861	0.0683411	0.540193			treatmentre-introduction	Fatty acid metabolism	M00861 beta-Oxidation, peroxisome, VLCFA
M00539	-0.0491689	0.154889			treatmentre-introduction	Aromatics degradation	M00539 Cumate degradation, p-cumate => 2-oxopent-4-enoate + 2-methylpropanoate
M00639	0.0475473	0.0451166			treatmentre-introduction	Drug resistance	M00639 Multidrug resistance, efflux pump MexCD-OprJ
M00415	0.0397195	295.114			treatmentre-introduction	Fatty acid metabolism	M00415 Fatty acid elongation in endoplasmic reticulum
M00055	-0.0288545	0.138708			treatmentre-introduction	Glycan biosynthesis	M00055 N-glycan precursor biosynthesis
M00073	0.0232828	0.240997			treatmentre-introduction	Glycan biosynthesis	M00073 N-glycan precursor trimming
M00074	0.0232828	0.240997			treatmentre-introduction	Glycan biosynthesis	M00074 N-glycan biosynthesis, high-mannose type
M00608	-0.0226508	0.130737			treatmentre-introduction	Methane metabolism	M00608 2-Oxocarboxylic acid chain extension, 2-oxoglutarate => 2-oxoadipate => 2-oxopimelate => 2-oxosuberate
M00158	0.0159145	0.400976			treatmentre-introduction	ATP synthesis	M00158 F-type ATPase, eukaryotes
M00794						Polyketide sugar unit biosynthesis	M00794 dTDP-6-deoxy-D-allose biosynthesis

## Sheet: Prob R vs NR at baseline
module	diff_abn	std_err	p_value	p_adjusted	variable	super_module	name
M00009	0.870454	856159	0.999068	1	groupB responder	Central carbohydrate metabolism	M00009 Citrate cycle (TCA cycle, Krebs cycle)
M00026	-1.02504	856159	0.999381	1	groupB responder	Histidine metabolism	M00026 Histidine biosynthesis, PRPP => histidine
M00003	-0.287274	342463	0.999389	1	groupB responder	Central carbohydrate metabolism	M00003 Gluconeogenesis, oxaloacetate => fructose-6P
M00115	6.62302	741455	0.999389	1	groupB responder	Cofactor and vitamin metabolism	M00115 NAD biosynthesis, aspartate => quinolinate => NAD
M00016	0.332942		0.999394	1	groupB responder	Lysine metabolism	M00016 Lysine biosynthesis, succinyl-DAP pathway, aspartate => lysine
M00052	-0.146611		0.999412	1	groupB responder	Pyrimidine metabolism	M00052 Pyrimidine ribonucleotide biosynthesis, UMP => UDP/UTP,CDP/CTP
M00051	0.30271		0.999431	1	groupB responder	Pyrimidine metabolism	M00051 Uridine monophosphate biosynthesis, glutamine (+ PRPP) => UMP
M00011	0.592324		0.999444	1	groupB responder	Central carbohydrate metabolism	M00011 Citrate cycle, second carbon oxidation, 2-oxoglutarate => oxaloacetate
M00125	-0.380959	305901	0.99946	1	groupB responder	Cofactor and vitamin metabolism	M00125 Riboflavin biosynthesis, plants and bacteria, GTP => riboflavin/FMN/FAD
M00022	0.434031	605396	0.999502	1	groupB responder	Aromatic amino acid metabolism	M00022 Shikimate pathway, phosphoenolpyruvate + erythrose-4P => chorismate
M00793	-1.35149		0.999514	1	groupB responder	Polyketide sugar unit biosynthesis	M00793 dTDP-L-rhamnose biosynthesis
M00178	4.31954		0.999519	1	groupB responder
M00024	0.316268		0.999523	1	groupB responder	Aromatic amino acid metabolism	M00024 Phenylalanine biosynthesis, chorismate => phenylpyruvate => phenylalanine
M00157	9.81604	2.09715e+06	0.999531	1	groupB responder	ATP synthesis	M00157 F-type ATPase, prokaryotes and chloroplasts
M00001	-0.325646	1048576	0.999538	1	groupB responder	Central carbohydrate metabolism	M00001 Glycolysis (Embden-Meyerhof pathway), glucose => pyruvate
M00855	-0.212852	2097152	0.999553	1	groupB responder	Other carbohydrate metabolism	M00855 Glycogen degradation, glycogen => glucose-6P
M00159	-0.874722	639625	0.999567	1	groupB responder	ATP synthesis	M00159 V-type ATPase, prokaryotes
M00846	0.906698	618416	0.99957	1	groupB responder	Cofactor and vitamin metabolism	M00846 Siroheme biosynthesis, glutamyl-tRNA => siroheme
M00632	-0.389039	312625	0.999576	1	groupB responder	Other carbohydrate metabolism	M00632 Galactose degradation, Leloir pathway, galactose => alpha-D-glucose-1P
M00004	-0.373045		0.999579	1	groupB responder	Central carbohydrate metabolism	M00004 Pentose phosphate pathway (Pentose phosphate cycle)
M00028	0.402193	988607	0.999581	1	groupB responder	Arginine and proline metabolism	M00028 Ornithine biosynthesis, glutamate => ornithine
M00050	-2.01335		0.999597	1	groupB responder	Purine metabolism	M00050 Guanine ribonucleotide biosynthesis IMP => GDP,GTP
M00183	0.487292		0.999598	1	groupB responder
M00121	0.279876		0.999608	1	groupB responder	Cofactor and vitamin metabolism	M00121 Heme biosynthesis, plants and bacteria, glutamate => heme
M00549	-0.714675	376660	0.999615	1	groupB responder	Other carbohydrate metabolism	M00549 Nucleotide sugar biosynthesis, glucose => UDP-glucose
M00020	-1.15752		0.999618	1	groupB responder	Serine and threonine metabolism	M00020 Serine biosynthesis, glycerate-3P => serine
M00144	1.54437	3.29028e+06	0.999625	1	groupB responder	ATP synthesis	M00144 NADH:quinone oxidoreductase, prokaryotes
M00002	1.94733		0.999626	1	groupB responder	Central carbohydrate metabolism	M00002 Glycolysis, core module involving three-carbon compounds
M00631	-1.60919		0.999626	1	groupB responder	Other carbohydrate metabolism	M00631 D-Galacturonate degradation (bacteria), D-galacturonate => pyruvate + D-glyceraldehyde 3P
M00126	1.96169	618416	0.999632	1	groupB responder	Cofactor and vitamin metabolism	M00126 Tetrahydrofolate biosynthesis, GTP => THF
M00018	0.103338		0.999632	1	groupB responder	Serine and threonine metabolism	M00018 Threonine biosynthesis, aspartate => homoserine => threonine
M00082	0.740125	1.32636e+06	0.999632	1	groupB responder	Fatty acid metabolism	M00082 Fatty acid biosynthesis, initiation
M00167	0.593319	894229	0.999634	1	groupB responder	Carbon fixation	M00167 Reductive pentose phosphate cycle, glyceraldehyde-3P => ribulose-5P
M00025	-0.38044		0.999639	1	groupB responder	Aromatic amino acid metabolism	M00025 Tyrosine biosynthesis, chorismate => HPP => tyrosine
M00127	-0.368306		0.999639	1	groupB responder	Cofactor and vitamin metabolism	M00127 Thiamine biosynthesis, prokaryotes, AIR (+ DXP/tyrosine) => TMP/TPP
M00060	0.331687	2.13071e+06	0.999641	1	groupB responder	Lipopolysaccharide metabolism	M00060 KDO2-lipid A biosynthesis, Raetz pathway, LpxL-LpxM type
M00023	-0.393402	1.03257e+06	0.999642	1	groupB responder	Aromatic amino acid metabolism	M00023 Tryptophan biosynthesis, chorismate => tryptophan
M00844	-0.642025	741455	0.999644	1	groupB responder	Arginine and proline metabolism	M00844 Arginine biosynthesis, ornithine => arginine
M00357	-0.232761		0.999644	1	groupB responder	Methane metabolism	M00357 Methanogenesis, acetate => methane
M00535	0.758407	632315	0.999644	1	groupB responder	Branched-chain amino acid metabolism	M00535 Isoleucine biosynthesis, pyruvate => 2-oxobutanoate
M00565	0.0436732	3.1706e+06	0.999652	1	groupB responder	Other carbohydrate metabolism	M00565 Trehalose biosynthesis, D-glucose 1P => trehalose
M00019	-0.31114		0.999664	1	groupB responder	Branched-chain amino acid metabolism	M00019 Valine/isoleucine biosynthesis, pyruvate => valine / 2-oxobutanoate => isoleucine
M00579	1.04256	550739	0.999665	1	groupB responder	Carbon fixation	M00579 Phosphate acetyltransferase-acetate kinase pathway, acetyl-CoA => acetate
M00874	-0.138283		0.999669	1	groupB responder	Fatty acid metabolism	M00874 Fatty acid biosynthesis in mitochondria, fungi
M00173	0.803742		0.999671	1	groupB responder	Carbon fixation	M00173 Reductive citrate cycle (Arnon-Buchanan cycle)
M00377	0.107595		0.999673	1	groupB responder	Carbon fixation	M00377 Reductive acetyl-CoA pathway (Wood-Ljungdahl pathway)
M00356	-0.557328	2.96582e+06	0.999674	1	groupB responder	Methane metabolism	M00356 Methanogenesis, methanol => methane
M00140	0.669321		0.999675	1	groupB responder	Cofactor and vitamin metabolism	M00140 C1-unit interconversion, prokaryotes
M00029	1.72863		0.999681	1	groupB responder	Arginine and proline metabolism	M00029 Urea cycle
M00374	0.213735		0.999685	1	groupB responder	Carbon fixation	M00374 Dicarboxylate-hydroxybutyrate cycle
M00609	0.384917		0.999685	1	groupB responder	Cysteine and methionine metabolism	M00609 Cysteine biosynthesis, methionine => cysteine
M00526	-0.247686		0.999692	1	groupB responder	Lysine metabolism	M00526 Lysine biosynthesis, DAP dehydrogenase pathway, aspartate => lysine
M00015	0.589241	1.71232e+06	0.999693	1	groupB responder	Arginine and proline metabolism	M00015 Proline biosynthesis, glutamate => proline
M00854	0.327142	1.06535e+06	0.999694	1	groupB responder	Other carbohydrate metabolism	M00854 Glycogen biosynthesis, glucose-1P => glycogen/starch
M00034	-0.741356	822571	0.999699	1	groupB responder	Cysteine and methionine metabolism	M00034 Methionine salvage pathway
M00129	-0.0176663	1.00263e+06	0.999709	1	groupB responder	Other carbohydrate metabolism	M00129 Ascorbate biosynthesis, animals, glucose-1P => ascorbate
M00079	-0.355115		0.999711	1	groupB responder	Glycosaminoglycan metabolism	M00079 Keratan sulfate degradation
M00149	1.55168	1.78846e+06	0.999711	1	groupB responder	ATP synthesis	M00149 Succinate dehydrogenase, prokaryotes
M00741	-2.03599	2.52926e+06	0.999713	1	groupB responder	Other carbohydrate metabolism	M00741 Propanoyl-CoA metabolism, propanoyl-CoA => succinyl-CoA
M00124	0.0673014	856159	0.999715	1	groupB responder	Cofactor and vitamin metabolism	M00124 Pyridoxal-P biosynthesis, erythrose-4P => pyridoxal-P
M00366	0.467142		0.999718	1	groupB responder	Terpenoid backbone biosynthesis	M00366 C10-C20 isoprenoid biosynthesis, plants
M00061	-0.373108		0.999722	1	groupB responder	Other carbohydrate metabolism	M00061 D-Glucuronate degradation, D-glucuronate => pyruvate + D-glyceraldehyde 3P
M00165	-0.701203		0.999723	1	groupB responder	Carbon fixation	M00165 Reductive pentose phosphate cycle (Calvin cycle)
M00114	0.500639	8388608	0.999727	1	groupB responder	Other carbohydrate metabolism	M00114 Ascorbate biosynthesis, plants, fructose-6P => ascorbate
M00364	0.0202868	884237	0.999735	1	groupB responder	Terpenoid backbone biosynthesis	M00364 C10-C20 isoprenoid biosynthesis, bacteria
M00035	0.0364417	1.01727e+06	0.999736	1	groupB responder	Cysteine and methionine metabolism	M00035 Methionine degradation
M00567	-0.710903		0.99974	1	groupB responder	Methane metabolism	M00567 Methanogenesis, CO2 => methane
M00627	-0.12829	1.21079e+06	0.999744	1	groupB responder	Drug resistance	M00627 beta-Lactam resistance, Bla system
M00040	0.503615		0.999747	1	groupB responder	Aromatic amino acid metabolism	M00040 Tyrosine biosynthesis, chorismate => arogenate => tyrosine
M00033	0.248971	593164	0.99975	1	groupB responder	Serine and threonine metabolism	M00033 Ectoine biosynthesis, aspartate => ectoine
M00179	-0.20513		0.999756	1	groupB responder
M00176	-0.386016	1.83054e+06	0.999756	1	groupB responder	Sulfur metabolism	M00176 Assimilatory sulfate reduction, sulfate => H2S
M00048	0.245358	447114	0.999759	1	groupB responder	Purine metabolism	M00048 Inosine monophosphate biosynthesis, PRPP + glutamine => IMP
M00740	0.946026	487578	0.999761	1	groupB responder	Other carbohydrate metabolism	M00740 Methylaspartate cycle
M00036	0.344195		0.999762	1	groupB responder	Branched-chain amino acid metabolism	M00036 Leucine degradation, leucine => acetoacetate + acetyl-CoA
M00860	0.364991	1.06535e+06	0.999763	1	groupB responder	Pathogenicity	M00860 Bacillus anthracis pathogenicity signature, polyglutamic acid capsule biosynthesis
M00096	0.342156	382886	0.999764	1	groupB responder	Terpenoid backbone biosynthesis	M00096 C5 isoprenoid biosynthesis, non-mevalonate pathway
M00122	0.0386594	988607	0.999765	1	groupB responder	Cofactor and vitamin metabolism	M00122 Cobalamin biosynthesis, cobyrinate a,c-diamide => cobalamin
M00021	0.448389	415298	0.999765	1	groupB responder	Cysteine and methionine metabolism	M00021 Cysteine biosynthesis, serine => cysteine
M00049	0.214254	468937	0.99977	1	groupB responder	Purine metabolism	M00049 Adenine ribonucleotide biosynthesis, IMP => ADP,ATP
M00120	-0.0147725	508634	0.99977	1	groupB responder	Cofactor and vitamin metabolism	M00120 Coenzyme A biosynthesis, pantothenate => CoA
M00017	-0.427197	680406	0.999771	1	groupB responder	Cysteine and methionine metabolism	M00017 Methionine biosynthesis, apartate => homoserine => methionine
M00530	-0.281619	1.34325e+06	0.999772	1	groupB responder	Nitrogen metabolism	M00530 Dissimilatory nitrate reduction, nitrate => ammonia
M00525	0.116931		0.999773	1	groupB responder	Lysine metabolism	M00525 Lysine biosynthesis, acetyl-DAP pathway, aspartate => lysine
M00376	-0.813299	1.3981e+06	0.999775	1	groupB responder	Carbon fixation	M00376 3-Hydroxypropionate bi-cycle
M00013	0.881714	481120	0.999776	1	groupB responder	Other carbohydrate metabolism	M00013 Malonate semialdehyde pathway, propanoyl-CoA => acetyl-CoA
M00008	0.213341		0.999778	1	groupB responder	Central carbohydrate metabolism	M00008 Entner-Doudoroff pathway, glucose-6P => glyceraldehyde-3P + pyruvate
M00260	4.04337	663178	0.999781	1	groupB responder
M00307	0.159716		0.999781	1	groupB responder	Central carbohydrate metabolism	M00307 Pyruvate oxidation, pyruvate => acetyl-CoA
M00012	-0.21198		0.999782	1	groupB responder	Other carbohydrate metabolism	M00012 Glyoxylate cycle
M00169	1.1636		0.999783	1	groupB responder	Carbon fixation	M00169 CAM (Crassulacean acid metabolism), light
M00089	0.391388		0.999787	1	groupB responder	Lipid metabolism	M00089 Triacylglycerol biosynthesis
M00563	1.95913		0.999792	1	groupB responder	Methane metabolism	M00563 Methanogenesis, methylamine/dimethylamine/trimethylamine => methane
M00170	0.205404		0.999795	1	groupB responder	Carbon fixation	M00170 C4-dicarboxylic acid cycle, phosphoenolpyruvate carboxykinase type
M00145	0.5354		0.999796	1	groupB responder	ATP synthesis	M00145 NAD(P)H:quinone oxidoreductase, chloroplasts and cyanobacteria
M00123	-1.77733	1.50664e+06	0.999797	1	groupB responder	Cofactor and vitamin metabolism	M00123 Biotin biosynthesis, pimeloyl-ACP/CoA => biotin
M00573	-1.77733	1.50664e+06	0.999797	1	groupB responder	Cofactor and vitamin metabolism	M00573 Biotin biosynthesis, BioI pathway, long-chain-acyl-ACP => pimeloyl-ACP => biotin
M00527	-0.940622	166840	0.999797	1	groupB responder	Lysine metabolism	M00527 Lysine biosynthesis, DAP aminotransferase pathway, aspartate => lysine
M00116	-1.06059		0.999801	1	groupB responder	Cofactor and vitamin metabolism	M00116 Menaquinone biosynthesis, chorismate (+ polyprenyl-PP) => menaquinol
M00868	0.0650689		0.999801	1	groupB responder	Cofactor and vitamin metabolism	M00868 Heme biosynthesis, animals and fungi, glycine => heme
M00873	0.319464		0.999802	1	groupB responder	Fatty acid metabolism	M00873 Fatty acid biosynthesis in mitochondria, animals
M00338	0.414342	2.13071e+06	0.999803	1	groupB responder	Cysteine and methionine metabolism	M00338 Cysteine biosynthesis, homocysteine + serine => cysteine
M00064	-1.76516	2.47367e+06	0.999804	1	groupB responder	Lipopolysaccharide metabolism	M00064 ADP-L-glycero-D-manno-heptose biosynthesis
M00652	1.28663	5.93164e+06	0.999804	1	groupB responder	Drug resistance	M00652 Vancomycin resistance, D-Ala-D-Ser type
M00093	-0.145924		0.999805	1	groupB responder	Lipid metabolism	M00093 Phosphatidylethanolamine (PE) biosynthesis, PA => PS => PE
M00133	-0.173548	838861	0.999805	1	groupB responder	Polyamine biosynthesis	M00133 Polyamine biosynthesis, arginine => agmatine => putrescine => spermidine
M00095	1.88249	1.71232e+06	0.999807	1	groupB responder	Terpenoid backbone biosynthesis	M00095 C5 isoprenoid biosynthesis, mevalonate pathway
M00843	0.0286379	1.16329e+06	0.999809	1	groupB responder	Cofactor and vitamin metabolism	M00843 L-threo-Tetrahydrobiopterin biosynthesis, GTP => L-threo-BH4
M00077	-0.0545201		0.999813	1	groupB responder	Glycosaminoglycan metabolism	M00077 Chondroitin sulfate degradation
M00308	-0.487544		0.999814	1	groupB responder	Central carbohydrate metabolism	M00308 Semi-phosphorylative Entner-Doudoroff pathway, gluconate => glycerate-3P
M00368	-0.00476909		0.999815	1	groupB responder	Cysteine and methionine metabolism	M00368 Ethylene biosynthesis, methionine => ethylene
M00577	0.832211	1.67772e+06	0.999816	1	groupB responder	Cofactor and vitamin metabolism	M00577 Biotin biosynthesis, BioW pathway, pimelate => pimeloyl-CoA => biotin
M00086	1.73228	1.17464e+06	0.999816	1	groupB responder	Fatty acid metabolism	M00086 beta-Oxidation, acyl-CoA synthesis
M00625	-0.110233	3.25909e+06	0.999817	1	groupB responder	Drug resistance	M00625 Methicillin resistance
M00532	1.46996		0.999818	1	groupB responder	Other carbohydrate metabolism	M00532 Photorespiration
M00045	0.323687	6.84927e+06	0.999818	1	groupB responder	Histidine metabolism	M00045 Histidine degradation, histidine => N-formiminoglutamate => glutamate
M00849	-0.10367	1.64514e+06	0.999819	1	groupB responder	Terpenoid backbone biosynthesis	M00849 C5 isoprenoid biosynthesis, mevalonate pathway, archaea
M00083	-0.80456	778863	0.999822	1	groupB responder	Fatty acid metabolism	M00083 Fatty acid biosynthesis, elongation
M00546	-0.812929		0.999826	1	groupB responder	Purine metabolism	M00546 Purine degradation, xanthine => urea
M00141	0.164638		0.99983	1	groupB responder	Cofactor and vitamin metabolism	M00141 C1-unit interconversion, eukaryotes
M00848	0.265853		0.999833	1	groupB responder	Biosynthesis of other antibiotics	M00848 Aurachin biosynthesis, anthranilate => aurachin A
M00572	-0.417017		0.999834	1	groupB responder	Cofactor and vitamin metabolism	M00572 Pimeloyl-ACP biosynthesis, BioC-BioH pathway, malonyl-ACP => pimeloyl-ACP
M00596	0.210788		0.999834	1	groupB responder	Sulfur metabolism	M00596 Dissimilatory sulfate reduction, sulfate => H2S
M00365	0.571186	6.84927e+06	0.999835	1	groupB responder	Terpenoid backbone biosynthesis	M00365 C10-C20 isoprenoid biosynthesis, archaea
M00131	0.970104		0.999836	1	groupB responder	Other carbohydrate metabolism	M00131 Inositol phosphate metabolism, Ins(1,3,4,5)P4 => Ins(1,3,4)P3 => myo-inositol
M00840	-0.167657		0.999839	1	groupB responder	Cofactor and vitamin metabolism	M00840 Tetrahydrofolate biosynthesis, mediated by ribA and trpF, GTP => THF
M00802	0.886948		0.999841	1	groupB responder	Polyketide sugar unit biosynthesis	M00802 dTDP-D-forosamine biosynthesis
M00076	0.484365	2.52926e+06	0.999845	1	groupB responder	Glycosaminoglycan metabolism	M00076 Dermatan sulfate degradation
M00769	0.779213		0.999846	1	groupB responder	Drug resistance	M00769 Multidrug resistance, efflux pump MexPQ-OpmE
M00761	1.29825		0.999846	1	groupB responder	Other carbohydrate metabolism	M00761 Undecaprenylphosphate alpha-L-Ara4N biosynthesis, UDP-GlcA => undecaprenyl phosphate alpha-L-Ara4N
M00172	1.50127	1.87575e+06	0.999851	1	groupB responder	Carbon fixation	M00172 C4-dicarboxylic acid cycle, NADP - malic enzyme type
M00119	-2.27093		0.999851	1	groupB responder	Cofactor and vitamin metabolism	M00119 Pantothenate biosynthesis, valine/L-aspartate => pantothenate
M00175	-0.478374	3.70547e+06	0.999852	1	groupB responder	Nitrogen metabolism	M00175 Nitrogen fixation, nitrogen => ammonia
M00005	3.5643		0.999858	1	groupB responder	Central carbohydrate metabolism	M00005 PRPP biosynthesis, ribose 5P => PRPP
M00718	0.256056	2.83587e+06	0.999858	1	groupB responder	Drug resistance	M00718 Multidrug resistance, efflux pump MexAB-OprM
M00867	-0.0382883	3.66109e+06	0.99986	1	groupB responder	Lipopolysaccharide metabolism	M00867 KDO2-lipid A modification pathway
M00552	-0.34403		0.999861	1	groupB responder	Other carbohydrate metabolism	M00552 D-galactonate degradation, De Ley-Doudoroff pathway, D-galactonate => glycerate-3P
M00569	-0.433176		0.999861	1	groupB responder	Aromatics degradation	M00569 Catechol meta-cleavage, catechol => acetyl-CoA / 4-methylcatechol => propanoyl-CoA
M00850	1.04837		0.999862	1	groupB responder	Pathogenicity	M00850 Vibrio cholerae pathogenicity signature, cholera toxins
M00705	-0.561599	2.62016e+06	0.999862	1	groupB responder	Drug resistance	M00705 Multidrug resistance, efflux pump MepA
M00542	-0.140178		0.999862	1	groupB responder	Pathogenicity	M00542 EHEC/EPEC pathogenicity signature, T3SS and effectors
M00375	-0.62355		0.999864	1	groupB responder	Carbon fixation	M00375 Hydroxypropionate-hydroxybutylate cycle
M00039	2.55738	856159	0.999866	1	groupB responder	Biosynthesis of phytochemical compounds	M00039 Monolignol biosynthesis, phenylalanine/tyrosine => monolignol
M00135	1.89176		0.999869	1	groupB responder	Polyamine biosynthesis	M00135 GABA biosynthesis, eukaryotes, putrescine => GABA
M00006	0.644456	1.43863e+06	0.99987	1	groupB responder	Central carbohydrate metabolism	M00006 Pentose phosphate pathway, oxidative phase, glucose 6P => ribulose 5P
M00153	0.903202		0.99987	1	groupB responder	ATP synthesis	M00153 Cytochrome bd ubiquinol oxidase
M00007	-0.0443699		0.999871	1	groupB responder	Central carbohydrate metabolism	M00007 Pentose phosphate pathway, non-oxidative phase, fructose 6P => ribose 5P
M00801	0.618466		0.999873	1	groupB responder	Polyketide sugar unit biosynthesis	M00801 dTDP-L-olivose biosynthesis
M00090	-0.228293		0.999877	1	groupB responder	Lipid metabolism	M00090 Phosphatidylcholine (PC) biosynthesis, choline => PC
M00726	-0.938682		0.999879	1	groupB responder	Drug resistance	M00726 Cationic antimicrobial peptide (CAMP) resistance, lysyl-phosphatidylglycerol (L-PG) synthase MprF
M00014	-0.0944088	1.5853e+06	0.99988	1	groupB responder	Other carbohydrate metabolism	M00014 Glucuronate pathway (uronate pathway)
M00814	1.31829		0.999882	1	groupB responder	Biosynthesis of other bacterial compounds	M00814 Acarbose biosynthesis, sedoheptulopyranose-7P => acarbose
M00081	0.060519	2.2222e+06	0.999883	1	groupB responder	Other carbohydrate metabolism	M00081 Pectin degradation
M00422	2.2958		0.999883	1	groupB responder	Methane metabolism	M00422 Acetyl-CoA pathway, CO2 => acetyl-CoA
M00580	5.03971	1.62955e+06	0.999886	1	groupB responder	Central carbohydrate metabolism	M00580 Pentose phosphate pathway, archaea, fructose 6P => ribose 5P
M00554	-0.191897	2.16593e+06	0.999888	1	groupB responder	Other carbohydrate metabolism	M00554 Nucleotide sugar biosynthesis, galactose => UDP-galactose
M00841	-0.105589	605396	0.99989	1	groupB responder	Cofactor and vitamin metabolism	M00841 Tetrahydrofolate biosynthesis, mediated by PTPS, GTP => THF
M00824	0.440051	5.05852e+06	0.999892	1	groupB responder	Enediyne biosynthesis	M00824 9-membered enediyne core biosynthesis, malonyl-CoA => 3-hydroxyhexadeca-4,6,8,10,12,14-hexaenoyl-ACP => 9-membered enediyne core
M00150	0.125663	265271	0.999892	1	groupB responder	ATP synthesis	M00150 Fumarate reductase, prokaryotes
M00620	1.60587		0.999894	1	groupB responder	Carbon fixation	M00620 Incomplete reductive citrate cycle, acetyl-CoA => oxoglutarate
M00664	-0.0459532		0.999895	1	groupB responder	Symbiosis	M00664 Nodulation
M00660	0.0554436	3.66109e+06	0.999895	1	groupB responder	Plant pathogenicity	M00660 Xanthomonas spp. pathogenicity signature, T3SS and effectors
M00598	0.316307		0.999896	1	groupB responder	Photosynthesis	M00598 Anoxygenic photosystem I [BR:ko00194]
M00088	-0.554982	1.78846e+06	0.999896	1	groupB responder	Lipid metabolism	M00088 Ketone body biosynthesis, acetyl-CoA => acetoacetate/3-hydroxybutyrate/acetone
M00570	0.927643		0.999899	1	groupB responder	Branched-chain amino acid metabolism	M00570 Isoleucine biosynthesis, threonine => 2-oxobutanoate => isoleucine
M00642	-0.556011		0.9999	1	groupB responder	Drug resistance	M00642 Multidrug resistance, efflux pump MexJK-OprM
M00367	0.621886		0.999901	1	groupB responder	Terpenoid backbone biosynthesis	M00367 C10-C20 isoprenoid biosynthesis, non-plant eukaryotes
M00649	0.546939		0.999901	1	groupB responder	Drug resistance	M00649 Multidrug resistance, efflux pump AdeABC
M00078	-3.04773		0.999901	1	groupB responder	Glycosaminoglycan metabolism	M00078 Heparan sulfate degradation
M00696	1.62246		0.999901	1	groupB responder	Drug resistance	M00696 Multidrug resistance, efflux pump AcrEF-TolC
M00651	-0.00896121		0.999904	1	groupB responder	Drug resistance	M00651 Vancomycin resistance, D-Ala-D-Lac type
M00118	-0.121194		0.999904	1	groupB responder	Other amino acid metabolism	M00118 Glutathione biosynthesis, glutamate => glutathione
M00344	-0.170523		0.999906	1	groupB responder	Methane metabolism	M00344 Formaldehyde assimilation, xylulose monophosphate pathway
M00845	-0.918859		0.999908	1	groupB responder	Arginine and proline metabolism	M00845 Arginine biosynthesis, glutamate => acetylcitrulline => arginine
M00797	0.46256	2.87727e+06	0.999908	1	groupB responder	Polyketide sugar unit biosynthesis	M00797 dTDP-D-desosamine biosynthesis
M00345	-0.639139		0.999909	1	groupB responder	Methane metabolism	M00345 Formaldehyde assimilation, ribulose monophosphate pathway
M00615	1.83495		0.99991	1	groupB responder	Metabolic capacity	M00615 Nitrate assimilation
M00046	11.8873		0.99991	1	groupB responder	Pyrimidine metabolism	M00046 Pyrimidine degradation, uracil => beta-alanine, thymine => 3-aminoisobutanoate
M00866	-0.0251211	3.42463e+06	0.99991	1	groupB responder	Lipopolysaccharide metabolism	M00866 KDO2-lipid A biosynthesis, Raetz pathway, non-LpxL-LpxM type
M00098	1.0377	1.48291e+06	0.999913	1	groupB responder	Lipid metabolism	M00098 Acylglycerol degradation
M00063	0.256408		0.999913	1	groupB responder	Lipopolysaccharide metabolism	M00063 CMP-KDO biosynthesis
M00432	-0.135788	2.42158e+06	0.999913	1	groupB responder	Branched-chain amino acid metabolism	M00432 Leucine biosynthesis, 2-oxoisovalerate => 2-oxoisocaproate
M00714	2.17102	8.13815e+06	0.999914	1	groupB responder	Drug resistance	M00714 Multidrug resistance, efflux pump QacA
M00136	1.39031		0.999915	1	groupB responder	Polyamine biosynthesis	M00136 GABA biosynthesis, prokaryotes, putrescine => GABA
M00541	1.04709		0.999918	1	groupB responder	Aromatics degradation	M00541 Benzoyl-CoA degradation, benzoyl-CoA => 3-hydroxypimeloyl-CoA
M00027	0.185294	2.06513e+06	0.999919	1	groupB responder	Other amino acid metabolism	M00027 GABA (gamma-Aminobutyrate) shunt
M00168	1.73675	3.57691e+06	0.999919	1	groupB responder	Carbon fixation	M00168 CAM (Crassulacean acid metabolism), dark
M00847	-0.311511		0.99992	1	groupB responder	Cofactor and vitamin metabolism	M00847 Heme biosynthesis, archaea, siroheme => heme
M00166	0.506887	1.01727e+06	0.99992	1	groupB responder	Carbon fixation	M00166 Reductive pentose phosphate cycle, ribulose-5P => glyceraldehyde-3P
M00378	-2.41291	7.503e+06	0.99992	1	groupB responder	Methane metabolism	M00378 F420 biosynthesis
M00545	-0.467144		0.99992	1	groupB responder	Aromatics degradation	M00545 Trans-cinnamate degradation, trans-cinnamate => acetyl-CoA
M00171	2.0969	3.95443e+06	0.999923	1	groupB responder	Carbon fixation	M00171 C4-dicarboxylic acid cycle, NAD - malic enzyme type
M00815	-1.54618		0.999924	1	groupB responder	Biosynthesis of other antibiotics	M00815 Validamycin A biosynthesis, sedoheptulopyranose-7P => validamycin A
M00010	0.084571		0.999926	1	groupB responder	Central carbohydrate metabolism	M00010 Citrate cycle, first carbon oxidation, oxaloacetate => 2-oxoglutarate
M00842	-0.320473		0.999926	1	groupB responder	Cofactor and vitamin metabolism	M00842 Tetrahydrobiopterin biosynthesis, GTP => BH4
M00134	0.204428	6.34119e+06	0.999927	1	groupB responder	Polyamine biosynthesis	M00134 Polyamine biosynthesis, arginine => ornithine => putrescine
M00053	-0.142846	2.09715e+06	0.999929	1	groupB responder	Pyrimidine metabolism	M00053 Pyrimidine deoxyribonuleotide biosynthesis, CDP/CTP => dCDP/dCTP,dTDP/dTTP
M00117	-0.0984897	1.71232e+06	0.99993	1	groupB responder	Cofactor and vitamin metabolism	M00117 Ubiquinone biosynthesis, prokaryotes, chorismate (+ polyprenyl-PP) => ubiquinol
M00032	5.5924		0.999936	1	groupB responder	Lysine metabolism	M00032 Lysine degradation, lysine => saccharopine => acetoacetyl-CoA
M00595	-1.46785		0.999938	1	groupB responder	Sulfur metabolism	M00595 Thiosulfate oxidation by SOX complex, thiosulfate => sulfate
M00643	-0.94747	3.35544e+06	0.999938	1	groupB responder	Drug resistance	M00643 Multidrug resistance, efflux pump MexXY-OprM
M00575	0.428496		0.999938	1	groupB responder	Pathogenicity	M00575 Pertussis pathogenicity signature, T1SS
M00373	-0.418976		0.99994	1	groupB responder	Other carbohydrate metabolism	M00373 Ethylmalonyl pathway
M00529	-0.720444	8.9678e+06	0.999943	1	groupB responder	Nitrogen metabolism	M00529 Denitrification, nitrate => nitrogen
M00087	1.85841	4.33186e+06	0.999943	1	groupB responder	Fatty acid metabolism	M00087 beta-Oxidation
M00697	-1.52824		0.999945	1	groupB responder	Drug resistance	M00697 Multidrug resistance, efflux pump MdtEF-TolC
M00137	2.9781	6.45755e+06	0.999946	1	groupB responder	Biosynthesis of phytochemical compounds	M00137 Flavanone biosynthesis, phenylalanine => naringenin
M00852	-1.26773	3.42463e+06	0.999946	1	groupB responder	Pathogenicity	M00852 Vibrio cholerae pathogenicity signature, toxin coregulated pilus [BR:ko02044]
M00876	0.468396		0.999947	1	groupB responder	Biosynthesis of other bacterial compounds	M00876 Staphyloferrin A biosynthesis, L-ornithine => staphyloferrin A
M00177	-1.85864	9.68633e+06	0.999948	1	groupB responder
M00346	0.517423		0.999948	1	groupB responder	Methane metabolism	M00346 Formaldehyde assimilation, serine pathway
M00047	0.977093		0.99995	1	groupB responder	Arginine and proline metabolism	M00047 Creatine pathway
M00555	0.411235	1.0117e+07	0.999952	1	groupB responder	Serine and threonine metabolism	M00555 Betaine biosynthesis, choline => betaine
M00309	-1.3582		0.999953	1	groupB responder	Central carbohydrate metabolism	M00309 Non-phosphorylative Entner-Doudoroff pathway, gluconate/galactonate => glycerate
M00875	-1.01444	4.84317e+06	0.999953	1	groupB responder	Biosynthesis of other bacterial compounds	M00875 Staphyloferrin B biosynthesis, L-serine => staphyloferrin B
M00787	2.46544		0.999954	1	groupB responder	Biosynthesis of other antibiotics	M00787 Bacilysin biosynthesis, prephenate => bacilysin
M00636	-0.627256	2.87727e+06	0.999954	1	groupB responder	Aromatics degradation	M00636 Phthalate degradation, phthalate => protocatechuate
M00154	-0.0533861	5.67173e+06	0.999955	1	groupB responder	ATP synthesis	M00154 Cytochrome c oxidase
M00101	-0.945118		0.999956	1	groupB responder	Sterol biosynthesis	M00101 Cholesterol biosynthesis, squalene 2,3-epoxide => cholesterol
M00725	-0.223589		0.999957	1	groupB responder	Drug resistance	M00725 Cationic antimicrobial peptide (CAMP) resistance, dltABCD operon
M00358	1.48661	1.92448e+06	0.999957	1	groupB responder	Methane metabolism	M00358 Coenzyme M biosynthesis
M00704	-0.434761	1.62763e+07	0.999957	1	groupB responder	Drug resistance	M00704 Tetracycline resistance, efflux pump Tet38
M00538	-0.337954		0.999959	1	groupB responder	Aromatics degradation	M00538 Toluene degradation, toluene => benzoate
M00044	-4.6083	7.90886e+06	0.999961	1	groupB responder	Aromatic amino acid metabolism	M00044 Tyrosine degradation, tyrosine => homogentisate
M00702	-0.136669		0.999962	1	groupB responder	Drug resistance	M00702 Multidrug resistance, efflux pump NorB
M00156	-3.26461	3.35544e+07	0.999962	1	groupB responder	ATP synthesis	M00156 Cytochrome c oxidase, cbb3-type
M00162	3.14715		0.999965	1	groupB responder	ATP synthesis	M00162 Cytochrome b6f complex
M00112	-4.19807		0.999965	1	groupB responder	Cofactor and vitamin metabolism	M00112 Tocopherol/tocotorienol biosynthesis, homogentisate + phytyl/geranylgeranyl-PP => tocopherol/tocotorienol
M00800	0.508803	5.24032e+06	0.999966	1	groupB responder	Polyketide sugar unit biosynthesis	M00800 dTDP-L-megosamine biosynthesis
M00100	-1.12014	2.65271e+06	0.999967	1	groupB responder	Lipid metabolism	M00100 Sphingosine degradation
M00113	-0.773519		0.999967	1	groupB responder	Lipid metabolism	M00113 Jasmonic acid biosynthesis
M00778	1.70188	5.51631e+06	0.999967	1	groupB responder	Type II polyketide biosynthesis	M00778 Type II polyketide backbone biosynthesis, acyl-CoA + malonyl-CoA => polyketide
M00038	-0.583137	2.72162e+06	0.999967	1	groupB responder	Aromatic amino acid metabolism	M00038 Tryptophan metabolism, tryptophan => kynurenine => 2-aminomuconate
M00630	-0.337021		0.999967	1	groupB responder	Other carbohydrate metabolism	M00630 D-Galacturonate degradation (fungi), D-galacturonate => glycerol
M00102	-1.47543	3.1706e+06	0.999967	1	groupB responder	Sterol biosynthesis	M00102 Ergocalciferol biosynthesis, squalene 2,3-epoxide => ergosterol/ergocalciferol
M00042	-2.02188	2.47367e+06	0.999968	1	groupB responder	Aromatic amino acid metabolism	M00042 Catecholamine biosynthesis, tyrosine => dopamine => noradrenaline => adrenaline
M00155	0.893414		0.999968	1	groupB responder	ATP synthesis	M00155 Cytochrome c oxidase, prokaryotes
M00564	1.51967	1.43077e+07	0.999968	1	groupB responder	Pathogenicity	M00564 Helicobacter pylori pathogenicity signature, cagA pathogenicity island
M00531	-0.264144		0.999969	1	groupB responder	Nitrogen metabolism	M00531 Assimilatory nitrate reduction, nitrate => ammonia
M00163	3.50023		0.99997	1	groupB responder	Photosynthesis	M00163 Photosystem I [BR:ko00194]
M00799	0.279159		0.99997	1	groupB responder	Polyketide sugar unit biosynthesis	M00799 dTDP-L-oleandrose biosynthesis
M00829	0.00722913		0.99997	1	groupB responder	Enediyne biosynthesis	M00829 3,6-Dimethylsalicylyl-CoA biosynthesis, malonyl-CoA => 6-methylsalicylate => 3,6-dimethylsalicylyl-CoA
M00568	0.8588	2.10539e+06	0.99997	1	groupB responder	Aromatics degradation	M00568 Catechol ortho-cleavage, catechol => 3-oxoadipate
M00698	0.503085	1.26824e+07	0.999971	1	groupB responder	Drug resistance	M00698 Multidrug resistance, efflux pump BpeEF-OprC
M00803	-0.460466	4.44439e+06	0.999972	1	groupB responder	Polyketide sugar unit biosynthesis	M00803 dTDP-D-angolosamine biosynthesis
M00673	0.627004		0.999972	1	groupB responder	Biosynthesis of beta-lactams	M00673 Cephamycin C biosynthesis, aminoadipate + cycteine + valine => cephamycin C
M00675	-4.10399	1.06108e+07	0.999972	1	groupB responder	Biosynthesis of beta-lactams	M00675 Carbapenem-3-carboxylate biosynthesis, pyrroline-5-carboxylate + malonyl-CoA => carbapenem-3-carboxylate
M00789	-3.54539	6.45755e+06	0.999972	1	groupB responder	Biosynthesis of other bacterial compounds	M00789 Rebeccamycin biosynthesis, tryptophan => rebeccamycin
M00057	-0.416582		0.999972	1	groupB responder	Glycosaminoglycan metabolism	M00057 Glycosaminoglycan biosynthesis, linkage tetrasaccharide
M00838	2.2234		0.999973	1	groupB responder	Biosynthesis of other bacterial compounds	M00838 Undecylprodigiosin biosynthesis, L-proline => undecylprodigiosin
M00837	2.2234		0.999973	1	groupB responder	Biosynthesis of other bacterial compounds	M00837 Prodigiosin biosynthesis, L-proline => prodigiosin
M00184	0.499152		0.999974	1	groupB responder
M00637	-3.28174		0.999975	1	groupB responder	Aromatics degradation	M00637 Anthranilate degradation, anthranilate => catechol
M00037	0.438568	5.24032e+06	0.999975	1	groupB responder	Aromatic amino acid metabolism	M00037 Melatonin biosynthesis, animals, tryptophan => serotonin => melatonin
M00550	0.0476886		0.999975	1	groupB responder	Other carbohydrate metabolism	M00550 Ascorbate degradation, ascorbate => D-xylulose-5P
M00622	0.321391		0.999976	1	groupB responder	Cofactor and vitamin metabolism	M00622 Nicotinate degradation, nicotinate => fumarate
M00798	0.436925		0.999976	1	groupB responder	Polyketide sugar unit biosynthesis	M00798 dTDP-L-mycarose biosynthesis
M00746	0.427788		0.999977	1	groupB responder	Drug resistance	M00746 Multidrug resistance, repression of porin OmpF
M00835	-6.86929	3.1706e+06	0.999977	1	groupB responder	Biosynthesis of other bacterial compounds	M00835 Pyocyanine biosynthesis, chorismate => pyocyanine
M00745	0.0220613		0.999977	1	groupB responder	Drug resistance	M00745 Imipenem resistance, repression of porin OprD
M00128	-0.767944		0.999977	1	groupB responder	Cofactor and vitamin metabolism	M00128 Ubiquinone biosynthesis, eukaryotes, 4-hydroxybenzoate + polyprenyl-PP => ubiquinol
M00825	1.38584	6.34119e+06	0.999978	1	groupB responder	Enediyne biosynthesis	M00825 10-membered enediyne core biosynthesis, malonyl-CoA => 3-hydroxyhexadeca-4,6,8,10,12,14-hexaenoyl-ACP => 10-membered enediyne core
M00744	-2.00139	4.44439e+06	0.999978	1	groupB responder	Drug resistance	M00744 Cationic antimicrobial peptide (CAMP) resistance, protease PgtE
M00417	0.125938	1.62763e+07	0.999978	1	groupB responder	ATP synthesis	M00417 Cytochrome o ubiquinol oxidase
M00433	-0.37181		0.999979	1	groupB responder	Lysine metabolism	M00433 Lysine biosynthesis, 2-oxoglutarate => 2-oxoadipate
M00097	0.642743	4.06907e+06	0.999979	1	groupB responder	Plant terpenoid biosynthesis	M00097 beta-Carotene biosynthesis, GGAP => beta-carotene
M00099	0.841188		0.99998	1	groupB responder	Lipid metabolism	M00099 Sphingosine biosynthesis
M00810	-0.289928	2.12217e+07	0.99998	1	groupB responder	Cofactor and vitamin metabolism	M00810 Nicotine degradation, pyridine pathway, nicotine => 2,6-dihydroxypyridine/succinate semialdehyde
M00830	-1.21571	6.12617e+06	0.99998	1	groupB responder	Enediyne biosynthesis	M00830 Neocarzinostatin naphthoate moiety biosynthesis, malonyl-CoA => 2-hydroxy-5-methyl-1-naphthoate => 2-hydroxy-7-methoxy-5-methyl-1-naphthoyl-CoA
M00877	-1.3762	8.52283e+06	0.99998	1	groupB responder	Biosynthesis of other antibiotics	M00877 Kanosamine biosynthesis glucose 6-phosphate => kanosamine
M00151	1.22196	1.43077e+07	0.999981	1	groupB responder	ATP synthesis	M00151 Cytochrome bc1 complex respiratory unit
M00790	-1.17545	2.37266e+07	0.999982	1	groupB responder	Biosynthesis of other bacterial compounds	M00790 Pyrrolnitrin biosynthesis, tryptophan => pyrrolnitrin
M00094	-0.583483		0.999982	1	groupB responder	Lipid metabolism	M00094 Ceramide biosynthesis
M00030	-0.200475	753319	0.999982	1	groupB responder	Lysine metabolism	M00030 Lysine biosynthesis, AAA pathway, 2-oxoglutarate => 2-aminoadipate => lysine
M00736	5.01675		0.999983	1	groupB responder	Biosynthesis of beta-lactams	M00736 Nocardicin A biosynthesis, L-pHPG + arginine + serine => nocardicin A
M00633	0.531341	4.60906e+06	0.999983	1	groupB responder	Central carbohydrate metabolism	M00633 Semi-phosphorylative Entner-Doudoroff pathway, gluconate/galactonate => glycerate-3P
M00700	-3.78969		0.999983	1	groupB responder	Drug resistance	M00700 Multidrug resistance, efflux pump AbcA
M00836	-8.15149	7.69791e+06	0.999983	1	groupB responder	Cofactor and vitamin metabolism	M00836 Coenzyme F430 biosynthesis, sirohydrochlorin => coenzyme F430
M00072	3.14521		0.999984	1	groupB responder	Glycan biosynthesis	M00072 N-glycosylation by oligosaccharyltransferase
M00872	-0.752005		0.999985	1	groupB responder	Glycan biosynthesis	M00872 O-glycan biosynthesis, mannose type (core M3)
M00804	0.581036		0.999986	1	groupB responder	Nitrogen metabolism	M00804 Complete nitrification, comammox, ammonia => nitrite => nitrate
M00152	-0.763256		0.999987	1	groupB responder	ATP synthesis	M00152 Cytochrome bc1 complex
M00533	1.16693	1.5006e+07	0.999988	1	groupB responder	Aromatic amino acid metabolism	M00533 Homoprotocatechuate degradation, homoprotocatechuate => 2-oxohept-3-enedioate
M00143	-0.449478	6.12617e+06	0.999988	1	groupB responder	ATP synthesis	M00143 NADH dehydrogenase (ubiquinone) Fe-S protein/flavoprotein complex, mitochondria
M00774	-2.81487	3.38951e+06	0.999988	1	groupB responder	Macrolide biosynthesis	M00774 Erythromycin biosynthesis, propanoyl-CoA + methylmalonyl-CoA => deoxyerythronolide B => erythromycin A/B
M00055	0.439651		0.999989	1	groupB responder	Glycan biosynthesis	M00055 N-glycan precursor biosynthesis
M00851	-0.601867	5.84108e+06	0.999989	1	groupB responder	Drug resistance	M00851 Carbapenem resistance
M00544	-0.964115	2.87727e+06	0.99999	1	groupB responder	Aromatics degradation	M00544 Carbazole degradation, carbazole => 2-oxopent-4-enoate + anthranilate
M00418	1.44411	2.7962e+06	0.999991	1	groupB responder	Aromatics degradation	M00418 Toluene degradation, anaerobic, toluene => benzoyl-CoA
M00066	-0.822213	4.16192e+06	0.999991	1	groupB responder	Lipid metabolism	M00066 Lactosylceramide biosynthesis
M00264	-1.35156		0.999991	1	groupB responder
M00608	-0.195269	6.64477e+06	0.999992	1	groupB responder	Methane metabolism	M00608 2-Oxocarboxylic acid chain extension, 2-oxoglutarate => 2-oxoadipate => 2-oxopimelate => 2-oxosuberate
M00181	0.67445		0.999992	1	groupB responder
M00182	0.67445		0.999992	1	groupB responder
M00551	1.46257	2.04966e+06	0.999993	1	groupB responder	Aromatics degradation	M00551 Benzoate degradation, benzoate => catechol / methylbenzoate => methylcatechol
M00107	-2.71929		0.999993	1	groupB responder	Sterol biosynthesis	M00107 Steroid hormone biosynthesis, cholesterol => prognenolone => progesterone
M00110	-2.71929		0.999993	1	groupB responder	Sterol biosynthesis	M00110 C19/C18-Steroid hormone biosynthesis, pregnenolone => androstenedione => estrone
M00624	-2.5877		0.999993	1	groupB responder	Aromatics degradation	M00624 Terephthalate degradation, terephthalate => 3,4-dihydroxybenzoate
M00811	0.469958	5.40779e+06	0.999994	1	groupB responder	Cofactor and vitamin metabolism	M00811 Nicotine degradation, pyrrolidine pathway, nicotine => succinate semialdehyde
M00180	-8.47095	2.12217e+07	0.999994	1	groupB responder
M00065	-3.16034	6.84927e+06	0.999994	1	groupB responder	Glycan biosynthesis	M00065 GPI-anchor biosynthesis, core oligosaccharide
M00416	2.38517		0.999994	1	groupB responder	ATP synthesis	M00416 Cytochrome aa3-600 menaquinol oxidase
M00777	1.20608	5.67173e+06	0.999995	1	groupB responder	Macrolide biosynthesis	M00777 Avermectin biosynthesis, 2-methylbutanoyl-CoA/isobutyryl-CoA => 6,8a-Seco-6,8a-deoxy-5-oxoavermectin 1a/1b aglycone => avermectin A1a/B1a/A1b/B1b
M00827	-0.652462		0.999995	1	groupB responder	Enediyne biosynthesis	M00827 C-1027 beta-amino acid moiety biosynthesis, tyrosine => 3-chloro-4,5-dihydroxy-beta-phenylalanyl-PCP
M00828	-0.652462		0.999995	1	groupB responder	Enediyne biosynthesis	M00828 Maduropeptin beta-hydroxy acid moiety biosynthesis, tyrosine => 3-(4-hydroxyphenyl)-3-oxopropanoyl-PCP
M00832	-0.652462		0.999995	1	groupB responder	Enediyne biosynthesis	M00832 Kedarcidin 2-aza-3-chloro-beta-tyrosine moiety biosynthesis, azatyrosine => 2-aza-3-chloro-beta-tyrosyl-PCP
M00641	2.53134		0.999995	1	groupB responder	Drug resistance	M00641 Multidrug resistance, efflux pump MexEF-OprN
M00783	0.269235		0.999996	1	groupB responder	Type II polyketide biosynthesis	M00783 Tetracenomycin C/8-demethyltetracenomycin C biosynthesis, tetracenomycin F2 => tetracenomycin C/8-demethyltetracenomycin C
M00730	-3.08169		0.999997	1	groupB responder	Drug resistance	M00730 Cationic antimicrobial peptide (CAMP) resistance, VraFG transporter
M00537	-0.838115		0.999998	1	groupB responder	Aromatics degradation	M00537 Xylene degradation, xylene => methylbenzoate
M00784	0.6681		1	1	groupB responder	Type II polyketide biosynthesis	M00784 Elloramycin biosynthesis, 8-demethyltetracenomycin C => elloramycin A
M00773	0.6681		1	1	groupB responder	Macrolide biosynthesis	M00773 Tylosin biosynthesis, methylmalonyl-CoA + malonyl-CoA => tylactone => tylosin
M00639	-1.98194e+16				groupB responder	Drug resistance	M00639 Multidrug resistance, efflux pump MexCD-OprJ
M00638	3107735189500628				groupB responder	Aromatics degradation	M00638 Salicylate degradation, salicylate => gentisate
M00548	-663016206748207	8.91519e+06			groupB responder	Aromatics degradation	M00548 Benzene degradation, benzene => catechol
M00262	-2.25041e+14				groupB responder
M00174	-2.11598e+14	6.87672e+06			groupB responder	Methane metabolism	M00174 Methane oxidation, methanotroph, methane => formaldehyde
M00823	1.40171e+14	6.53797e+06			groupB responder	Type II polyketide biosynthesis	M00823 Chlortetracycline biosynthesis, pretetramide => chlortetracycline
M00856	44.9309	5.47942e+07			groupB responder	Pathogenicity	M00856 Salmonella enterica pathogenicity signature, typhoid toxin
M00861	37.4701	1.53847e+07			groupB responder	Fatty acid metabolism	M00861 beta-Oxidation, peroxisome, VLCFA
M00623	23.0217				groupB responder	Aromatics degradation	M00623 Phthalate degradation, phthalate => protocatechuate
M00779	22.2379				groupB responder	Type II polyketide biosynthesis	M00779 Dihydrokalafungin biosynthesis, octaketide => dihydrokalafungin
M00780	19.818	2.66855e+07			groupB responder	Type II polyketide biosynthesis	M00780 Tetracycline/oxytetracycline biosynthesis, pretetramide => tetracycline/oxytetracycline
M00372	-18.2337	7.49281e+07			groupB responder	Plant terpenoid biosynthesis	M00372 Abscisic acid biosynthesis, beta-carotene => abscisic acid
M00795	-14.4207				groupB responder	Polyketide sugar unit biosynthesis	M00795 dTDP-beta-L-noviose biosynthesis
M00534	14.1668				groupB responder	Aromatics degradation	M00534 Naphthalene degradation, naphthalene => salicylate
M00547	13.0164	4.25298e+08			groupB responder	Aromatics degradation	M00547 Benzene/toluene degradation, benzene => catechol / toluene => 3-methylcatechol
M00085	9.71087	1.06108e+07			groupB responder	Fatty acid metabolism	M00085 Fatty acid elongation in mitochondria
M00419	8.06024				groupB responder	Aromatics degradation	M00419 Cymene degradation, p-cymene => p-cumate
M00674	-7.74985				groupB responder	Biosynthesis of beta-lactams	M00674 Clavaminate biosynthesis, arginine + glyceraldehyde-3P => clavaminate
M00574	7.32578				groupB responder	Pathogenicity	M00574 Pertussis pathogenicity signature, pertussis toxin
M00540	4.72222				groupB responder	Aromatics degradation	M00540 Benzoate degradation, cyclohexanecarboxylic acid =>pimeloyl-CoA
M00543	4.12819				groupB responder	Aromatics degradation	M00543 Biphenyl degradation, biphenyl => 2-oxopent-4-enoate + benzoate
M00539	4.07925	1.0175e+07			groupB responder	Aromatics degradation	M00539 Cumate degradation, p-cumate => 2-oxopent-4-enoate + 2-methylpropanoate
M00104	-3.41363	7.73387e+07			groupB responder	Sterol biosynthesis	M00104 Bile acid biosynthesis, cholesterol => cholate/chenodeoxycholate
M00073	0.624622				groupB responder	Glycan biosynthesis	M00073 N-glycan precursor trimming
M00074	0.624622				groupB responder	Glycan biosynthesis	M00074 N-glycan biosynthesis, high-mannose type
M00415	-0.458395	7.17646e+07			groupB responder	Fatty acid metabolism	M00415 Fatty acid elongation in endoplasmic reticulum
M00031	-0.0151039				groupB responder	Lysine metabolism	M00031 Lysine biosynthesis, mediated by LysW, 2-aminoadipate => lysine
M00763	-0.0151039				groupB responder	Arginine and proline metabolism	M00763 Ornithine biosynthesis, mediated by LysW, glutamate => ornithine
M00160	-0.0150328	5.6192e+07			groupB responder	ATP synthesis	M00160 V-type ATPase, eukaryotes
M00158	0.0117663	1.93513e+07			groupB responder	ATP synthesis	M00158 F-type ATPase, eukaryotes
M00794						Polyketide sugar unit biosynthesis	M00794 dTDP-6-deoxy-D-allose biosynthesis

## Sheet: Prob First R vs baseline
module	diff_abn	std_err	p_value	p_adjusted	variable	super_module	name
M00055	-2.19298	0.233796	1.52555e-10	4.80547e-08	treatmentB	Glycan biosynthesis	M00055 N-glycan precursor biosynthesis
M00700	0.922361	0.111568	7.72167e-09	1.21616e-06	treatmentB	Drug resistance	M00700 Multidrug resistance, efflux pump AbcA
M00039	-0.153316	0.0263901	1.54068e-06	0.00012621	treatmentB	Biosynthesis of phytochemical compounds	M00039 Monolignol biosynthesis, phenylalanine/tyrosine => monolignol
M00608	-1.22034	0.210687	1.60266e-06	0.00012621	treatmentB	Methane metabolism	M00608 2-Oxocarboxylic acid chain extension, 2-oxoglutarate => 2-oxoadipate => 2-oxopimelate => 2-oxosuberate
M00010	0.116873	0.0203425	2.8125e-06	0.000169903	treatmentB	Central carbohydrate metabolism	M00010 Citrate cycle, first carbon oxidation, oxaloacetate => 2-oxoglutarate
M00744	0.557318	0.0956142	3.23624e-06	0.000169903	treatmentB	Drug resistance	M00744 Cationic antimicrobial peptide (CAMP) resistance, protease PgtE
M00174	-1.30412	0.2505	4.22718e-06	0.000190223	treatmentB	Methane metabolism	M00174 Methane oxidation, methanotroph, methane => formaldehyde
M00537	0.770503	0.145333	1.40892e-05	0.000512917	treatmentB	Aromatics degradation	M00537 Xylene degradation, xylene => methylbenzoate
M00836	-1.09232	0.214677	1.46548e-05	0.000512917	treatmentB	Cofactor and vitamin metabolism	M00836 Coenzyme F430 biosynthesis, sirohydrochlorin => coenzyme F430
M00184	-1.13808	0.236821	2.02558e-05	0.000600149	treatmentB
M00181	-1.14669	0.238003	2.34959e-05	0.000600149	treatmentB
M00182	-1.14669	0.238003	2.34959e-05	0.000600149	treatmentB
M00264	-1.13905	0.236948	2.47681e-05	0.000600149	treatmentB
M00847	0.327365	0.065701	2.98698e-05	0.00067207	treatmentB	Cofactor and vitamin metabolism	M00847 Heme biosynthesis, archaea, siroheme => heme
M00072	-0.926189	0.206836	3.25083e-05	0.000682674	treatmentB	Glycan biosynthesis	M00072 N-glycosylation by oligosaccharyltransferase
M00548	-1.4347	0.325559	4.92247e-05	0.00096911	treatmentB	Aromatics degradation	M00548 Benzene degradation, benzene => catechol
M00433	-0.640146	0.159367	0.000129839	0.00240583	treatmentB	Lysine metabolism	M00433 Lysine biosynthesis, 2-oxoglutarate => 2-oxoadipate
M00851	-0.702297	0.177217	0.000142925	0.0025012	treatmentB	Drug resistance	M00851 Carbapenem resistance
M00551	-0.213348	0.0511489	0.000164357	0.00272487	treatmentB	Aromatics degradation	M00551 Benzoate degradation, benzoate => catechol / methylbenzoate => methylcatechol
M00815	-0.591004	0.148171	0.000190471	0.00299992	treatmentB	Biosynthesis of other antibiotics	M00815 Validamycin A biosynthesis, sedoheptulopyranose-7P => validamycin A
M00137	-0.73066	0.188003	0.000239217	0.00358825	treatmentB	Biosynthesis of phytochemical compounds	M00137 Flavanone biosynthesis, phenylalanine => naringenin
M00368	0.0829466	0.0200546	0.000254912	0.00364988	treatmentB	Cysteine and methionine metabolism	M00368 Ethylene biosynthesis, methionine => ethylene
M00180	-0.881298	0.22374	0.000302289	0.0041144	treatmentB
M00048	0.0476139	0.0118102	0.0003285	0.0041144	treatmentB	Purine metabolism	M00048 Inosine monophosphate biosynthesis, PRPP + glutamine => IMP
M00783	-0.475656	0.123646	0.000352053	0.0041144	treatmentB	Type II polyketide biosynthesis	M00783 Tetracenomycin C/8-demethyltetracenomycin C biosynthesis, tetracenomycin F2 => tetracenomycin C/8-demethyltetracenomycin C
M00082	0.072806	0.0181427	0.000354965	0.0041144	treatmentB	Fatty acid metabolism	M00082 Fatty acid biosynthesis, initiation
M00811	-0.819999	0.216396	0.000362429	0.0041144	treatmentB	Cofactor and vitamin metabolism	M00811 Nicotine degradation, pyrrolidine pathway, nicotine => succinate semialdehyde
M00810	-0.819621	0.216447	0.000365724	0.0041144	treatmentB	Cofactor and vitamin metabolism	M00810 Nicotine degradation, pyridine pathway, nicotine => 2,6-dihydroxypyridine/succinate semialdehyde
M00128	-0.805001	0.213535	0.00044266	0.0048082	treatmentB	Cofactor and vitamin metabolism	M00128 Ubiquinone biosynthesis, eukaryotes, 4-hydroxybenzoate + polyprenyl-PP => ubiquinol
M00040	0.085724	0.0218431	0.000458875	0.00481819	treatmentB	Aromatic amino acid metabolism	M00040 Tyrosine biosynthesis, chorismate => arogenate => tyrosine
M00169	-0.196727	0.0542172	0.000782123	0.00794737	treatmentB	Carbon fixation	M00169 CAM (Crassulacean acid metabolism), light
M00374	-0.0722753	0.0197724	0.000828179	0.00815238	treatmentB	Carbon fixation	M00374 Dicarboxylate-hydroxybutyrate cycle
M00145	-0.614803	0.177177	0.000881591	0.00841519	treatmentB	ATP synthesis	M00145 NAD(P)H:quinone oxidoreductase, chloroplasts and cyanobacteria
M00725	0.283995	0.0770689	0.00100078	0.00843071	treatmentB	Drug resistance	M00725 Cationic antimicrobial peptide (CAMP) resistance, dltABCD operon
M00037	-0.67718	0.197745	0.00102268	0.00843071	treatmentB	Aromatic amino acid metabolism	M00037 Melatonin biosynthesis, animals, tryptophan => serotonin => melatonin
M00141	-0.089992	0.0252067	0.00102892	0.00843071	treatmentB	Cofactor and vitamin metabolism	M00141 C1-unit interconversion, eukaryotes
M00642	-0.553182	0.160852	0.00104322	0.00843071	treatmentB	Drug resistance	M00642 Multidrug resistance, efflux pump MexJK-OprM
M00050	0.0734492	0.0203281	0.00106058	0.00843071	treatmentB	Purine metabolism	M00050 Guanine ribonucleotide biosynthesis IMP => GDP,GTP
M00622	0.399035	0.107309	0.00106424	0.00843071	treatmentB	Cofactor and vitamin metabolism	M00622 Nicotinate degradation, nicotinate => fumarate
M00570	0.0929081	0.0257014	0.00107057	0.00843071	treatmentB	Branched-chain amino acid metabolism	M00570 Isoleucine biosynthesis, threonine => 2-oxobutanoate => isoleucine
M00045	-0.61714	0.182132	0.00111242	0.00853575	treatmentB	Histidine metabolism	M00045 Histidine degradation, histidine => N-formiminoglutamate => glutamate
M00814	-0.526489	0.154972	0.0011381	0.00853575	treatmentB	Biosynthesis of other bacterial compounds	M00814 Acarbose biosynthesis, sedoheptulopyranose-7P => acarbose
M00172	-0.163015	0.046652	0.00117426	0.00860216	treatmentB	Carbon fixation	M00172 C4-dicarboxylic acid cycle, NADP - malic enzyme type
M00013	-0.121052	0.0346809	0.00123723	0.00875304	treatmentB	Other carbohydrate metabolism	M00013 Malonate semialdehyde pathway, propanoyl-CoA => acetyl-CoA
M00877	0.434073	0.118882	0.00125043	0.00875304	treatmentB	Biosynthesis of other antibiotics	M00877 Kanosamine biosynthesis glucose 6-phosphate => kanosamine
M00019	0.0816163	0.023059	0.00129903	0.00889555	treatmentB	Branched-chain amino acid metabolism	M00019 Valine/isoleucine biosynthesis, pyruvate => valine / 2-oxobutanoate => isoleucine
M00532	-0.125083	0.0364841	0.00147598	0.00989221	treatmentB	Other carbohydrate metabolism	M00532 Photorespiration
M00077	-0.228561	0.068392	0.0016513	0.0107667	treatmentB	Glycosaminoglycan metabolism	M00077 Chondroitin sulfate degradation
M00177	-0.545367	0.166171	0.00167481	0.0107667	treatmentB
M00615	-0.319133	0.0960981	0.00180478	0.0113701	treatmentB	Metabolic capacity	M00615 Nitrate assimilation
M00664	-0.63479	0.198134	0.00184511	0.0113962	treatmentB	Symbiosis	M00664 Nodulation
M00673	0.361105	0.104376	0.00198594	0.0118254	treatmentB	Biosynthesis of beta-lactams	M00673 Cephamycin C biosynthesis, aminoadipate + cycteine + valine => cephamycin C
M00866	-0.32721	0.10064	0.00198967	0.0118254	treatmentB	Lipopolysaccharide metabolism	M00866 KDO2-lipid A biosynthesis, Raetz pathway, non-LpxL-LpxM type
M00026	0.0875399	0.0262379	0.00223163	0.0130178	treatmentB	Histidine metabolism	M00026 Histidine biosynthesis, PRPP => histidine
M00873	-0.0879275	0.0268375	0.00227981	0.0130412	treatmentB	Fatty acid metabolism	M00873 Fatty acid biosynthesis in mitochondria, animals
M00117	-0.209681	0.064933	0.00231844	0.0130412	treatmentB	Cofactor and vitamin metabolism	M00117 Ubiquinone biosynthesis, prokaryotes, chorismate (+ polyprenyl-PP) => ubiquinol
M00373	-0.161262	0.0497893	0.00236447	0.0130668	treatmentB	Other carbohydrate metabolism	M00373 Ethylmalonyl pathway
M00704	0.775857	0.229451	0.00258583	0.0140438	treatmentB	Drug resistance	M00704 Tetracycline resistance, efflux pump Tet38
M00778	-0.642886	0.208092	0.00265556	0.014178	treatmentB	Type II polyketide biosynthesis	M00778 Type II polyketide backbone biosynthesis, acyl-CoA + malonyl-CoA => polyketide
M00675	-0.511418	0.167073	0.00286932	0.015064	treatmentB	Biosynthesis of beta-lactams	M00675 Carbapenem-3-carboxylate biosynthesis, pyrroline-5-carboxylate + malonyl-CoA => carbapenem-3-carboxylate
M00049	0.0453716	0.0141594	0.00306468	0.0157541	treatmentB	Purine metabolism	M00049 Adenine ribonucleotide biosynthesis, IMP => ADP,ATP
M00162	-0.887558	0.288551	0.00314125	0.0157541	treatmentB	ATP synthesis	M00162 Cytochrome b6f complex
M00803	-0.734707	0.242958	0.00315082	0.0157541	treatmentB	Polyketide sugar unit biosynthesis	M00803 dTDP-D-angolosamine biosynthesis
M00874	-0.0826322	0.026244	0.00321102	0.0158042	treatmentB	Fatty acid metabolism	M00874 Fatty acid biosynthesis in mitochondria, fungi
M00057	-0.689534	0.22999	0.00355083	0.0172079	treatmentB	Glycosaminoglycan metabolism	M00057 Glycosaminoglycan biosynthesis, linkage tetrasaccharide
M00346	-0.0769368	0.024817	0.00366166	0.0172266	treatmentB	Methane metabolism	M00346 Formaldehyde assimilation, serine pathway
M00800	-0.715901	0.242146	0.00366407	0.0172266	treatmentB	Polyketide sugar unit biosynthesis	M00800 dTDP-L-megosamine biosynthesis
M00127	0.113027	0.0360102	0.00380405	0.0176217	treatmentB	Cofactor and vitamin metabolism	M00127 Thiamine biosynthesis, prokaryotes, AIR (+ DXP/tyrosine) => TMP/TPP
M00083	-0.0960418	0.0314006	0.00401825	0.0180262	treatmentB	Fatty acid metabolism	M00083 Fatty acid biosynthesis, elongation
M00066	-0.517743	0.176613	0.00402958	0.0180262	treatmentB	Lipid metabolism	M00066 Lactosylceramide biosynthesis
M00060	-0.338744	0.113378	0.00409296	0.0180262	treatmentB	Lipopolysaccharide metabolism	M00060 KDO2-lipid A biosynthesis, Raetz pathway, LpxL-LpxM type
M00017	0.0667352	0.0215591	0.00412028	0.0180262	treatmentB	Cysteine and methionine metabolism	M00017 Methionine biosynthesis, apartate => homoserine => methionine
M00769	-0.420736	0.143216	0.00442555	0.0190966	treatmentB	Drug resistance	M00769 Multidrug resistance, efflux pump MexPQ-OpmE
M00028	0.0653415	0.0213664	0.00453039	0.0192076	treatmentB	Arginine and proline metabolism	M00028 Ornithine biosynthesis, glutamate => ornithine
M00377	0.172727	0.0561787	0.004647	0.0192076	treatmentB	Carbon fixation	M00377 Reductive acetyl-CoA pathway (Wood-Ljungdahl pathway)
M00063	-0.490609	0.168683	0.00465144	0.0192076	treatmentB	Lipopolysaccharide metabolism	M00063 CMP-KDO biosynthesis
M00799	-0.603221	0.20992	0.00475616	0.0192076	treatmentB	Polyketide sugar unit biosynthesis	M00799 dTDP-L-oleandrose biosynthesis
M00798	-0.603221	0.20992	0.00475616	0.0192076	treatmentB	Polyketide sugar unit biosynthesis	M00798 dTDP-L-mycarose biosynthesis
M00338	0.24685	0.0806613	0.00501807	0.0200087	treatmentB	Cysteine and methionine metabolism	M00338 Cysteine biosynthesis, homocysteine + serine => cysteine
M00367	-0.40103	0.139526	0.00535034	0.021067	treatmentB	Terpenoid backbone biosynthesis	M00367 C10-C20 isoprenoid biosynthesis, non-plant eukaryotes
M00620	-0.109805	0.0383437	0.00658194	0.0255964	treatmentB	Carbon fixation	M00620 Incomplete reductive citrate cycle, acetyl-CoA => oxoglutarate
M00155	0.299124	0.101723	0.00700029	0.0268914	treatmentB	ATP synthesis	M00155 Cytochrome c oxidase, prokaryotes
M00572	-0.208851	0.0749612	0.0074797	0.0283868	treatmentB	Cofactor and vitamin metabolism	M00572 Pimeloyl-ACP biosynthesis, BioC-BioH pathway, malonyl-ACP => pimeloyl-ACP
M00643	-0.457918	0.167157	0.00761131	0.0285424	treatmentB	Drug resistance	M00643 Multidrug resistance, efflux pump MexXY-OprM
M00011	-0.137363	0.0493053	0.00788211	0.0292102	treatmentB	Central carbohydrate metabolism	M00011 Citrate cycle, second carbon oxidation, 2-oxoglutarate => oxaloacetate
M00032	-0.197309	0.071362	0.0080532	0.0294972	treatmentB	Lysine metabolism	M00032 Lysine degradation, lysine => saccharopine => acetoacetyl-CoA
M00577	-0.180574	0.0661377	0.00874797	0.0307281	treatmentB	Cofactor and vitamin metabolism	M00577 Biotin biosynthesis, BioW pathway, pimelate => pimeloyl-CoA => biotin
M00175	0.302297	0.106539	0.00892222	0.0307281	treatmentB	Nitrogen metabolism	M00175 Nitrogen fixation, nitrogen => ammonia
M00144	-0.257473	0.0952415	0.00897388	0.0307281	treatmentB	ATP synthesis	M00144 NADH:quinone oxidoreductase, prokaryotes
M00053	0.0488872	0.0175811	0.00898558	0.0307281	treatmentB	Pyrimidine metabolism	M00053 Pyrimidine deoxyribonuleotide biosynthesis, CDP/CTP => dCDP/dCTP,dTDP/dTTP
M00140	0.0512015	0.0184253	0.00904215	0.0307281	treatmentB	Cofactor and vitamin metabolism	M00140 C1-unit interconversion, prokaryotes
M00761	0.283304	0.100383	0.0091133	0.0307281	treatmentB	Other carbohydrate metabolism	M00761 Undecaprenylphosphate alpha-L-Ara4N biosynthesis, UDP-GlcA => undecaprenyl phosphate alpha-L-Ara4N
M00554	0.15471	0.0553721	0.00923713	0.0307281	treatmentB	Other carbohydrate metabolism	M00554 Nucleotide sugar biosynthesis, galactose => UDP-galactose
M00123	-0.180017	0.066488	0.00926721	0.0307281	treatmentB	Cofactor and vitamin metabolism	M00123 Biotin biosynthesis, pimeloyl-ACP/CoA => biotin
M00573	-0.180017	0.066488	0.00926721	0.0307281	treatmentB	Cofactor and vitamin metabolism	M00573 Biotin biosynthesis, BioI pathway, long-chain-acyl-ACP => pimeloyl-ACP => biotin
M00176	-0.131193	0.0485169	0.00965638	0.0312688	treatmentB	Sulfur metabolism	M00176 Assimilatory sulfate reduction, sulfate => H2S
M00378	-0.493579	0.187748	0.00967061	0.0312688	treatmentB	Methane metabolism	M00378 F420 biosynthesis
M00365	-0.328774	0.123701	0.00972808	0.0312688	treatmentB	Terpenoid backbone biosynthesis	M00365 C10-C20 isoprenoid biosynthesis, archaea
M00029	0.0552515	0.0202973	0.0104185	0.0331496	treatmentB	Arginine and proline metabolism	M00029 Urea cycle
M00118	0.275	0.0996936	0.0108201	0.0340246	treatmentB	Other amino acid metabolism	M00118 Glutathione biosynthesis, glutamate => glutathione
M00366	-0.148468	0.0560649	0.0109896	0.0340246	treatmentB	Terpenoid backbone biosynthesis	M00366 C10-C20 isoprenoid biosynthesis, plants
M00153	-0.42232	0.162688	0.0110175	0.0340246	treatmentB	ATP synthesis	M00153 Cytochrome bd ubiquinol oxidase
M00549	0.0561536	0.0209429	0.0114988	0.0351661	treatmentB	Other carbohydrate metabolism	M00549 Nucleotide sugar biosynthesis, glucose => UDP-glucose
M00422	0.419464	0.154031	0.012082	0.036087	treatmentB	Methane metabolism	M00422 Acetyl-CoA pathway, CO2 => acetyl-CoA
M00697	-0.514706	0.202607	0.0121097	0.036087	treatmentB	Drug resistance	M00697 Multidrug resistance, efflux pump MdtEF-TolC
M00575	-0.512374	0.201815	0.0121436	0.036087	treatmentB	Pathogenicity	M00575 Pertussis pathogenicity signature, T1SS
M00598	-0.18424	0.0710492	0.012394	0.0364869	treatmentB	Photosynthesis	M00598 Anoxygenic photosystem I [BR:ko00194]
M00696	-0.508288	0.202177	0.0129734	0.037839	treatmentB	Drug resistance	M00696 Multidrug resistance, efflux pump AcrEF-TolC
M00375	-0.179056	0.0698167	0.0131958	0.0381347	treatmentB	Carbon fixation	M00375 Hydroxypropionate-hydroxybutylate cycle
M00136	-0.181232	0.070934	0.0134678	0.0384382	treatmentB	Polyamine biosynthesis	M00136 GABA biosynthesis, prokaryotes, putrescine => GABA
M00844	0.063866	0.0244201	0.0135449	0.0384382	treatmentB	Arginine and proline metabolism	M00844 Arginine biosynthesis, ornithine => arginine
M00714	-0.414516	0.163983	0.0139856	0.0393345	treatmentB	Drug resistance	M00714 Multidrug resistance, efflux pump QacA
M00633	0.295012	0.112253	0.0146665	0.0405621	treatmentB	Central carbohydrate metabolism	M00633 Semi-phosphorylative Entner-Doudoroff pathway, gluconate/galactonate => glycerate-3P
M00035	0.0816244	0.0316677	0.0149488	0.0405621	treatmentB	Cysteine and methionine metabolism	M00035 Methionine degradation
M00740	0.0389676	0.0151872	0.0150182	0.0405621	treatmentB	Other carbohydrate metabolism	M00740 Methylaspartate cycle
M00555	0.386785	0.146057	0.0150451	0.0405621	treatmentB	Serine and threonine metabolism	M00555 Betaine biosynthesis, choline => betaine
M00025	0.0626661	0.0243856	0.0150659	0.0405621	treatmentB	Aromatic amino acid metabolism	M00025 Tyrosine biosynthesis, chorismate => HPP => tyrosine
M00364	-0.100943	0.0400352	0.0154046	0.0411225	treatmentB	Terpenoid backbone biosynthesis	M00364 C10-C20 isoprenoid biosynthesis, bacteria
M00173	-0.060345	0.0239569	0.0159034	0.0420972	treatmentB	Carbon fixation	M00173 Reductive citrate cycle (Arnon-Buchanan cycle)
M00168	-0.307417	0.126409	0.0175349	0.0460292	treatmentB	Carbon fixation	M00168 CAM (Crassulacean acid metabolism), dark
M00579	-0.0642862	0.0261109	0.0181641	0.0472867	treatmentB	Carbon fixation	M00579 Phosphate acetyltransferase-acetate kinase pathway, acetyl-CoA => acetate
M00718	-0.47579	0.200539	0.0188803	0.0487483	treatmentB	Drug resistance	M00718 Multidrug resistance, efflux pump MexAB-OprM
M00015	0.0469089	0.0190216	0.0190581	0.0488074	treatmentB	Arginine and proline metabolism	M00015 Proline biosynthesis, glutamate => proline
M00087	-0.334367	0.140769	0.0196675	0.0499619	treatmentB	Fatty acid metabolism	M00087 beta-Oxidation
M00094	-0.90012	0.406796	0.0200751	0.0505893	treatmentB	Lipid metabolism	M00094 Ceramide biosynthesis
M00076	-0.190882	0.0803407	0.0205158	0.0512895	treatmentB	Glycosaminoglycan metabolism	M00076 Dermatan sulfate degradation
M00001	0.0532734	0.0220737	0.0216024	0.0535807	treatmentB	Central carbohydrate metabolism	M00001 Glycolysis (Embden-Meyerhof pathway), glucose => pyruvate
M00609	0.0820441	0.0340037	0.0219323	0.0539741	treatmentB	Cysteine and methionine metabolism	M00609 Cysteine biosynthesis, methionine => cysteine
M00569	0.194296	0.0813401	0.0241893	0.0590668	treatmentB	Aromatics degradation	M00569 Catechol meta-cleavage, catechol => acetyl-CoA / 4-methylcatechol => propanoyl-CoA
M00526	-0.0240217	0.0103752	0.0260598	0.0631448	treatmentB	Lysine metabolism	M00526 Lysine biosynthesis, DAP dehydrogenase pathway, aspartate => lysine
M00009	-0.0801542	0.0349086	0.02651	0.0637454	treatmentB	Central carbohydrate metabolism	M00009 Citrate cycle (TCA cycle, Krebs cycle)
M00660	-0.22187	0.0985498	0.0270513	0.0645542	treatmentB	Plant pathogenicity	M00660 Xanthomonas spp. pathogenicity signature, T3SS and effectors
M00827	0.404214	0.144638	0.0297188	0.0693439	treatmentB	Enediyne biosynthesis	M00827 C-1027 beta-amino acid moiety biosynthesis, tyrosine => 3-chloro-4,5-dihydroxy-beta-phenylalanyl-PCP
M00828	0.404214	0.144638	0.0297188	0.0693439	treatmentB	Enediyne biosynthesis	M00828 Maduropeptin beta-hydroxy acid moiety biosynthesis, tyrosine => 3-(4-hydroxyphenyl)-3-oxopropanoyl-PCP
M00832	0.404214	0.144638	0.0297188	0.0693439	treatmentB	Enediyne biosynthesis	M00832 Kedarcidin 2-aza-3-chloro-beta-tyrosine moiety biosynthesis, azatyrosine => 2-aza-3-chloro-beta-tyrosyl-PCP
M00005	0.0692259	0.0305972	0.0306441	0.0709772	treatmentB	Central carbohydrate metabolism	M00005 PRPP biosynthesis, ribose 5P => PRPP
M00114	-0.113141	0.0509822	0.0310417	0.0713733	treatmentB	Other carbohydrate metabolism	M00114 Ascorbate biosynthesis, plants, fructose-6P => ascorbate
M00022	0.0338885	0.0151532	0.0319739	0.0729839	treatmentB	Aromatic amino acid metabolism	M00022 Shikimate pathway, phosphoenolpyruvate + erythrose-4P => chorismate
M00101	0.248363	0.110191	0.0332921	0.0754461	treatmentB	Sterol biosynthesis	M00101 Cholesterol biosynthesis, squalene 2,3-epoxide => cholesterol
M00595	0.42641	0.190618	0.036615	0.0815754	treatmentB	Sulfur metabolism	M00595 Thiosulfate oxidation by SOX complex, thiosulfate => sulfate
M00036	-0.175985	0.0824724	0.036721	0.0815754	treatmentB	Branched-chain amino acid metabolism	M00036 Leucine degradation, leucine => acetoacetate + acetyl-CoA
M00002	0.0617368	0.0283391	0.0367737	0.0815754	treatmentB	Central carbohydrate metabolism	M00002 Glycolysis, core module involving three-carbon compounds
M00565	0.140863	0.0644587	0.0373527	0.0822804	treatmentB	Other carbohydrate metabolism	M00565 Trehalose biosynthesis, D-glucose 1P => trehalose
M00166	0.09234	0.042891	0.0393893	0.0859146	treatmentB	Carbon fixation	M00166 Reductive pentose phosphate cycle, ribulose-5P => glyceraldehyde-3P
M00086	-0.142446	0.0676252	0.039548	0.0859146	treatmentB	Fatty acid metabolism	M00086 beta-Oxidation, acyl-CoA synthesis
M00064	-0.16867	0.0808905	0.0405047	0.0863726	treatmentB	Lipopolysaccharide metabolism	M00064 ADP-L-glycero-D-manno-heptose biosynthesis
M00107	-0.375962	0.18362	0.0405814	0.0863726	treatmentB	Sterol biosynthesis	M00107 Steroid hormone biosynthesis, cholesterol => prognenolone => progesterone
M00110	-0.375962	0.18362	0.0405814	0.0863726	treatmentB	Sterol biosynthesis	M00110 C19/C18-Steroid hormone biosynthesis, pregnenolone => androstenedione => estrone
M00432	0.0688005	0.0322884	0.0409049	0.0864768	treatmentB	Branched-chain amino acid metabolism	M00432 Leucine biosynthesis, 2-oxoisovalerate => 2-oxoisocaproate
M00003	0.0437021	0.0207332	0.0425578	0.089056	treatmentB	Central carbohydrate metabolism	M00003 Gluconeogenesis, oxaloacetate => fructose-6P
M00845	-0.0564188	0.0270322	0.0426903	0.089056	treatmentB	Arginine and proline metabolism	M00845 Arginine biosynthesis, glutamate => acetylcitrulline => arginine
M00824	0.179736	0.0849772	0.0436417	0.0904417	treatmentB	Enediyne biosynthesis	M00824 9-membered enediyne core biosynthesis, malonyl-CoA => 3-hydroxyhexadeca-4,6,8,10,12,14-hexaenoyl-ACP => 9-membered enediyne core
M00564	-0.484058	0.240949	0.0446906	0.09201	treatmentB	Pathogenicity	M00564 Helicobacter pylori pathogenicity signature, cagA pathogenicity island
M00797	-0.394471	0.1969	0.0463786	0.0948653	treatmentB	Polyketide sugar unit biosynthesis	M00797 dTDP-D-desosamine biosynthesis
M00784	0.388864	0.184339	0.0473263	0.0955105	treatmentB	Type II polyketide biosynthesis	M00784 Elloramycin biosynthesis, 8-demethyltetracenomycin C => elloramycin A
M00773	0.388864	0.184339	0.0473263	0.0955105	treatmentB	Macrolide biosynthesis	M00773 Tylosin biosynthesis, methylmalonyl-CoA + malonyl-CoA => tylactone => tylosin
M00020	0.0435636	0.0212226	0.0479032	0.0955105	treatmentB	Serine and threonine metabolism	M00020 Serine biosynthesis, glycerate-3P => serine
M00129	-0.100497	0.0496202	0.0479069	0.0955105	treatmentB	Other carbohydrate metabolism	M00129 Ascorbate biosynthesis, animals, glucose-1P => ascorbate
M00829	0.174704	0.0842102	0.048486	0.0960571	treatmentB	Enediyne biosynthesis	M00829 3,6-Dimethylsalicylyl-CoA biosynthesis, malonyl-CoA => 6-methylsalicylate => 3,6-dimethylsalicylyl-CoA
M00081	-0.266037	0.13398	0.0492518	0.0969644	treatmentB	Other carbohydrate metabolism	M00081 Pectin degradation
M00636	0.229861	0.111507	0.0499633	0.0977542	treatmentB	Aromatics degradation	M00636 Phthalate degradation, phthalate => protocatechuate
M00093	-0.0848148	0.0423205	0.0504332	0.0980646	treatmentB	Lipid metabolism	M00093 Phosphatidylethanolamine (PE) biosynthesis, PA => PS => PE
M00358	-0.302092	0.155013	0.0530976	0.102358	treatmentB	Methane metabolism	M00358 Coenzyme M biosynthesis
M00023	0.0509101	0.0254116	0.053291	0.102358	treatmentB	Aromatic amino acid metabolism	M00023 Tryptophan biosynthesis, chorismate => tryptophan
M00115	0.0641061	0.0321074	0.0543234	0.103337	treatmentB	Cofactor and vitamin metabolism	M00115 NAD biosynthesis, aspartate => quinolinate => NAD
M00345	0.0769813	0.0385521	0.0545656	0.103337	treatmentB	Methane metabolism	M00345 Formaldehyde assimilation, ribulose monophosphate pathway
M00131	-0.107175	0.054615	0.054785	0.103337	treatmentB	Other carbohydrate metabolism	M00131 Inositol phosphate metabolism, Ins(1,3,4,5)P4 => Ins(1,3,4)P3 => myo-inositol
M00702	0.275055	0.137123	0.0562881	0.10554	treatmentB	Drug resistance	M00702 Multidrug resistance, efflux pump NorB
M00126	-0.0450164	0.0230467	0.0571065	0.106097	treatmentB	Cofactor and vitamin metabolism	M00126 Tetrahydrofolate biosynthesis, GTP => THF
M00843	-0.0910918	0.0469508	0.0576	0.106097	treatmentB	Cofactor and vitamin metabolism	M00843 L-threo-Tetrahydrobiopterin biosynthesis, GTP => L-threo-BH4
M00842	-0.0910477	0.0469665	0.0577934	0.106097	treatmentB	Cofactor and vitamin metabolism	M00842 Tetrahydrobiopterin biosynthesis, GTP => BH4
M00867	-0.240894	0.125721	0.0579324	0.106097	treatmentB	Lipopolysaccharide metabolism	M00867 KDO2-lipid A modification pathway
M00840	-0.0416996	0.0215046	0.0588727	0.106759	treatmentB	Cofactor and vitamin metabolism	M00840 Tetrahydrofolate biosynthesis, mediated by ribA and trpF, GTP => THF
M00825	0.221243	0.112236	0.0592677	0.106759	treatmentB	Enediyne biosynthesis	M00825 10-membered enediyne core biosynthesis, malonyl-CoA => 3-hydroxyhexadeca-4,6,8,10,12,14-hexaenoyl-ACP => 10-membered enediyne core
M00580	0.126146	0.0642153	0.0593104	0.106759	treatmentB	Central carbohydrate metabolism	M00580 Pentose phosphate pathway, archaea, fructose 6P => ribose 5P
M00530	-0.154103	0.0812132	0.0614531	0.109987	treatmentB	Nitrogen metabolism	M00530 Dissimilatory nitrate reduction, nitrate => ammonia
M00085	-0.666418	0.385743	0.0620742	0.110471	treatmentB	Fatty acid metabolism	M00085 Fatty acid elongation in mitochondria
M00078	-0.282432	0.151663	0.0634348	0.112258	treatmentB	Glycosaminoglycan metabolism	M00078 Heparan sulfate degradation
M00552	0.0754509	0.0396447	0.0661543	0.116018	treatmentB	Other carbohydrate metabolism	M00552 D-galactonate degradation, De Ley-Doudoroff pathway, D-galactonate => glycerate-3P
M00124	-0.078229	0.041711	0.0662959	0.116018	treatmentB	Cofactor and vitamin metabolism	M00124 Pyridoxal-P biosynthesis, erythrose-4P => pyridoxal-P
M00171	0.13102	0.0689105	0.067664	0.117758	treatmentB	Carbon fixation	M00171 C4-dicarboxylic acid cycle, NAD - malic enzyme type
M00034	0.0432377	0.0230335	0.0689673	0.119055	treatmentB	Cysteine and methionine metabolism	M00034 Methionine salvage pathway
M00038	0.149953	0.0792418	0.0691652	0.119055	treatmentB	Aromatic amino acid metabolism	M00038 Tryptophan metabolism, tryptophan => kynurenine => 2-aminomuconate
M00143	-0.287837	0.158676	0.0708454	0.121284	treatmentB	ATP synthesis	M00143 NADH dehydrogenase (ubiquinone) Fe-S protein/flavoprotein complex, mitochondria
M00542	-0.196333	0.108275	0.0718122	0.122275	treatmentB	Pathogenicity	M00542 EHEC/EPEC pathogenicity signature, T3SS and effectors
M00625	0.233261	0.124306	0.0725121	0.122803	treatmentB	Drug resistance	M00625 Methicillin resistance
M00024	0.0552693	0.029963	0.0739604	0.124586	treatmentB	Aromatic amino acid metabolism	M00024 Phenylalanine biosynthesis, chorismate => phenylpyruvate => phenylalanine
M00804	-0.38129	0.215199	0.0762138	0.127699	treatmentB	Nitrogen metabolism	M00804 Complete nitrification, comammox, ammonia => nitrite => nitrate
M00149	-0.142347	0.0796102	0.0777175	0.129529	treatmentB	ATP synthesis	M00149 Succinate dehydrogenase, prokaryotes
M00790	0.249535	0.136698	0.0811539	0.134545	treatmentB	Biosynthesis of other bacterial compounds	M00790 Pyrrolnitrin biosynthesis, tryptophan => pyrrolnitrin
M00789	0.251819	0.138568	0.0824873	0.136039	treatmentB	Biosynthesis of other bacterial compounds	M00789 Rebeccamycin biosynthesis, tryptophan => rebeccamycin
M00165	0.0694382	0.0394414	0.0877544	0.143972	treatmentB	Carbon fixation	M00165 Reductive pentose phosphate cycle (Calvin cycle)
M00007	0.0645983	0.0367842	0.0883944	0.144271	treatmentB	Central carbohydrate metabolism	M00007 Pentose phosphate pathway, non-oxidative phase, fructose 6P => ribose 5P
M00116	-0.237383	0.138796	0.0890734	0.14463	treatmentB	Cofactor and vitamin metabolism	M00116 Menaquinone biosynthesis, chorismate (+ polyprenyl-PP) => menaquinol
M00741	-0.214419	0.127288	0.0933773	0.15084	treatmentB	Other carbohydrate metabolism	M00741 Propanoyl-CoA metabolism, propanoyl-CoA => succinyl-CoA
M00872	0.243236	0.141481	0.0984705	0.158256	treatmentB	Glycan biosynthesis	M00872 O-glycan biosynthesis, mannose type (core M3)
M00535	0.0652364	0.038538	0.099929	0.159785	treatmentB	Branched-chain amino acid metabolism	M00535 Isoleucine biosynthesis, pyruvate => 2-oxobutanoate
M00120	0.0442743	0.0262894	0.101014	0.160704	treatmentB	Cofactor and vitamin metabolism	M00120 Coenzyme A biosynthesis, pantothenate => CoA
M00550	-0.0750381	0.0454292	0.10374	0.164212	treatmentB	Other carbohydrate metabolism	M00550 Ascorbate degradation, ascorbate => D-xylulose-5P
M00418	-0.38101	0.23808	0.107128	0.16793	treatmentB	Aromatics degradation	M00418 Toluene degradation, anaerobic, toluene => benzoyl-CoA
M00047	0.163513	0.0979886	0.107155	0.16793	treatmentB	Arginine and proline metabolism	M00047 Creatine pathway
M00135	-0.0513538	0.0319326	0.113579	0.177115	treatmentB	Polyamine biosynthesis	M00135 GABA biosynthesis, eukaryotes, putrescine => GABA
M00538	0.22147	0.135439	0.115007	0.178459	treatmentB	Aromatics degradation	M00538 Toluene degradation, toluene => benzoate
M00122	0.0740709	0.0459106	0.116399	0.179734	treatmentB	Cofactor and vitamin metabolism	M00122 Cobalamin biosynthesis, cobyrinate a,c-diamide => cobalamin
M00651	0.0556455	0.03505	0.121561	0.18679	treatmentB	Drug resistance	M00651 Vancomycin resistance, D-Ala-D-Lac type
M00099	-0.473231	0.308977	0.12245	0.187242	treatmentB	Lipid metabolism	M00099 Sphingosine biosynthesis
M00630	-0.334771	0.218734	0.124485	0.189434	treatmentB	Other carbohydrate metabolism	M00630 D-Galacturonate degradation (fungi), D-galacturonate => glycerol
M00637	-0.636021	0.428329	0.12651	0.19084	treatmentB	Aromatics degradation	M00637 Anthranilate degradation, anthranilate => catechol
M00046	0.103937	0.0661393	0.126935	0.19084	treatmentB	Pyrimidine metabolism	M00046 Pyrimidine degradation, uracil => beta-alanine, thymine => 3-aminoisobutanoate
M00012	0.0309759	0.0198624	0.127227	0.19084	treatmentB	Other carbohydrate metabolism	M00012 Glyoxylate cycle
M00838	0.195074	0.124477	0.129584	0.192542	treatmentB	Biosynthesis of other bacterial compounds	M00838 Undecylprodigiosin biosynthesis, L-proline => undecylprodigiosin
M00837	0.195074	0.124477	0.129584	0.192542	treatmentB	Biosynthesis of other bacterial compounds	M00837 Prodigiosin biosynthesis, L-proline => prodigiosin
M00545	0.137595	0.0883758	0.131032	0.193645	treatmentB	Aromatics degradation	M00545 Trans-cinnamate degradation, trans-cinnamate => acetyl-CoA
M00848	0.0432132	0.028003	0.131556	0.193645	treatmentB	Biosynthesis of other antibiotics	M00848 Aurachin biosynthesis, anthranilate => aurachin A
M00004	0.0227209	0.0147911	0.132544	0.194192	treatmentB	Central carbohydrate metabolism	M00004 Pentose phosphate pathway (Pentose phosphate cycle)
M00100	0.203128	0.131263	0.134247	0.19563	treatmentB	Lipid metabolism	M00100 Sphingosine degradation
M00835	-0.212982	0.142614	0.134767	0.19563	treatmentB	Biosynthesis of other bacterial compounds	M00835 Pyocyanine biosynthesis, chorismate => pyocyanine
M00309	-0.157059	0.105361	0.137332	0.198439	treatmentB	Central carbohydrate metabolism	M00309 Non-phosphorylative Entner-Doudoroff pathway, gluconate/galactonate => glycerate
M00167	0.0589911	0.0395082	0.144574	0.207949	treatmentB	Carbon fixation	M00167 Reductive pentose phosphate cycle, glyceraldehyde-3P => ribulose-5P
M00044	0.265046	0.175404	0.148989	0.213325	treatmentB	Aromatic amino acid metabolism	M00044 Tyrosine degradation, tyrosine => homogentisate
M00183	0.0175801	0.0120014	0.150624	0.21469	treatmentB
M00134	-0.227703	0.162511	0.160445	0.227658	treatmentB	Polyamine biosynthesis	M00134 Polyamine biosynthesis, arginine => ornithine => putrescine
M00746	-0.479503	0.358469	0.170129	0.239333	treatmentB	Drug resistance	M00746 Multidrug resistance, repression of porin OmpF
M00850	-0.130248	0.0945027	0.170192	0.239333	treatmentB	Pathogenicity	M00850 Vibrio cholerae pathogenicity signature, cholera toxins
M00854	0.0460611	0.0331948	0.173634	0.243088	treatmentB	Other carbohydrate metabolism	M00854 Glycogen biosynthesis, glucose-1P => glycogen/starch
M00157	0.06175	0.0451376	0.180134	0.251072	treatmentB	ATP synthesis	M00157 F-type ATPase, prokaryotes and chloroplasts
M00726	0.104772	0.0771247	0.184755	0.256377	treatmentB	Drug resistance	M00726 Cationic antimicrobial peptide (CAMP) resistance, lysyl-phosphatidylglycerol (L-PG) synthase MprF
M00527	-0.0114661	0.00874891	0.195772	0.270474	treatmentB	Lysine metabolism	M00527 Lysine biosynthesis, DAP aminotransferase pathway, aspartate => lysine
M00178	0.0258439	0.0203225	0.210364	0.289365	treatmentB
M00089	0.0385038	0.0310064	0.221701	0.303634	treatmentB	Lipid metabolism	M00089 Triacylglycerol biosynthesis
M00051	0.0142861	0.0117781	0.231319	0.313948	treatmentB	Pyrimidine metabolism	M00051 Uridine monophosphate biosynthesis, glutamine (+ PRPP) => UMP
M00529	-0.195244	0.163819	0.232018	0.313948	treatmentB	Nitrogen metabolism	M00529 Denitrification, nitrate => nitrogen
M00624	-0.483043	0.410124	0.232859	0.313948	treatmentB	Aromatics degradation	M00624 Terephthalate degradation, terephthalate => 3,4-dihydroxybenzoate
M00102	-0.186865	0.157633	0.233813	0.313948	treatmentB	Sterol biosynthesis	M00102 Ergocalciferol biosynthesis, squalene 2,3-epoxide => ergosterol/ergocalciferol
M00855	0.0270386	0.022408	0.234215	0.313948	treatmentB	Other carbohydrate metabolism	M00855 Glycogen degradation, glycogen => glucose-6P
M00736	-0.314789	0.267661	0.235762	0.314683	treatmentB	Biosynthesis of beta-lactams	M00736 Nocardicin A biosynthesis, L-pHPG + arginine + serine => nocardicin A
M00006	-0.0747069	0.0628671	0.237041	0.315055	treatmentB	Central carbohydrate metabolism	M00006 Pentose phosphate pathway, oxidative phase, glucose 6P => ribulose 5P
M00308	0.0411017	0.0347387	0.243849	0.322432	treatmentB	Central carbohydrate metabolism	M00308 Semi-phosphorylative Entner-Doudoroff pathway, gluconate => glycerate-3P
M00546	0.0948863	0.0799695	0.244639	0.322432	treatmentB	Purine metabolism	M00546 Purine degradation, xanthine => urea
M00649	-0.0714533	0.0619107	0.250481	0.328757	treatmentB	Drug resistance	M00649 Multidrug resistance, efflux pump AdeABC
M00307	-0.0455423	0.03966	0.253999	0.33199	treatmentB	Central carbohydrate metabolism	M00307 Pyruvate oxidation, pyruvate => acetyl-CoA
M00095	-0.0515575	0.0452449	0.257281	0.33489	treatmentB	Terpenoid backbone biosynthesis	M00095 C5 isoprenoid biosynthesis, mevalonate pathway
M00802	-0.0990559	0.087401	0.258632	0.335264	treatmentB	Polyketide sugar unit biosynthesis	M00802 dTDP-D-forosamine biosynthesis
M00027	-0.0575655	0.05212	0.271449	0.350436	treatmentB	Other amino acid metabolism	M00027 GABA (gamma-Aminobutyrate) shunt
M00088	0.0629914	0.0567716	0.2747	0.353186	treatmentB	Lipid metabolism	M00088 Ketone body biosynthesis, acetyl-CoA => acetoacetate/3-hydroxybutyrate/acetone
M00096	0.0113016	0.0104088	0.282765	0.362078	treatmentB	Terpenoid backbone biosynthesis	M00096 C5 isoprenoid biosynthesis, non-mevalonate pathway
M00745	-0.288133	0.281471	0.302777	0.386132	treatmentB	Drug resistance	M00745 Imipenem resistance, repression of porin OprD
M00627	0.0357815	0.0347124	0.308445	0.391775	treatmentB	Drug resistance	M00627 beta-Lactam resistance, Bla system
M00179	0.0205482	0.0203528	0.317572	0.401748	treatmentB
M00156	0.287568	0.290592	0.340534	0.429073	treatmentB	ATP synthesis	M00156 Cytochrome c oxidase, cbb3-type
M00021	0.0187998	0.0198385	0.34771	0.436369	treatmentB	Cysteine and methionine metabolism	M00021 Cysteine biosynthesis, serine => cysteine
M00596	-0.0337916	0.0360575	0.350621	0.438277	treatmentB	Sulfur metabolism	M00596 Dissimilatory sulfate reduction, sulfate => H2S
M00860	-0.0282015	0.0301874	0.352343	0.438687	treatmentB	Pathogenicity	M00860 Bacillus anthracis pathogenicity signature, polyglutamic acid capsule biosynthesis
M00852	-0.240403	0.261389	0.356183	0.441723	treatmentB	Pathogenicity	M00852 Vibrio cholerae pathogenicity signature, toxin coregulated pilus [BR:ko02044]
M00079	-0.112402	0.123792	0.36258	0.447893	treatmentB	Glycosaminoglycan metabolism	M00079 Keratan sulfate degradation
M00150	0.0300973	0.0333037	0.370646	0.456068	treatmentB	ATP synthesis	M00150 Fumarate reductase, prokaryotes
M00868	-0.0383477	0.0437794	0.382366	0.468658	treatmentB	Cofactor and vitamin metabolism	M00868 Heme biosynthesis, animals and fungi, glycine => heme
M00777	-0.136532	0.159846	0.390206	0.476415	treatmentB	Macrolide biosynthesis	M00777 Avermectin biosynthesis, 2-methylbutanoyl-CoA/isobutyryl-CoA => 6,8a-Seco-6,8a-deoxy-5-oxoavermectin 1a/1b aglycone => avermectin A1a/B1a/A1b/B1b
M00787	0.0768944	0.0901638	0.399422	0.485783	treatmentB	Biosynthesis of other antibiotics	M00787 Bacilysin biosynthesis, prephenate => bacilysin
M00170	-0.0166178	0.0203333	0.415634	0.503556	treatmentB	Carbon fixation	M00170 C4-dicarboxylic acid cycle, phosphoenolpyruvate carboxykinase type
M00159	0.0288581	0.036591	0.433848	0.522244	treatmentB	ATP synthesis	M00159 V-type ATPase, prokaryotes
M00531	-0.0847216	0.108655	0.434375	0.522244	treatmentB	Nitrogen metabolism	M00531 Assimilatory nitrate reduction, nitrate => ammonia
M00841	-0.00986787	0.0127034	0.439149	0.52417	treatmentB	Cofactor and vitamin metabolism	M00841 Tetrahydrofolate biosynthesis, mediated by PTPS, GTP => THF
M00846	0.0249633	0.0320432	0.439304	0.52417	treatmentB	Cofactor and vitamin metabolism	M00846 Siroheme biosynthesis, glutamyl-tRNA => siroheme
M00008	-0.0342974	0.0458879	0.455512	0.541457	treatmentB	Central carbohydrate metabolism	M00008 Entner-Doudoroff pathway, glucose-6P => glyceraldehyde-3P + pyruvate
M00698	-0.231005	0.318655	0.465062	0.550127	treatmentB	Drug resistance	M00698 Multidrug resistance, efflux pump BpeEF-OprC
M00541	-0.0632345	0.0869267	0.466298	0.550127	treatmentB	Aromatics degradation	M00541 Benzoyl-CoA degradation, benzoyl-CoA => 3-hydroxypimeloyl-CoA
M00119	0.0119081	0.016746	0.479325	0.563386	treatmentB	Cofactor and vitamin metabolism	M00119 Pantothenate biosynthesis, valine/L-aspartate => pantothenate
M00061	0.0336668	0.0475773	0.482322	0.564141	treatmentB	Other carbohydrate metabolism	M00061 D-Glucuronate degradation, D-glucuronate => pyruvate + D-glyceraldehyde 3P
M00876	-0.0940912	0.135143	0.484262	0.564141	treatmentB	Biosynthesis of other bacterial compounds	M00876 Staphyloferrin A biosynthesis, L-ornithine => staphyloferrin A
M00801	-0.0673706	0.0966689	0.48534	0.564141	treatmentB	Polyketide sugar unit biosynthesis	M00801 dTDP-L-olivose biosynthesis
M00163	-0.131001	0.192112	0.492945	0.570874	treatmentB	Photosynthesis	M00163 Photosystem I [BR:ko00194]
M00525	0.00783886	0.0115901	0.50075	0.577789	treatmentB	Lysine metabolism	M00525 Lysine biosynthesis, acetyl-DAP pathway, aspartate => lysine
M00705	0.0547217	0.0826233	0.511358	0.587189	treatmentB	Drug resistance	M00705 Multidrug resistance, efflux pump MepA
M00417	-0.215684	0.330966	0.512625	0.587189	treatmentB	ATP synthesis	M00417 Cytochrome o ubiquinol oxidase
M00849	-0.0329829	0.052991	0.533734	0.609153	treatmentB	Terpenoid backbone biosynthesis	M00849 C5 isoprenoid biosynthesis, mevalonate pathway, archaea
M00033	0.0126859	0.0209869	0.547221	0.62229	treatmentB	Serine and threonine metabolism	M00033 Ectoine biosynthesis, aspartate => ectoine
M00641	-0.242237	0.408419	0.550468	0.623732	treatmentB	Drug resistance	M00641 Multidrug resistance, efflux pump MexEF-OprN
M00125	0.00815741	0.0148693	0.584496	0.659915	treatmentB	Cofactor and vitamin metabolism	M00125 Riboflavin biosynthesis, plants and bacteria, GTP => riboflavin/FMN/FAD
M00357	-0.0106945	0.0209447	0.61005	0.685772	treatmentB	Methane metabolism	M00357 Methanogenesis, acetate => methane
M00830	-0.0915082	0.181458	0.611752	0.685772	treatmentB	Enediyne biosynthesis	M00830 Neocarzinostatin naphthoate moiety biosynthesis, malonyl-CoA => 2-hydroxy-5-methyl-1-naphthoate => 2-hydroxy-7-methoxy-5-methyl-1-naphthoyl-CoA
M00018	0.0066372	0.0140343	0.637094	0.711648	treatmentB	Serine and threonine metabolism	M00018 Threonine biosynthesis, aspartate => homoserine => threonine
M00042	-0.0392793	0.0914512	0.666934	0.742348	treatmentB	Aromatic amino acid metabolism	M00042 Catecholamine biosynthesis, tyrosine => dopamine => noradrenaline => adrenaline
M00793	0.00862838	0.0205229	0.674868	0.748533	treatmentB	Polyketide sugar unit biosynthesis	M00793 dTDP-L-rhamnose biosynthesis
M00112	0.0426463	0.10251	0.678892	0.750354	treatmentB	Cofactor and vitamin metabolism	M00112 Tocopherol/tocotorienol biosynthesis, homogentisate + phytyl/geranylgeranyl-PP => tocopherol/tocotorienol
M00065	0.121455	0.293732	0.681961	0.751111	treatmentB	Glycan biosynthesis	M00065 GPI-anchor biosynthesis, core oligosaccharide
M00133	-0.00802777	0.0211934	0.704971	0.773749	treatmentB	Polyamine biosynthesis	M00133 Polyamine biosynthesis, arginine => agmatine => putrescine => spermidine
M00568	-0.0599049	0.160456	0.707738	0.774088	treatmentB	Aromatics degradation	M00568 Catechol ortho-cleavage, catechol => 3-oxoadipate
M00730	0.133606	0.380436	0.726763	0.790612	treatmentB	Drug resistance	M00730 Cationic antimicrobial peptide (CAMP) resistance, VraFG transporter
M00090	0.0364474	0.104327	0.727865	0.790612	treatmentB	Lipid metabolism	M00090 Phosphatidylcholine (PC) biosynthesis, choline => PC
M00533	-0.118304	0.362824	0.743139	0.804429	treatmentB	Aromatic amino acid metabolism	M00533 Homoprotocatechuate degradation, homoprotocatechuate => 2-oxohept-3-enedioate
M00016	0.00292655	0.00946418	0.757412	0.817071	treatmentB	Lysine metabolism	M00016 Lysine biosynthesis, succinyl-DAP pathway, aspartate => lysine
M00376	-0.00970048	0.0323447	0.764238	0.821621	treatmentB	Carbon fixation	M00376 3-Hydroxypropionate bi-cycle
M00097	-0.0436373	0.148914	0.768825	0.823741	treatmentB	Plant terpenoid biosynthesis	M00097 beta-Carotene biosynthesis, GGAP => beta-carotene
M00356	0.0137607	0.0518025	0.790905	0.844526	treatmentB	Methane metabolism	M00356 Methanogenesis, methanol => methane
M00121	0.00447966	0.0172909	0.795773	0.846814	treatmentB	Cofactor and vitamin metabolism	M00121 Heme biosynthesis, plants and bacteria, glutamate => heme
M00113	0.0407461	0.158931	0.798425	0.846814	treatmentB	Lipid metabolism	M00113 Jasmonic acid biosynthesis
M00030	0.00938776	0.0378034	0.804144	0.849511	treatmentB	Lysine metabolism	M00030 Lysine biosynthesis, AAA pathway, 2-oxoglutarate => 2-aminoadipate => lysine
M00567	-0.0116701	0.0476383	0.806361	0.849511	treatmentB	Methane metabolism	M00567 Methanogenesis, CO2 => methane
M00154	-0.0475342	0.203513	0.814823	0.855564	treatmentB	ATP synthesis	M00154 Cytochrome c oxidase
M00014	0.00524204	0.0272317	0.847472	0.886889	treatmentB	Other carbohydrate metabolism	M00014 Glucuronate pathway (uronate pathway)
M00652	0.0127422	0.0699783	0.855709	0.892544	treatmentB	Drug resistance	M00652 Vancomycin resistance, D-Ala-D-Ser type
M00151	0.0526789	0.301766	0.861949	0.896086	treatmentB	ATP synthesis	M00151 Cytochrome bc1 complex respiratory unit
M00563	0.00844937	0.0523154	0.871823	0.902699	treatmentB	Methane metabolism	M00563 Methanogenesis, methylamine/dimethylamine/trimethylamine => methane
M00875	0.0235673	0.148334	0.874042	0.902699	treatmentB	Biosynthesis of other bacterial compounds	M00875 Staphyloferrin B biosynthesis, L-serine => staphyloferrin B
M00631	0.0048211	0.0337046	0.886328	0.909973	treatmentB	Other carbohydrate metabolism	M00631 D-Galacturonate degradation (bacteria), D-galacturonate => pyruvate + D-glyceraldehyde 3P
M00774	0.0212409	0.149076	0.886863	0.909973	treatmentB	Macrolide biosynthesis	M00774 Erythromycin biosynthesis, propanoyl-CoA + methylmalonyl-CoA => deoxyerythronolide B => erythromycin A/B
M00152	0.0359232	0.323709	0.911872	0.932597	treatmentB	ATP synthesis	M00152 Cytochrome bc1 complex
M00052	-0.000922052	0.00929144	0.920953	0.935814	treatmentB	Pyrimidine metabolism	M00052 Pyrimidine ribonucleotide biosynthesis, UMP => UDP/UTP,CDP/CTP
M00632	-0.00148044	0.0149209	0.92096	0.935814	treatmentB	Other carbohydrate metabolism	M00632 Galactose degradation, Leloir pathway, galactose => alpha-D-glucose-1P
M00344	-0.00254829	0.0478372	0.957508	0.969444	treatmentB	Methane metabolism	M00344 Formaldehyde assimilation, xylulose monophosphate pathway
M00544	-0.00571635	0.117614	0.961217	0.969444	treatmentB	Aromatics degradation	M00544 Carbazole degradation, carbazole => 2-oxopent-4-enoate + anthranilate
M00260	-0.000719309	0.0156281	0.963288	0.969444	treatmentB
M00416	-0.00677839	0.316913	0.982931	0.986061	treatmentB	ATP synthesis	M00416 Cytochrome aa3-600 menaquinol oxidase
M00098	-0.000386715	0.0768773	0.995986	0.995986	treatmentB	Lipid metabolism	M00098 Acylglycerol degradation
M00638	-21.6577	13342.7			treatmentB	Aromatics degradation	M00638 Salicylate degradation, salicylate => gentisate
M00104	-20.964	10953			treatmentB	Sterol biosynthesis	M00104 Bile acid biosynthesis, cholesterol => cholate/chenodeoxycholate
M00547	-20.4251	8745.43			treatmentB	Aromatics degradation	M00547 Benzene/toluene degradation, benzene => catechol / toluene => 3-methylcatechol
M00534	-19.0561	7658.54			treatmentB	Aromatics degradation	M00534 Naphthalene degradation, naphthalene => salicylate
M00528	-18.6733	12118.8			treatmentB	Nitrogen metabolism	M00528 Nitrification, ammonia => nitrite
M00574	-18.5858	11603.6			treatmentB	Pathogenicity	M00574 Pertussis pathogenicity signature, pertussis toxin
M00833	-18.5858	11603.6			treatmentB	Enediyne biosynthesis	M00833 Calicheamicin biosynthesis, calicheamicinone => calicheamicin
M00834	-18.5858	11603.6			treatmentB	Enediyne biosynthesis	M00834 Calicheamicin orsellinate moiety biosynthesis, malonyl-CoA => orsellinate-ACP => 5-iodo-2,3-dimethoxyorsellinate-ACP
M00674	-1.76398	0.815873			treatmentB	Biosynthesis of beta-lactams	M00674 Clavaminate biosynthesis, arginine + glyceraldehyde-3P => clavaminate
M00639	-1.73242	0.729534			treatmentB	Drug resistance	M00639 Multidrug resistance, efflux pump MexCD-OprJ
M00539	-1.64274	0.517027			treatmentB	Aromatics degradation	M00539 Cumate degradation, p-cumate => 2-oxopent-4-enoate + 2-methylpropanoate
M00780	-1.15965	0.841538			treatmentB	Type II polyketide biosynthesis	M00780 Tetracycline/oxytetracycline biosynthesis, pretetramide => tetracycline/oxytetracycline
M00158	-1.06355	0.745374			treatmentB	ATP synthesis	M00158 F-type ATPase, eukaryotes
M00372	1.02862	1.55688			treatmentB	Plant terpenoid biosynthesis	M00372 Abscisic acid biosynthesis, beta-carotene => abscisic acid
M00623	-1.00474	0.472662			treatmentB	Aromatics degradation	M00623 Phthalate degradation, phthalate => protocatechuate
M00091	-0.897306	0.372826			treatmentB	Lipid metabolism	M00091 Phosphatidylcholine (PC) biosynthesis, PE => PC
M00795	-0.786628	0.689366			treatmentB	Polyketide sugar unit biosynthesis	M00795 dTDP-beta-L-noviose biosynthesis
M00779	0.730132	0.442773			treatmentB	Type II polyketide biosynthesis	M00779 Dihydrokalafungin biosynthesis, octaketide => dihydrokalafungin
M00262	0.70887	0.120173			treatmentB
M00861	0.684935	0.314604			treatmentB	Fatty acid metabolism	M00861 beta-Oxidation, peroxisome, VLCFA
M00856	-0.489678	0.576326			treatmentB	Pathogenicity	M00856 Salmonella enterica pathogenicity signature, typhoid toxin
M00073	0.4852	0.238575			treatmentB	Glycan biosynthesis	M00073 N-glycan precursor trimming
M00074	0.4852	0.238575			treatmentB	Glycan biosynthesis	M00074 N-glycan biosynthesis, high-mannose type
M00142	-0.477422	0.80977			treatmentB	ATP synthesis	M00142 NADH:ubiquinone oxidoreductase, mitochondria
M00543	0.207235	0.405458			treatmentB	Aromatics degradation	M00543 Biphenyl degradation, biphenyl => 2-oxopent-4-enoate + benzoate
M00540	0.191417	0.382186			treatmentB	Aromatics degradation	M00540 Benzoate degradation, cyclohexanecarboxylic acid =>pimeloyl-CoA
M00823	-0.0717515	0.362291			treatmentB	Type II polyketide biosynthesis	M00823 Chlortetracycline biosynthesis, pretetramide => chlortetracycline
M00794						Polyketide sugar unit biosynthesis	M00794 dTDP-6-deoxy-D-allose biosynthesis

## Sheet: Prob True R multi treatment 
module	diff_abn	std_err	p_value	p_adjusted	variable	super_module	name
M00039	-0.135111	0.0303217	0.000117844	0.0375921	treatmentB	Biosynthesis of phytochemical compounds	M00039 Monolignol biosynthesis, phenylalanine/tyrosine => monolignol
M00073	0.878317	0.293211	0.000447911	0.0476279	treatmentB	Glycan biosynthesis	M00073 N-glycan precursor trimming
M00074	0.878317	0.293211	0.000447911	0.0476279	treatmentB	Glycan biosynthesis	M00074 N-glycan biosynthesis, high-mannose type
M00010	0.0810034	0.0214776	0.000699533	0.0557877	treatmentB	Central carbohydrate metabolism	M00010 Citrate cycle, first carbon oxidation, oxaloacetate => 2-oxoglutarate
M00049	0.0491727	0.0134391	0.000956957	0.0610539	treatmentB	Purine metabolism	M00049 Adenine ribonucleotide biosynthesis, IMP => ADP,ATP
M00015	0.0687229	0.019246	0.00119986	0.0637926	treatmentB	Arginine and proline metabolism	M00015 Proline biosynthesis, glutamate => proline
M00013	-0.108125	0.0313236	0.00172632	0.0786708	treatmentB	Other carbohydrate metabolism	M00013 Malonate semialdehyde pathway, propanoyl-CoA => acetyl-CoA
M00029	0.0618204	0.0187602	0.00246445	0.09827	treatmentB	Arginine and proline metabolism	M00029 Urea cycle
M00835	-0.448691	0.137597	0.00308755	0.100677	treatmentB	Biosynthesis of other bacterial compounds	M00835 Pyocyanine biosynthesis, chorismate => pyocyanine
M00019	0.0847256	0.026503	0.00315602	0.100677	treatmentB	Branched-chain amino acid metabolism	M00019 Valine/isoleucine biosynthesis, pyruvate => valine / 2-oxobutanoate => isoleucine
M00623	-1.16904	0.379828	0.00365663	0.106042	treatmentB	Aromatics degradation	M00623 Phthalate degradation, phthalate => protocatechuate
M00037	-0.521438	0.164476	0.004131	0.107412	treatmentB	Aromatic amino acid metabolism	M00037 Melatonin biosynthesis, animals, tryptophan => serotonin => melatonin
M00744	0.374596	0.124286	0.0046103	0.107412	treatmentB	Drug resistance	M00744 Cationic antimicrobial peptide (CAMP) resistance, protease PgtE
M00851	-0.440087	0.144461	0.00509989	0.107412	treatmentB	Drug resistance	M00851 Carbapenem resistance
M00844	0.0717104	0.0239626	0.00529699	0.107412	treatmentB	Arginine and proline metabolism	M00844 Arginine biosynthesis, ornithine => arginine
M00172	-0.140596	0.0467297	0.00540341	0.107412	treatmentB	Carbon fixation	M00172 C4-dicarboxylic acid cycle, NADP - malic enzyme type
M00433	-0.361867	0.120929	0.00572415	0.107412	treatmentB	Lysine metabolism	M00433 Lysine biosynthesis, 2-oxoglutarate => 2-oxoadipate
M00026	0.0827349	0.0284955	0.00660625	0.110235	treatmentB	Histidine metabolism	M00026 Histidine biosynthesis, PRPP => histidine
M00700	0.565136	0.201876	0.00665643	0.110235	treatmentB	Drug resistance	M00700 Multidrug resistance, efflux pump AbcA
M00847	0.219941	0.0767319	0.00691132	0.110235	treatmentB	Cofactor and vitamin metabolism	M00847 Heme biosynthesis, archaea, siroheme => heme
M00877	0.416231	0.150809	0.00795398	0.112272	treatmentB	Biosynthesis of other antibiotics	M00877 Kanosamine biosynthesis glucose 6-phosphate => kanosamine
M00169	-0.15736	0.0555227	0.00830813	0.112272	treatmentB	Carbon fixation	M00169 CAM (Crassulacean acid metabolism), light
M00374	-0.0601832	0.0213481	0.00841527	0.112272	treatmentB	Carbon fixation	M00374 Dicarboxylate-hydroxybutyrate cycle
M00570	0.0878875	0.0313563	0.00844683	0.112272	treatmentB	Branched-chain amino acid metabolism	M00570 Isoleucine biosynthesis, threonine => 2-oxobutanoate => isoleucine
M00136	-0.18215	0.0655438	0.00928261	0.115198	treatmentB	Polyamine biosynthesis	M00136 GABA biosynthesis, prokaryotes, putrescine => GABA
M00040	0.0658251	0.0238375	0.0093892	0.115198	treatmentB	Aromatic amino acid metabolism	M00040 Tyrosine biosynthesis, chorismate => arogenate => tyrosine
M00128	-0.550947	0.192722	0.0098226	0.116042	treatmentB	Cofactor and vitamin metabolism	M00128 Ubiquinone biosynthesis, eukaryotes, 4-hydroxybenzoate + polyprenyl-PP => ubiquinol
M00044	0.539691	0.191844	0.0102061	0.116042	treatmentB	Aromatic amino acid metabolism	M00044 Tyrosine degradation, tyrosine => homogentisate
M00815	-0.449469	0.163055	0.0106089	0.116042	treatmentB	Biosynthesis of other antibiotics	M00815 Validamycin A biosynthesis, sedoheptulopyranose-7P => validamycin A
M00537	0.453213	0.171	0.0109131	0.116042	treatmentB	Aromatics degradation	M00537 Xylene degradation, xylene => methylbenzoate
M00055	-0.890266	0.306645	0.0122726	0.126289	treatmentB	Glycan biosynthesis	M00055 N-glycan precursor biosynthesis
M00526	-0.0262687	0.00997968	0.0130858	0.130265	treatmentB	Lysine metabolism	M00526 Lysine biosynthesis, DAP dehydrogenase pathway, aspartate => lysine
M00783	-0.319944	0.120553	0.0144254	0.130265	treatmentB	Type II polyketide biosynthesis	M00783 Tetracenomycin C/8-demethyltetracenomycin C biosynthesis, tetracenomycin F2 => tetracenomycin C/8-demethyltetracenomycin C
M00651	0.103633	0.0403366	0.0146939	0.130265	treatmentB	Drug resistance	M00651 Vancomycin resistance, D-Ala-D-Lac type
M00048	0.0423304	0.0164751	0.0149443	0.130265	treatmentB	Purine metabolism	M00048 Inosine monophosphate biosynthesis, PRPP + glutamine => IMP
M00841	-0.0304021	0.0118094	0.0150073	0.130265	treatmentB	Cofactor and vitamin metabolism	M00841 Tetrahydrofolate biosynthesis, mediated by PTPS, GTP => THF
M00726	0.177189	0.0695135	0.0151092	0.130265	treatmentB	Drug resistance	M00726 Cationic antimicrobial peptide (CAMP) resistance, lysyl-phosphatidylglycerol (L-PG) synthase MprF
M00082	0.050609	0.0199671	0.0161806	0.135832	treatmentB	Fatty acid metabolism	M00082 Fatty acid biosynthesis, initiation
M00028	0.0605605	0.0249288	0.0206041	0.168531	treatmentB	Arginine and proline metabolism	M00028 Ornithine biosynthesis, glutamate => ornithine
M00814	-0.397967	0.165449	0.0238147	0.181065	treatmentB	Biosynthesis of other bacterial compounds	M00814 Acarbose biosynthesis, sedoheptulopyranose-7P => acarbose
M00838	0.276276	0.115823	0.0239785	0.181065	treatmentB	Biosynthesis of other bacterial compounds	M00838 Undecylprodigiosin biosynthesis, L-proline => undecylprodigiosin
M00837	0.276276	0.115823	0.0239785	0.181065	treatmentB	Biosynthesis of other bacterial compounds	M00837 Prodigiosin biosynthesis, L-proline => prodigiosin
M00704	0.53415	0.233969	0.0251626	0.181065	treatmentB	Drug resistance	M00704 Tetracycline resistance, efflux pump Tet38
M00150	0.0731677	0.0314183	0.0258317	0.181065	treatmentB	ATP synthesis	M00150 Fumarate reductase, prokaryotes
M00550	-0.11093	0.0474835	0.0261869	0.181065	treatmentB	Other carbohydrate metabolism	M00550 Ascorbate degradation, ascorbate => D-xylulose-5P
M00633	0.277503	0.121238	0.0264303	0.181065	treatmentB	Central carbohydrate metabolism	M00633 Semi-phosphorylative Entner-Doudoroff pathway, gluconate/galactonate => glycerate-3P
M00549	0.0566307	0.0244706	0.0267738	0.181065	treatmentB	Other carbohydrate metabolism	M00549 Nucleotide sugar biosynthesis, glucose => UDP-glucose
M00675	-0.511723	0.215866	0.0273367	0.181065	treatmentB	Biosynthesis of beta-lactams	M00675 Carbapenem-3-carboxylate biosynthesis, pyrroline-5-carboxylate + malonyl-CoA => carbapenem-3-carboxylate
M00162	-0.733563	0.300322	0.0287632	0.181065	treatmentB	ATP synthesis	M00162 Cytochrome b6f complex
M00555	0.325607	0.144863	0.0293466	0.181065	treatmentB	Serine and threonine metabolism	M00555 Betaine biosynthesis, choline => betaine
M00127	0.0881808	0.0388693	0.0294473	0.181065	treatmentB	Cofactor and vitamin metabolism	M00127 Thiamine biosynthesis, prokaryotes, AIR (+ DXP/tyrosine) => TMP/TPP
M00802	-0.167904	0.0737091	0.0296813	0.181065	treatmentB	Polyketide sugar unit biosynthesis	M00802 dTDP-D-forosamine biosynthesis
M00038	0.222735	0.0995062	0.0304678	0.181065	treatmentB	Aromatic amino acid metabolism	M00038 Tryptophan metabolism, tryptophan => kynurenine => 2-aminomuconate
M00824	0.226013	0.101224	0.0307182	0.181065	treatmentB	Enediyne biosynthesis	M00824 9-membered enediyne core biosynthesis, malonyl-CoA => 3-hydroxyhexadeca-4,6,8,10,12,14-hexaenoyl-ACP => 9-membered enediyne core
M00346	-0.0634784	0.0282444	0.0317551	0.181065	treatmentB	Methane metabolism	M00346 Formaldehyde assimilation, serine pathway
M00787	0.161691	0.0725332	0.0317856	0.181065	treatmentB	Biosynthesis of other antibiotics	M00787 Bacilysin biosynthesis, prephenate => bacilysin
M00554	0.14238	0.0662145	0.0377056	0.207769	treatmentB	Other carbohydrate metabolism	M00554 Nucleotide sugar biosynthesis, galactose => UDP-galactose
M00872	0.276141	0.129558	0.0377762	0.207769	treatmentB	Glycan biosynthesis	M00872 O-glycan biosynthesis, mannose type (core M3)
M00373	-0.126104	0.0583441	0.0386908	0.209193	treatmentB	Other carbohydrate metabolism	M00373 Ethylmalonyl pathway
M00811	-0.370854	0.170461	0.0399994	0.210086	treatmentB	Cofactor and vitamin metabolism	M00811 Nicotine degradation, pyrrolidine pathway, nicotine => succinate semialdehyde
M00810	-0.369846	0.170499	0.0405477	0.210086	treatmentB	Cofactor and vitamin metabolism	M00810 Nicotine degradation, pyridine pathway, nicotine => 2,6-dihydroxypyridine/succinate semialdehyde
M00855	0.0353284	0.0166331	0.0408318	0.210086	treatmentB	Other carbohydrate metabolism	M00855 Glycogen degradation, glycogen => glucose-6P
M00050	0.0458415	0.0216891	0.0416925	0.21111	treatmentB	Purine metabolism	M00050 Guanine ribonucleotide biosynthesis IMP => GDP,GTP
M00051	0.0259288	0.0124021	0.0439415	0.214689	treatmentB	Pyrimidine metabolism	M00051 Uridine monophosphate biosynthesis, glutamine (+ PRPP) => UMP
M00620	-0.0922748	0.0439941	0.0441122	0.214689	treatmentB	Carbon fixation	M00620 Incomplete reductive citrate cycle, acetyl-CoA => oxoglutarate
M00034	0.0578876	0.02795	0.0455417	0.214689	treatmentB	Cysteine and methionine metabolism	M00034 Methionine salvage pathway
M00145	-0.405595	0.193731	0.04591	0.214689	treatmentB	ATP synthesis	M00145 NAD(P)H:quinone oxidoreductase, chloroplasts and cyanobacteria
M00307	-0.0781502	0.0377139	0.046451	0.214689	treatmentB	Central carbohydrate metabolism	M00307 Pyruvate oxidation, pyruvate => acetyl-CoA
M00045	-0.41827	0.200829	0.0470479	0.214689	treatmentB	Histidine metabolism	M00045 Histidine degradation, histidine => N-formiminoglutamate => glutamate
M00126	-0.0478842	0.0232073	0.0471105	0.214689	treatmentB	Cofactor and vitamin metabolism	M00126 Tetrahydrofolate biosynthesis, GTP => THF
M00609	0.0757266	0.0373093	0.0495679	0.218841	treatmentB	Cysteine and methionine metabolism	M00609 Cysteine biosynthesis, methionine => cysteine
M00866	-0.237348	0.116034	0.0500075	0.218841	treatmentB	Lipopolysaccharide metabolism	M00866 KDO2-lipid A biosynthesis, Raetz pathway, non-LpxL-LpxM type
M00176	-0.112781	0.05554	0.0508524	0.218841	treatmentB	Sulfur metabolism	M00176 Assimilatory sulfate reduction, sulfate => H2S
M00778	-0.446725	0.220243	0.0514419	0.218841	treatmentB	Type II polyketide biosynthesis	M00778 Type II polyketide backbone biosynthesis, acyl-CoA + malonyl-CoA => polyketide
M00797	-0.411002	0.19949	0.0514515	0.218841	treatmentB	Polyketide sugar unit biosynthesis	M00797 dTDP-D-desosamine biosynthesis
M00527	-0.0175586	0.00873107	0.0523554	0.219755	treatmentB	Lysine metabolism	M00527 Lysine biosynthesis, DAP aminotransferase pathway, aspartate => lysine
M00017	0.0454822	0.0227436	0.0530861	0.219928	treatmentB	Cysteine and methionine metabolism	M00017 Methionine biosynthesis, apartate => homoserine => methionine
M00801	-0.173618	0.0871733	0.0547415	0.223109	treatmentB	Polyketide sugar unit biosynthesis	M00801 dTDP-L-olivose biosynthesis
M00840	-0.0436982	0.0219961	0.0552527	0.223109	treatmentB	Cofactor and vitamin metabolism	M00840 Tetrahydrofolate biosynthesis, mediated by ribA and trpF, GTP => THF
M00032	-0.153615	0.0782989	0.0592345	0.235393	treatmentB	Lysine metabolism	M00032 Lysine degradation, lysine => saccharopine => acetoacetyl-CoA
M00155	0.178661	0.0926261	0.0598323	0.235393	treatmentB	ATP synthesis	M00155 Cytochrome c oxidase, prokaryotes
M00005	0.072907	0.037915	0.0619874	0.235393	treatmentB	Central carbohydrate metabolism	M00005 PRPP biosynthesis, ribose 5P => PRPP
M00144	-0.199935	0.103142	0.0623457	0.235393	treatmentB	ATP synthesis	M00144 NADH:quinone oxidoreductase, prokaryotes
M00843	-0.09632	0.0499263	0.0626073	0.235393	treatmentB	Cofactor and vitamin metabolism	M00843 L-threo-Tetrahydrobiopterin biosynthesis, GTP => L-threo-BH4
M00842	-0.0962998	0.0499391	0.0627224	0.235393	treatmentB	Cofactor and vitamin metabolism	M00842 Tetrahydrobiopterin biosynthesis, GTP => BH4
M00140	0.0392861	0.0205568	0.063792	0.236624	treatmentB	Cofactor and vitamin metabolism	M00140 C1-unit interconversion, prokaryotes
M00532	-0.085371	0.0448838	0.066121	0.242444	treatmentB	Other carbohydrate metabolism	M00532 Photorespiration
M00541	-0.195657	0.10329	0.0683325	0.247705	treatmentB	Aromatics degradation	M00541 Benzoyl-CoA degradation, benzoyl-CoA => 3-hydroxypimeloyl-CoA
M00137	-0.372523	0.197366	0.0693427	0.247753	treatmentB	Biosynthesis of phytochemical compounds	M00137 Flavanone biosynthesis, phenylalanine => naringenin
M00098	0.155784	0.084042	0.0698989	0.247753	treatmentB	Lipid metabolism	M00098 Acylglycerol degradation
M00577	-0.136143	0.0738181	0.0744078	0.254068	treatmentB	Cofactor and vitamin metabolism	M00577 Biotin biosynthesis, BioW pathway, pimelate => pimeloyl-CoA => biotin
M00011	-0.104785	0.0570643	0.0755913	0.254068	treatmentB	Central carbohydrate metabolism	M00011 Citrate cycle, second carbon oxidation, 2-oxoglutarate => oxaloacetate
M00123	-0.135643	0.0742635	0.0770792	0.254068	treatmentB	Cofactor and vitamin metabolism	M00123 Biotin biosynthesis, pimeloyl-ACP/CoA => biotin
M00573	-0.135643	0.0742635	0.0770792	0.254068	treatmentB	Cofactor and vitamin metabolism	M00573 Biotin biosynthesis, BioI pathway, long-chain-acyl-ACP => pimeloyl-ACP => biotin
M00608	-0.563708	0.296285	0.0771127	0.254068	treatmentB	Methane metabolism	M00608 2-Oxocarboxylic acid chain extension, 2-oxoglutarate => 2-oxoadipate => 2-oxopimelate => 2-oxosuberate
M00173	-0.0501305	0.0275055	0.0772155	0.254068	treatmentB	Carbon fixation	M00173 Reductive citrate cycle (Arnon-Buchanan cycle)
M00572	-0.15578	0.0851943	0.0772557	0.254068	treatmentB	Cofactor and vitamin metabolism	M00572 Pimeloyl-ACP biosynthesis, BioC-BioH pathway, malonyl-ACP => pimeloyl-ACP
M00725	0.162971	0.0911109	0.0799696	0.258454	treatmentB	Drug resistance	M00725 Cationic antimicrobial peptide (CAMP) resistance, dltABCD operon
M00035	0.0509969	0.0283834	0.08021	0.258454	treatmentB	Cysteine and methionine metabolism	M00035 Methionine degradation
M00664	-0.379597	0.20909	0.0837288	0.264751	treatmentB	Symbiosis	M00664 Nodulation
M00761	0.194018	0.110051	0.0838241	0.264751	treatmentB	Other carbohydrate metabolism	M00761 Undecaprenylphosphate alpha-L-Ara4N biosynthesis, UDP-GlcA => undecaprenyl phosphate alpha-L-Ara4N
M00083	-0.060543	0.0341468	0.0852082	0.266428	treatmentB	Fatty acid metabolism	M00083 Fatty acid biosynthesis, elongation
M00063	-0.329643	0.184807	0.0864217	0.266428	treatmentB	Lipopolysaccharide metabolism	M00063 CMP-KDO biosynthesis
M00036	-0.159591	0.0901938	0.0868604	0.266428	treatmentB	Branched-chain amino acid metabolism	M00036 Leucine degradation, leucine => acetoacetate + acetyl-CoA
M00060	-0.229706	0.129979	0.0880974	0.267648	treatmentB	Lipopolysaccharide metabolism	M00060 KDO2-lipid A biosynthesis, Raetz pathway, LpxL-LpxM type
M00117	-0.122202	0.070056	0.0904925	0.268609	treatmentB	Cofactor and vitamin metabolism	M00117 Ubiquinone biosynthesis, prokaryotes, chorismate (+ polyprenyl-PP) => ubiquinol
M00368	0.0388367	0.022396	0.0908497	0.268609	treatmentB	Cysteine and methionine metabolism	M00368 Ethylene biosynthesis, methionine => ethylene
M00630	-0.375458	0.212716	0.0911558	0.268609	treatmentB	Other carbohydrate metabolism	M00630 D-Galacturonate degradation (fungi), D-galacturonate => glycerol
M00377	0.116865	0.0679328	0.0922807	0.268609	treatmentB	Carbon fixation	M00377 Reductive acetyl-CoA pathway (Wood-Ljungdahl pathway)
M00345	0.072576	0.0421561	0.0926238	0.268609	treatmentB	Methane metabolism	M00345 Formaldehyde assimilation, ribulose monophosphate pathway
M00053	0.0323283	0.0188017	0.0935101	0.268736	treatmentB	Pyrimidine metabolism	M00053 Pyrimidine deoxyribonuleotide biosynthesis, CDP/CTP => dCDP/dCTP,dTDP/dTTP
M00803	-0.415833	0.239204	0.0945506	0.2693	treatmentB	Polyketide sugar unit biosynthesis	M00803 dTDP-D-angolosamine biosynthesis
M00001	0.0448644	0.0263084	0.0960077	0.271031	treatmentB	Central carbohydrate metabolism	M00001 Glycolysis (Embden-Meyerhof pathway), glucose => pyruvate
M00799	-0.350279	0.204311	0.098079	0.272063	treatmentB	Polyketide sugar unit biosynthesis	M00799 dTDP-L-oleandrose biosynthesis
M00798	-0.350279	0.204311	0.098079	0.272063	treatmentB	Polyketide sugar unit biosynthesis	M00798 dTDP-L-mycarose biosynthesis
M00769	-0.263069	0.15576	0.102886	0.276749	treatmentB	Drug resistance	M00769 Multidrug resistance, efflux pump MexPQ-OpmE
M00175	0.209531	0.126642	0.103006	0.276749	treatmentB	Nitrogen metabolism	M00175 Nitrogen fixation, nitrogen => ammonia
M00030	0.0656326	0.0393765	0.103028	0.276749	treatmentB	Lysine metabolism	M00030 Lysine biosynthesis, AAA pathway, 2-oxoglutarate => 2-aminoadipate => lysine
M00086	-0.12482	0.0743656	0.103239	0.276749	treatmentB	Fatty acid metabolism	M00086 beta-Oxidation, acyl-CoA synthesis
M00338	0.15958	0.0967204	0.104995	0.276876	treatmentB	Cysteine and methionine metabolism	M00338 Cysteine biosynthesis, homocysteine + serine => cysteine
M00615	-0.187599	0.112183	0.105022	0.276876	treatmentB	Metabolic capacity	M00615 Nitrate assimilation
M00596	-0.0578076	0.0352015	0.109476	0.286252	treatmentB	Sulfur metabolism	M00596 Dissimilatory sulfate reduction, sulfate => H2S
M00168	-0.23883	0.145433	0.112186	0.289778	treatmentB	Carbon fixation	M00168 CAM (Crassulacean acid metabolism), dark
M00367	-0.262852	0.160491	0.112641	0.289778	treatmentB	Terpenoid backbone biosynthesis	M00367 C10-C20 isoprenoid biosynthesis, non-plant eukaryotes
M00009	-0.0646124	0.040355	0.118397	0.301596	treatmentB	Central carbohydrate metabolism	M00009 Citrate cycle (TCA cycle, Krebs cycle)
M00365	-0.225813	0.14046	0.119126	0.301596	treatmentB	Terpenoid backbone biosynthesis	M00365 C10-C20 isoprenoid biosynthesis, archaea
M00087	-0.24648	0.156227	0.125526	0.311748	treatmentB	Fatty acid metabolism	M00087 beta-Oxidation
M00548	-0.476546	0.297783	0.126801	0.311748	treatmentB	Aromatics degradation	M00548 Benzene degradation, benzene => catechol
M00873	-0.0387389	0.024813	0.127079	0.311748	treatmentB	Fatty acid metabolism	M00873 Fatty acid biosynthesis in mitochondria, animals
M00845	-0.0436884	0.0281829	0.129756	0.311748	treatmentB	Arginine and proline metabolism	M00845 Arginine biosynthesis, glutamate => acetylcitrulline => arginine
M00575	-0.332418	0.214587	0.132643	0.311748	treatmentB	Pathogenicity	M00575 Pertussis pathogenicity signature, T1SS
M00539	-0.632912	0.400542	0.132662	0.311748	treatmentB	Aromatics degradation	M00539 Cumate degradation, p-cumate => 2-oxopent-4-enoate + 2-methylpropanoate
M00874	-0.0367711	0.0239627	0.133418	0.311748	treatmentB	Fatty acid metabolism	M00874 Fatty acid biosynthesis in mitochondria, fungi
M00829	0.229518	0.152091	0.13413	0.311748	treatmentB	Enediyne biosynthesis	M00829 3,6-Dimethylsalicylyl-CoA biosynthesis, malonyl-CoA => 6-methylsalicylate => 3,6-dimethylsalicylyl-CoA
M00697	-0.332493	0.215521	0.134185	0.311748	treatmentB	Drug resistance	M00697 Multidrug resistance, efflux pump MdtEF-TolC
M00598	-0.116595	0.0759542	0.134369	0.311748	treatmentB	Photosynthesis	M00598 Anoxygenic photosystem I [BR:ko00194]
M00124	-0.0732757	0.0479149	0.135138	0.311748	treatmentB	Cofactor and vitamin metabolism	M00124 Pyridoxal-P biosynthesis, erythrose-4P => pyridoxal-P
M00642	-0.269713	0.175187	0.13548	0.311748	treatmentB	Drug resistance	M00642 Multidrug resistance, efflux pump MexJK-OprM
M00025	0.0424653	0.027986	0.136586	0.311748	treatmentB	Aromatic amino acid metabolism	M00025 Tyrosine biosynthesis, chorismate => HPP => tyrosine
M00800	-0.364999	0.23876	0.137979	0.311748	treatmentB	Polyketide sugar unit biosynthesis	M00800 dTDP-L-megosamine biosynthesis
M00174	-0.450141	0.290517	0.138004	0.311748	treatmentB	Methane metabolism	M00174 Methane oxidation, methanotroph, methane => formaldehyde
M00552	0.072113	0.0479815	0.139718	0.311748	treatmentB	Other carbohydrate metabolism	M00552 D-galactonate degradation, De Ley-Doudoroff pathway, D-galactonate => glycerate-3P
M00696	-0.327523	0.215476	0.139749	0.311748	treatmentB	Drug resistance	M00696 Multidrug resistance, efflux pump AcrEF-TolC
M00308	0.0586189	0.0391352	0.141227	0.312857	treatmentB	Central carbohydrate metabolism	M00308 Semi-phosphorylative Entner-Doudoroff pathway, gluconate => glycerate-3P
M00565	0.113178	0.0762663	0.14389	0.316559	treatmentB	Other carbohydrate metabolism	M00565 Trehalose biosynthesis, D-glucose 1P => trehalose
M00022	0.0252436	0.0171021	0.147397	0.318371	treatmentB	Aromatic amino acid metabolism	M00022 Shikimate pathway, phosphoenolpyruvate + erythrose-4P => chorismate
M00099	-0.46234	0.313364	0.147441	0.318371	treatmentB	Lipid metabolism	M00099 Sphingosine biosynthesis
M00702	0.24628	0.170186	0.147945	0.318371	treatmentB	Drug resistance	M00702 Multidrug resistance, efflux pump NorB
M00660	-0.142158	0.0963112	0.148706	0.318371	treatmentB	Plant pathogenicity	M00660 Xanthomonas spp. pathogenicity signature, T3SS and effectors
M00141	-0.0462137	0.0315148	0.150962	0.319996	treatmentB	Cofactor and vitamin metabolism	M00141 C1-unit interconversion, eukaryotes
M00166	0.0767708	0.0526673	0.151472	0.319996	treatmentB	Carbon fixation	M00166 Reductive pentose phosphate cycle, ribulose-5P => glyceraldehyde-3P
M00021	0.0279843	0.0193004	0.154317	0.323864	treatmentB	Cysteine and methionine metabolism	M00021 Cysteine biosynthesis, serine => cysteine
M00184	-0.513539	0.352824	0.158904	0.329112	treatmentB
M00047	0.132584	0.0933569	0.160314	0.329112	treatmentB	Arginine and proline metabolism	M00047 Creatine pathway
M00122	0.0701348	0.0492399	0.16082	0.329112	treatmentB	Cofactor and vitamin metabolism	M00122 Cobalamin biosynthesis, cobyrinate a,c-diamide => cobalamin
M00422	0.242185	0.1717	0.161328	0.329112	treatmentB	Methane metabolism	M00422 Acetyl-CoA pathway, CO2 => acetyl-CoA
M00181	-0.506931	0.350767	0.163008	0.329112	treatmentB
M00182	-0.506931	0.350767	0.163008	0.329112	treatmentB
M00020	0.0309779	0.0218999	0.164253	0.329539	treatmentB	Serine and threonine metabolism	M00020 Serine biosynthesis, glycerate-3P => serine
M00264	-0.503412	0.350539	0.165688	0.33034	treatmentB
M00366	-0.0934047	0.0665228	0.169226	0.334153	treatmentB	Terpenoid backbone biosynthesis	M00366 C10-C20 isoprenoid biosynthesis, plants
M00777	0.26412	0.192121	0.169695	0.334153	treatmentB	Macrolide biosynthesis	M00777 Avermectin biosynthesis, 2-methylbutanoyl-CoA/isobutyryl-CoA => 6,8a-Seco-6,8a-deoxy-5-oxoavermectin 1a/1b aglycone => avermectin A1a/B1a/A1b/B1b
M00850	-0.121402	0.0873633	0.172287	0.337176	treatmentB	Pathogenicity	M00850 Vibrio cholerae pathogenicity signature, cholera toxins
M00789	0.231544	0.169445	0.178511	0.346993	treatmentB	Biosynthesis of other bacterial compounds	M00789 Rebeccamycin biosynthesis, tryptophan => rebeccamycin
M00125	0.0169398	0.0124168	0.179479	0.346993	treatmentB	Cofactor and vitamin metabolism	M00125 Riboflavin biosynthesis, plants and bacteria, GTP => riboflavin/FMN/FAD
M00579	-0.0396895	0.0292328	0.18244	0.350592	treatmentB	Carbon fixation	M00579 Phosphate acetyltransferase-acetate kinase pathway, acetyl-CoA => acetate
M00002	0.0451905	0.0335434	0.184339	0.35212	treatmentB	Central carbohydrate metabolism	M00002 Glycolysis, core module involving three-carbon compounds
M00089	0.0469895	0.0352877	0.189236	0.359323	treatmentB	Lipid metabolism	M00089 Triacylglycerol biosynthesis
M00790	0.220978	0.168731	0.196539	0.370371	treatmentB	Biosynthesis of other bacterial compounds	M00790 Pyrrolnitrin biosynthesis, tryptophan => pyrrolnitrin
M00836	-0.418595	0.309739	0.197376	0.370371	treatmentB	Cofactor and vitamin metabolism	M00836 Coenzyme F430 biosynthesis, sirohydrochlorin => coenzyme F430
M00120	0.0399437	0.0306704	0.19897	0.371179	treatmentB	Cofactor and vitamin metabolism	M00120 Coenzyme A biosynthesis, pantothenate => CoA
M00157	0.059898	0.0465366	0.203833	0.375076	treatmentB	ATP synthesis	M00157 F-type ATPase, prokaryotes and chloroplasts
M00129	-0.0660012	0.0511298	0.20462	0.375076	treatmentB	Other carbohydrate metabolism	M00129 Ascorbate biosynthesis, animals, glucose-1P => ascorbate
M00081	-0.199982	0.154279	0.205317	0.375076	treatmentB	Other carbohydrate metabolism	M00081 Pectin degradation
M00180	-0.394975	0.29983	0.205763	0.375076	treatmentB
M00867	-0.175046	0.136883	0.211102	0.379143	treatmentB	Lipopolysaccharide metabolism	M00867 KDO2-lipid A modification pathway
M00163	-0.256824	0.199747	0.212304	0.379143	treatmentB	Photosynthesis	M00163 Photosystem I [BR:ko00194]
M00024	0.040887	0.0323723	0.212493	0.379143	treatmentB	Aromatic amino acid metabolism	M00024 Phenylalanine biosynthesis, chorismate => phenylpyruvate => phenylalanine
M00564	-0.327887	0.25556	0.212748	0.379143	treatmentB	Pathogenicity	M00564 Helicobacter pylori pathogenicity signature, cagA pathogenicity island
M00736	-0.292264	0.231009	0.215472	0.381001	treatmentB	Biosynthesis of beta-lactams	M00736 Nocardicin A biosynthesis, L-pHPG + arginine + serine => nocardicin A
M00014	-0.0333969	0.0265939	0.216179	0.381001	treatmentB	Other carbohydrate metabolism	M00014 Glucuronate pathway (uronate pathway)
M00094	-0.462477	0.377794	0.221736	0.386771	treatmentB	Lipid metabolism	M00094 Ceramide biosynthesis
M00102	-0.166464	0.134466	0.221878	0.386771	treatmentB	Sterol biosynthesis	M00102 Ergocalciferol biosynthesis, squalene 2,3-epoxide => ergosterol/ergocalciferol
M00876	-0.172068	0.139901	0.226547	0.392161	treatmentB	Biosynthesis of other bacterial compounds	M00876 Staphyloferrin A biosynthesis, L-ornithine => staphyloferrin A
M00624	-0.502001	0.400252	0.227429	0.392161	treatmentB	Aromatics degradation	M00624 Terephthalate degradation, terephthalate => 3,4-dihydroxybenzoate
M00542	-0.138091	0.113527	0.231307	0.394273	treatmentB	Pathogenicity	M00542 EHEC/EPEC pathogenicity signature, T3SS and effectors
M00178	0.0258511	0.0214821	0.234571	0.394273	treatmentB
M00088	0.0756869	0.0631412	0.23541	0.394273	treatmentB	Lipid metabolism	M00088 Ketone body biosynthesis, acetyl-CoA => acetoacetate/3-hydroxybutyrate/acetone
M00364	-0.0578171	0.0480353	0.235895	0.394273	treatmentB	Terpenoid backbone biosynthesis	M00364 C10-C20 isoprenoid biosynthesis, bacteria
M00595	0.268971	0.224973	0.236864	0.394273	treatmentB	Sulfur metabolism	M00595 Thiosulfate oxidation by SOX complex, thiosulfate => sulfate
M00149	-0.106124	0.0884265	0.237841	0.394273	treatmentB	ATP synthesis	M00149 Succinate dehydrogenase, prokaryotes
M00116	-0.185722	0.154588	0.238496	0.394273	treatmentB	Cofactor and vitamin metabolism	M00116 Menaquinone biosynthesis, chorismate (+ polyprenyl-PP) => menaquinol
M00825	0.140077	0.117948	0.238541	0.394273	treatmentB	Enediyne biosynthesis	M00825 10-membered enediyne core biosynthesis, malonyl-CoA => 3-hydroxyhexadeca-4,6,8,10,12,14-hexaenoyl-ACP => 10-membered enediyne core
M00375	-0.0932435	0.0784213	0.241818	0.397629	treatmentB	Carbon fixation	M00375 Hydroxypropionate-hydroxybutylate cycle
M00153	-0.213792	0.180472	0.24486	0.400038	treatmentB	ATP synthesis	M00153 Cytochrome bd ubiquinol oxidase
M00114	-0.0734793	0.0623613	0.245791	0.400038	treatmentB	Other carbohydrate metabolism	M00114 Ascorbate biosynthesis, plants, fructose-6P => ascorbate
M00134	-0.222626	0.18849	0.248796	0.402873	treatmentB	Polyamine biosynthesis	M00134 Polyamine biosynthesis, arginine => ornithine => putrescine
M00718	-0.253512	0.216458	0.251075	0.40451	treatmentB	Drug resistance	M00718 Multidrug resistance, efflux pump MexAB-OprM
M00637	-0.500628	0.436066	0.256004	0.410378	treatmentB	Aromatics degradation	M00637 Anthranilate degradation, anthranilate => catechol
M00115	0.0412086	0.0366175	0.265208	0.423007	treatmentB	Cofactor and vitamin metabolism	M00115 NAD biosynthesis, aspartate => quinolinate => NAD
M00179	0.0234988	0.0210532	0.269378	0.427469	treatmentB
M00730	0.562342	0.536823	0.270686	0.427469	treatmentB	Drug resistance	M00730 Cationic antimicrobial peptide (CAMP) resistance, VraFG transporter
M00003	0.0267096	0.0245162	0.280683	0.438237	treatmentB	Central carbohydrate metabolism	M00003 Gluconeogenesis, oxaloacetate => fructose-6P
M00095	-0.063481	0.058096	0.280785	0.438237	treatmentB	Terpenoid backbone biosynthesis	M00095 C5 isoprenoid biosynthesis, mevalonate pathway
M00854	0.0379912	0.0349815	0.28194	0.438237	treatmentB	Other carbohydrate metabolism	M00854 Glycogen biosynthesis, glucose-1P => glycogen/starch
M00165	0.0503575	0.0467125	0.285239	0.438237	treatmentB	Carbon fixation	M00165 Reductive pentose phosphate cycle (Calvin cycle)
M00093	-0.0512024	0.0473708	0.28571	0.438237	treatmentB	Lipid metabolism	M00093 Phosphatidylethanolamine (PE) biosynthesis, PA => PS => PE
M00652	0.0917947	0.0853489	0.285747	0.438237	treatmentB	Drug resistance	M00652 Vancomycin resistance, D-Ala-D-Ser type
M00580	0.0818512	0.0766494	0.289237	0.440203	treatmentB	Central carbohydrate metabolism	M00580 Pentose phosphate pathway, archaea, fructose 6P => ribose 5P
M00007	0.0458247	0.0429118	0.289789	0.440203	treatmentB	Central carbohydrate metabolism	M00007 Pentose phosphate pathway, non-oxidative phase, fructose 6P => ribose 5P
M00848	0.0277862	0.0262145	0.293593	0.443868	treatmentB	Biosynthesis of other antibiotics	M00848 Aurachin biosynthesis, anthranilate => aurachin A
M00006	-0.0746351	0.0711989	0.300572	0.448187	treatmentB	Central carbohydrate metabolism	M00006 Pentose phosphate pathway, oxidative phase, glucose 6P => ribulose 5P
M00740	0.0164631	0.0158469	0.303324	0.448187	treatmentB	Other carbohydrate metabolism	M00740 Methylaspartate cycle
M00077	-0.0838347	0.0807309	0.304571	0.448187	treatmentB	Glycosaminoglycan metabolism	M00077 Chondroitin sulfate degradation
M00066	-0.206269	0.197159	0.304621	0.448187	treatmentB	Lipid metabolism	M00066 Lactosylceramide biosynthesis
M00793	0.0158495	0.0153035	0.304803	0.448187	treatmentB	Polyketide sugar unit biosynthesis	M00793 dTDP-L-rhamnose biosynthesis
M00072	-0.240214	0.229124	0.30488	0.448187	treatmentB	Glycan biosynthesis	M00072 N-glycosylation by oligosaccharyltransferase
M00622	0.134121	0.130813	0.307947	0.45062	treatmentB	Cofactor and vitamin metabolism	M00622 Nicotinate degradation, nicotinate => fumarate
M00714	-0.149566	0.146037	0.312666	0.455436	treatmentB	Drug resistance	M00714 Multidrug resistance, efflux pump QacA
M00530	-0.0891328	0.0875817	0.315107	0.456094	treatmentB	Nitrogen metabolism	M00530 Dissimilatory nitrate reduction, nitrate => ammonia
M00061	0.0484942	0.0479939	0.315978	0.456094	treatmentB	Other carbohydrate metabolism	M00061 D-Glucuronate degradation, D-glucuronate => pyruvate + D-glyceraldehyde 3P
M00643	-0.187013	0.184266	0.318344	0.45744	treatmentB	Drug resistance	M00643 Multidrug resistance, efflux pump MexXY-OprM
M00078	-0.169827	0.168269	0.319778	0.45744	treatmentB	Glycosaminoglycan metabolism	M00078 Heparan sulfate degradation
M00042	0.0956501	0.0960182	0.3215	0.45785	treatmentB	Aromatic amino acid metabolism	M00042 Catecholamine biosynthesis, tyrosine => dopamine => noradrenaline => adrenaline
M00065	0.14816	0.150739	0.324363	0.458543	treatmentB	Glycan biosynthesis	M00065 GPI-anchor biosynthesis, core oligosaccharide
M00625	0.140291	0.142036	0.324861	0.458543	treatmentB	Drug resistance	M00625 Methicillin resistance
M00741	-0.135481	0.140148	0.340086	0.477918	treatmentB	Other carbohydrate metabolism	M00741 Propanoyl-CoA metabolism, propanoyl-CoA => succinyl-CoA
M00131	-0.0557063	0.0589502	0.349492	0.486216	treatmentB	Other carbohydrate metabolism	M00131 Inositol phosphate metabolism, Ins(1,3,4,5)P4 => Ins(1,3,4)P3 => myo-inositol
M00033	0.0195953	0.0208283	0.350364	0.486216	treatmentB	Serine and threonine metabolism	M00033 Ectoine biosynthesis, aspartate => ectoine
M00827	0.300841	0.325546	0.353612	0.486216	treatmentB	Enediyne biosynthesis	M00827 C-1027 beta-amino acid moiety biosynthesis, tyrosine => 3-chloro-4,5-dihydroxy-beta-phenylalanyl-PCP
M00828	0.300841	0.325546	0.353612	0.486216	treatmentB	Enediyne biosynthesis	M00828 Maduropeptin beta-hydroxy acid moiety biosynthesis, tyrosine => 3-(4-hydroxyphenyl)-3-oxopropanoyl-PCP
M00832	0.300841	0.325546	0.353612	0.486216	treatmentB	Enediyne biosynthesis	M00832 Kedarcidin 2-aza-3-chloro-beta-tyrosine moiety biosynthesis, azatyrosine => 2-aza-3-chloro-beta-tyrosyl-PCP
M00641	-0.401488	0.460897	0.384822	0.526859	treatmentB	Drug resistance	M00641 Multidrug resistance, efflux pump MexEF-OprN
M00167	0.0387733	0.0449537	0.390976	0.532997	treatmentB	Carbon fixation	M00167 Reductive pentose phosphate cycle, glyceraldehyde-3P => ribulose-5P
M00154	-0.183783	0.215734	0.402513	0.54639	treatmentB	ATP synthesis	M00154 Cytochrome c oxidase
M00119	0.0146955	0.0176463	0.407698	0.551084	treatmentB	Cofactor and vitamin metabolism	M00119 Pantothenate biosynthesis, valine/L-aspartate => pantothenate
M00432	0.0287499	0.0346924	0.409738	0.551504	treatmentB	Branched-chain amino acid metabolism	M00432 Leucine biosynthesis, 2-oxoisovalerate => 2-oxoisocaproate
M00344	-0.0407809	0.0495877	0.414383	0.553043	treatmentB	Methane metabolism	M00344 Formaldehyde assimilation, xylulose monophosphate pathway
M00569	0.0836518	0.102525	0.415146	0.553043	treatmentB	Aromatics degradation	M00569 Catechol meta-cleavage, catechol => acetyl-CoA / 4-methylcatechol => propanoyl-CoA
M00156	0.248052	0.305765	0.417503	0.553043	treatmentB	ATP synthesis	M00156 Cytochrome c oxidase, cbb3-type
M00004	0.01337	0.0164093	0.417816	0.553043	treatmentB	Central carbohydrate metabolism	M00004 Pentose phosphate pathway (Pentose phosphate cycle)
M00746	-0.291851	0.366382	0.425773	0.561246	treatmentB	Drug resistance	M00746 Multidrug resistance, repression of porin OmpF
M00027	-0.0446566	0.0559983	0.428608	0.562658	treatmentB	Other amino acid metabolism	M00027 GABA (gamma-Aminobutyrate) shunt
M00849	-0.0533725	0.0674241	0.432143	0.564974	treatmentB	Terpenoid backbone biosynthesis	M00849 C5 isoprenoid biosynthesis, mevalonate pathway, archaea
M00745	-0.218633	0.276265	0.434826	0.566161	treatmentB	Drug resistance	M00745 Imipenem resistance, repression of porin OprD
M00546	0.0735339	0.0950763	0.440473	0.57063	treatmentB	Purine metabolism	M00546 Purine degradation, xanthine => urea
M00378	-0.160231	0.205174	0.441836	0.57063	treatmentB	Methane metabolism	M00378 F420 biosynthesis
M00143	-0.122591	0.16173	0.454327	0.584396	treatmentB	ATP synthesis	M00143 NADH dehydrogenase (ubiquinone) Fe-S protein/flavoprotein complex, mitochondria
M00309	0.0858003	0.115209	0.456656	0.585033	treatmentB	Central carbohydrate metabolism	M00309 Non-phosphorylative Entner-Doudoroff pathway, gluconate/galactonate => glycerate
M00008	-0.0379044	0.0508229	0.458691	0.585289	treatmentB	Central carbohydrate metabolism	M00008 Entner-Doudoroff pathway, glucose-6P => glyceraldehyde-3P + pyruvate
M00531	-0.0745851	0.106647	0.487366	0.615137	treatmentB	Nitrogen metabolism	M00531 Assimilatory nitrate reduction, nitrate => ammonia
M00118	0.0899288	0.129572	0.487654	0.615137	treatmentB	Other amino acid metabolism	M00118 Glutathione biosynthesis, glutamate => glutathione
M00705	0.0703386	0.101195	0.487867	0.615137	treatmentB	Drug resistance	M00705 Multidrug resistance, efflux pump MepA
M00076	-0.0624511	0.0905057	0.49263	0.618696	treatmentB	Glycosaminoglycan metabolism	M00076 Dermatan sulfate degradation
M00171	0.0531922	0.0827568	0.521111	0.651749	treatmentB	Carbon fixation	M00171 C4-dicarboxylic acid cycle, NAD - malic enzyme type
M00183	0.00696927	0.0108733	0.523033	0.651749	treatmentB
M00064	-0.0612305	0.0971325	0.530446	0.658413	treatmentB	Lipopolysaccharide metabolism	M00064 ADP-L-glycero-D-manno-heptose biosynthesis
M00632	-0.00802204	0.0138209	0.562957	0.696059	treatmentB	Other carbohydrate metabolism	M00632 Galactose degradation, Leloir pathway, galactose => alpha-D-glucose-1P
M00100	0.0775955	0.138423	0.575047	0.708263	treatmentB	Lipid metabolism	M00100 Sphingosine degradation
M00804	-0.125003	0.231919	0.591692	0.723382	treatmentB	Nitrogen metabolism	M00804 Complete nitrification, comammox, ammonia => nitrite => nitrate
M00535	0.021825	0.0406303	0.591858	0.723382	treatmentB	Branched-chain amino acid metabolism	M00535 Isoleucine biosynthesis, pyruvate => 2-oxobutanoate
M00135	-0.0146545	0.0275249	0.595599	0.725176	treatmentB	Polyamine biosynthesis	M00135 GABA biosynthesis, eukaryotes, putrescine => GABA
M00018	0.00750685	0.0143764	0.602367	0.730512	treatmentB	Serine and threonine metabolism	M00018 Threonine biosynthesis, aspartate => homoserine => threonine
M00631	0.016652	0.0320945	0.604561	0.730512	treatmentB	Other carbohydrate metabolism	M00631 D-Galacturonate degradation (bacteria), D-galacturonate => pyruvate + D-glyceraldehyde 3P
M00260	0.00698883	0.0143122	0.626001	0.751524	treatmentB
M00698	-0.162335	0.332592	0.626663	0.751524	treatmentB	Drug resistance	M00698 Multidrug resistance, efflux pump BpeEF-OprC
M00016	-0.0045805	0.00976134	0.639626	0.764197	treatmentB	Lysine metabolism	M00016 Lysine biosynthesis, succinyl-DAP pathway, aspartate => lysine
M00568	-0.0697637	0.15078	0.645139	0.765056	treatmentB	Aromatics degradation	M00568 Catechol ortho-cleavage, catechol => 3-oxoadipate
M00538	0.073332	0.15925	0.645141	0.765056	treatmentB	Aromatics degradation	M00538 Toluene degradation, toluene => benzoate
M00774	-0.0685989	0.151426	0.651828	0.770123	treatmentB	Macrolide biosynthesis	M00774 Erythromycin biosynthesis, propanoyl-CoA + methylmalonyl-CoA => deoxyerythronolide B => erythromycin A/B
M00627	0.0155883	0.0362257	0.667327	0.783816	treatmentB	Drug resistance	M00627 beta-Lactam resistance, Bla system
M00860	-0.0108975	0.0253818	0.668332	0.783816	treatmentB	Pathogenicity	M00860 Bacillus anthracis pathogenicity signature, polyglutamic acid capsule biosynthesis
M00784	0.094303	0.227009	0.676745	0.787889	treatmentB	Type II polyketide biosynthesis	M00784 Elloramycin biosynthesis, 8-demethyltetracenomycin C => elloramycin A
M00773	0.094303	0.227009	0.676745	0.787889	treatmentB	Macrolide biosynthesis	M00773 Tylosin biosynthesis, methylmalonyl-CoA + malonyl-CoA => tylactone => tylosin
M00418	-0.0648559	0.163779	0.693101	0.79923	treatmentB	Aromatics degradation	M00418 Toluene degradation, anaerobic, toluene => benzoyl-CoA
M00852	-0.099848	0.251593	0.693526	0.79923	treatmentB	Pathogenicity	M00852 Vibrio cholerae pathogenicity signature, toxin coregulated pilus [BR:ko02044]
M00133	0.00799147	0.0202902	0.694002	0.79923	treatmentB	Polyamine biosynthesis	M00133 Polyamine biosynthesis, arginine => agmatine => putrescine => spermidine
M00012	0.00845461	0.0224414	0.706641	0.810858	treatmentB	Other carbohydrate metabolism	M00012 Glyoxylate cycle
M00830	0.0631792	0.171907	0.713019	0.815243	treatmentB	Enediyne biosynthesis	M00830 Neocarzinostatin naphthoate moiety biosynthesis, malonyl-CoA => 2-hydroxy-5-methyl-1-naphthoate => 2-hydroxy-7-methoxy-5-methyl-1-naphthoyl-CoA
M00052	0.00328775	0.00929388	0.723796	0.824611	treatmentB	Pyrimidine metabolism	M00052 Pyrimidine ribonucleotide biosynthesis, UMP => UDP/UTP,CDP/CTP
M00868	-0.0181264	0.053614	0.735718	0.832547	treatmentB	Cofactor and vitamin metabolism	M00868 Heme biosynthesis, animals and fungi, glycine => heme
M00416	0.118188	0.351238	0.735982	0.832547	treatmentB	ATP synthesis	M00416 Cytochrome aa3-600 menaquinol oxidase
M00357	-0.00702978	0.0211725	0.740193	0.834352	treatmentB	Methane metabolism	M00357 Methanogenesis, acetate => methane
M00121	-0.00622651	0.0191727	0.745658	0.834891	treatmentB	Cofactor and vitamin metabolism	M00121 Heme biosynthesis, plants and bacteria, glutamate => heme
M00551	-0.0252039	0.0776188	0.745906	0.834891	treatmentB	Aromatics degradation	M00551 Benzoate degradation, benzoate => catechol / methylbenzoate => methylcatechol
M00177	-0.0570285	0.193432	0.769282	0.858045	treatmentB
M00170	-0.00634963	0.0233949	0.786267	0.873768	treatmentB	Carbon fixation	M00170 C4-dicarboxylic acid cycle, phosphoenolpyruvate carboxykinase type
M00356	0.014206	0.0530434	0.788857	0.873768	treatmentB	Methane metabolism	M00356 Methanogenesis, methanol => methane
M00090	-0.0259456	0.101094	0.797731	0.880541	treatmentB	Lipid metabolism	M00090 Phosphatidylcholine (PC) biosynthesis, choline => PC
M00096	0.00266105	0.0114973	0.817036	0.89874	treatmentB	Terpenoid backbone biosynthesis	M00096 C5 isoprenoid biosynthesis, non-mevalonate pathway
M00107	-0.042693	0.191689	0.823808	0.899982	treatmentB	Sterol biosynthesis	M00107 Steroid hormone biosynthesis, cholesterol => prognenolone => progesterone
M00110	-0.042693	0.191689	0.823808	0.899982	treatmentB	Sterol biosynthesis	M00110 C19/C18-Steroid hormone biosynthesis, pregnenolone => androstenedione => estrone
M00529	-0.0368822	0.173198	0.83158	0.900994	treatmentB	Nitrogen metabolism	M00529 Denitrification, nitrate => nitrogen
M00544	0.0271152	0.12847	0.832729	0.900994	treatmentB	Aromatics degradation	M00544 Carbazole degradation, carbazole => 2-oxopent-4-enoate + anthranilate
M00079	-0.0288107	0.13863	0.835627	0.900994	treatmentB	Glycosaminoglycan metabolism	M00079 Keratan sulfate degradation
M00112	0.0270937	0.1309	0.836032	0.900994	treatmentB	Cofactor and vitamin metabolism	M00112 Tocopherol/tocotorienol biosynthesis, homogentisate + phytyl/geranylgeranyl-PP => tocopherol/tocotorienol
M00563	0.00983838	0.0534341	0.853906	0.914746	treatmentB	Methane metabolism	M00563 Methanogenesis, methylamine/dimethylamine/trimethylamine => methane
M00846	0.00685416	0.0373814	0.854528	0.914746	treatmentB	Cofactor and vitamin metabolism	M00846 Siroheme biosynthesis, glutamyl-tRNA => siroheme
M00545	0.0183145	0.102043	0.857481	0.914838	treatmentB	Aromatics degradation	M00545 Trans-cinnamate degradation, trans-cinnamate => acetyl-CoA
M00525	0.0022616	0.0131785	0.863764	0.918469	treatmentB	Lysine metabolism	M00525 Lysine biosynthesis, acetyl-DAP pathway, aspartate => lysine
M00085	0.0458739	0.272069	0.866794	0.918629	treatmentB	Fatty acid metabolism	M00085 Fatty acid elongation in mitochondria
M00358	0.0249268	0.168792	0.882435	0.932108	treatmentB	Methane metabolism	M00358 Coenzyme M biosynthesis
M00649	0.0105769	0.0763334	0.889773	0.936758	treatmentB	Drug resistance	M00649 Multidrug resistance, efflux pump AdeABC
M00046	-0.00831998	0.0690513	0.904136	0.948015	treatmentB	Pyrimidine metabolism	M00046 Pyrimidine degradation, uracil => beta-alanine, thymine => 3-aminoisobutanoate
M00023	-0.00389394	0.0334244	0.907279	0.948015	treatmentB	Aromatic amino acid metabolism	M00023 Tryptophan biosynthesis, chorismate => tryptophan
M00567	0.00584527	0.0513619	0.909381	0.948015	treatmentB	Methane metabolism	M00567 Methanogenesis, CO2 => methane
M00152	-0.0307505	0.304994	0.919809	0.954905	treatmentB	ATP synthesis	M00152 Cytochrome bc1 complex
M00376	-0.00320363	0.0327019	0.921977	0.954905	treatmentB	Carbon fixation	M00376 3-Hydroxypropionate bi-cycle
M00151	-0.0257231	0.29071	0.929583	0.959667	treatmentB	ATP synthesis	M00151 Cytochrome bc1 complex respiratory unit
M00417	-0.0255629	0.344899	0.940962	0.968221	treatmentB	ATP synthesis	M00417 Cytochrome o ubiquinol oxidase
M00159	-0.00241071	0.0342778	0.94394	0.968221	treatmentB	ATP synthesis	M00159 V-type ATPase, prokaryotes
M00533	-0.0248378	0.374807	0.947185	0.968436	treatmentB	Aromatic amino acid metabolism	M00533 Homoprotocatechuate degradation, homoprotocatechuate => 2-oxohept-3-enedioate
M00057	0.0132361	0.219551	0.951906	0.970153	treatmentB	Glycosaminoglycan metabolism	M00057 Glycosaminoglycan biosynthesis, linkage tetrasaccharide
M00101	0.00644799	0.148221	0.965292	0.977769	treatmentB	Sterol biosynthesis	M00101 Cholesterol biosynthesis, squalene 2,3-epoxide => cholesterol
M00673	-0.0080253	0.186186	0.965629	0.977769	treatmentB	Biosynthesis of beta-lactams	M00673 Cephamycin C biosynthesis, aminoadipate + cycteine + valine => cephamycin C
M00875	-0.00570952	0.144884	0.968574	0.977769	treatmentB	Biosynthesis of other bacterial compounds	M00875 Staphyloferrin B biosynthesis, L-serine => staphyloferrin B
M00113	-0.00376468	0.172452	0.982586	0.988411	treatmentB	Lipid metabolism	M00113 Jasmonic acid biosynthesis
M00636	0.00267419	0.145275	0.985313	0.988411	treatmentB	Aromatics degradation	M00636 Phthalate degradation, phthalate => protocatechuate
M00097	0.000668548	0.121731	0.995619	0.995619	treatmentB	Plant terpenoid biosynthesis	M00097 beta-Carotene biosynthesis, GGAP => beta-carotene
M00638	-20.6536	5806.24			treatmentB	Aromatics degradation	M00638 Salicylate degradation, salicylate => gentisate
M00574	19.1289	14848.1			treatmentB	Pathogenicity	M00574 Pertussis pathogenicity signature, pertussis toxin
M00031	18.789	12576.2			treatmentB	Lysine metabolism	M00031 Lysine biosynthesis, mediated by LysW, 2-aminoadipate => lysine
M00763	18.789	12576.2			treatmentB	Arginine and proline metabolism	M00763 Ornithine biosynthesis, mediated by LysW, glutamate => ornithine
M00372	18.7595	14799.5			treatmentB	Plant terpenoid biosynthesis	M00372 Abscisic acid biosynthesis, beta-carotene => abscisic acid
M00534	-18.3094	5087.44			treatmentB	Aromatics degradation	M00534 Naphthalene degradation, naphthalene => salicylate
M00547	-2.98282	1.11711			treatmentB	Aromatics degradation	M00547 Benzene/toluene degradation, benzene => catechol / toluene => 3-methylcatechol
M00674	-2.09061	0.937			treatmentB	Biosynthesis of beta-lactams	M00674 Clavaminate biosynthesis, arginine + glyceraldehyde-3P => clavaminate
M00104	-1.5088	1.23209			treatmentB	Sterol biosynthesis	M00104 Bile acid biosynthesis, cholesterol => cholate/chenodeoxycholate
M00780	1.50484	0.955543			treatmentB	Type II polyketide biosynthesis	M00780 Tetracycline/oxytetracycline biosynthesis, pretetramide => tetracycline/oxytetracycline
M00262	1.32121	0.850541			treatmentB
M00543	-1.11958	0.545343			treatmentB	Aromatics degradation	M00543 Biphenyl degradation, biphenyl => 2-oxopent-4-enoate + benzoate
M00779	0.939113	0.463103			treatmentB	Type II polyketide biosynthesis	M00779 Dihydrokalafungin biosynthesis, octaketide => dihydrokalafungin
M00795	0.916518	1.00567			treatmentB	Polyketide sugar unit biosynthesis	M00795 dTDP-beta-L-noviose biosynthesis
M00639	-0.711354	0.409733			treatmentB	Drug resistance	M00639 Multidrug resistance, efflux pump MexCD-OprJ
M00142	-0.699546	0.648811			treatmentB	ATP synthesis	M00142 NADH:ubiquinone oxidoreductase, mitochondria
M00540	0.60809	0.346564			treatmentB	Aromatics degradation	M00540 Benzoate degradation, cyclohexanecarboxylic acid =>pimeloyl-CoA
M00861	0.59328	0.334506			treatmentB	Fatty acid metabolism	M00861 beta-Oxidation, peroxisome, VLCFA
M00823	-0.360373	0.301402			treatmentB	Type II polyketide biosynthesis	M00823 Chlortetracycline biosynthesis, pretetramide => chlortetracycline
M00158	-0.320976	0.52855			treatmentB	ATP synthesis	M00158 F-type ATPase, eukaryotes
M00091	-0.270954	0.312013			treatmentB	Lipid metabolism	M00091 Phosphatidylcholine (PC) biosynthesis, PE => PC
M00856	0.203817	0.56694			treatmentB	Pathogenicity	M00856 Salmonella enterica pathogenicity signature, typhoid toxin
M00794						Polyketide sugar unit biosynthesis	M00794 dTDP-6-deoxy-D-allose biosynthesis

## Sheet: Prob First R CC vs Treat
module	diff_abn	std_err	p_value	p_adjusted	variable	super_module	name
M00174	1.57591	0.198661	6.48821e-07	0.00014773	treatmentconstant care	Methane metabolism	M00174 Methane oxidation, methanotroph, methane => formaldehyde
M00548	1.32341	0.191322	9.46985e-07	0.00014773	treatmentconstant care	Aromatics degradation	M00548 Benzene degradation, benzene => catechol
M00551	0.431187	0.0697069	5.96186e-06	0.000620034	treatmentconstant care	Aromatics degradation	M00551 Benzoate degradation, benzoate => catechol / methylbenzoate => methylcatechol
M00309	0.430114	0.078501	2.56964e-05	0.00163873	treatmentconstant care	Central carbohydrate metabolism	M00309 Non-phosphorylative Entner-Doudoroff pathway, gluconate/galactonate => glycerate
M00835	0.607434	0.110854	2.62616e-05	0.00163873	treatmentconstant care	Biosynthesis of other bacterial compounds	M00835 Pyocyanine biosynthesis, chorismate => pyocyanine
M00730	-1.66984	0.342543	3.65286e-05	0.00189949	treatmentconstant care	Drug resistance	M00730 Cationic antimicrobial peptide (CAMP) resistance, VraFG transporter
M00596	-0.168185	0.0339976	8.05956e-05	0.00359226	treatmentconstant care	Sulfur metabolism	M00596 Dissimilatory sulfate reduction, sulfate => H2S
M00128	0.862423	0.178212	0.000104269	0.00382731	treatmentconstant care	Cofactor and vitamin metabolism	M00128 Ubiquinone biosynthesis, eukaryotes, 4-hydroxybenzoate + polyprenyl-PP => ubiquinol
M00649	0.262027	0.0542779	0.000111782	0.00382731	treatmentconstant care	Drug resistance	M00649 Multidrug resistance, efflux pump AdeABC
M00013	0.17598	0.0373249	0.00014445	0.00382731	treatmentconstant care	Other carbohydrate metabolism	M00013 Malonate semialdehyde pathway, propanoyl-CoA => acetyl-CoA
M00107	1.1095	0.226631	0.000147204	0.00382731	treatmentconstant care	Sterol biosynthesis	M00107 Steroid hormone biosynthesis, cholesterol => prognenolone => progesterone
M00110	1.1095	0.226631	0.000147204	0.00382731	treatmentconstant care	Sterol biosynthesis	M00110 C19/C18-Steroid hormone biosynthesis, pregnenolone => androstenedione => estrone
M00850	-0.554114	0.125151	0.000215502	0.00517204	treatmentconstant care	Pathogenicity	M00850 Vibrio cholerae pathogenicity signature, cholera toxins
M00777	0.608776	0.12857	0.000235185	0.00524126	treatmentconstant care	Macrolide biosynthesis	M00777 Avermectin biosynthesis, 2-methylbutanoyl-CoA/isobutyryl-CoA => 6,8a-Seco-6,8a-deoxy-5-oxoavermectin 1a/1b aglycone => avermectin A1a/B1a/A1b/B1b
M00125	-0.0446689	0.0104634	0.000384681	0.00795728	treatmentconstant care	Cofactor and vitamin metabolism	M00125 Riboflavin biosynthesis, plants and bacteria, GTP => riboflavin/FMN/FAD
M00053	0.0669551	0.0157509	0.000408066	0.00795728	treatmentconstant care	Pyrimidine metabolism	M00053 Pyrimidine deoxyribonuleotide biosynthesis, CDP/CTP => dCDP/dCTP,dTDP/dTTP
M00675	0.364439	0.0865437	0.00044909	0.00824212	treatmentconstant care	Biosynthesis of beta-lactams	M00675 Carbapenem-3-carboxylate biosynthesis, pyrroline-5-carboxylate + malonyl-CoA => carbapenem-3-carboxylate
M00143	0.476806	0.121802	0.00081326	0.0140965	treatmentconstant care	ATP synthesis	M00143 NADH dehydrogenase (ubiquinone) Fe-S protein/flavoprotein complex, mitochondria
M00307	0.0942854	0.0240671	0.000871776	0.0143155	treatmentconstant care	Central carbohydrate metabolism	M00307 Pyruvate oxidation, pyruvate => acetyl-CoA
M00097	0.88779	0.227755	0.000993762	0.0154489	treatmentconstant care	Plant terpenoid biosynthesis	M00097 beta-Carotene biosynthesis, GGAP => beta-carotene
M00023	-0.189231	0.0497172	0.00106132	0.0154489	treatmentconstant care	Aromatic amino acid metabolism	M00023 Tryptophan biosynthesis, chorismate => tryptophan
M00825	0.327314	0.0852068	0.00108934	0.0154489	treatmentconstant care	Enediyne biosynthesis	M00825 10-membered enediyne core biosynthesis, malonyl-CoA => 3-hydroxyhexadeca-4,6,8,10,12,14-hexaenoyl-ACP => 10-membered enediyne core
M00072	0.750339	0.19842	0.00114633	0.0155502	treatmentconstant care	Glycan biosynthesis	M00072 N-glycosylation by oligosaccharyltransferase
M00555	-0.313573	0.0843326	0.00128424	0.0166951	treatmentconstant care	Serine and threonine metabolism	M00555 Betaine biosynthesis, choline => betaine
M00541	0.460475	0.130117	0.00211602	0.0264079	treatmentconstant care	Aromatics degradation	M00541 Benzoyl-CoA degradation, benzoyl-CoA => 3-hydroxypimeloyl-CoA
M00118	-0.440064	0.127504	0.00220916	0.0265099	treatmentconstant care	Other amino acid metabolism	M00118 Glutathione biosynthesis, glutamate => glutathione
M00260	0.0611698	0.0177056	0.00249379	0.0288171	treatmentconstant care
M00098	0.302308	0.0902952	0.00331105	0.0357798	treatmentconstant care	Lipid metabolism	M00098 Acylglycerol degradation
M00176	-0.230282	0.0700412	0.00342481	0.0357798	treatmentconstant care	Sulfur metabolism	M00176 Assimilatory sulfate reduction, sulfate => H2S
M00802	-0.359836	0.110386	0.00344036	0.0357798	treatmentconstant care	Polyketide sugar unit biosynthesis	M00802 dTDP-D-forosamine biosynthesis
M00014	-0.146759	0.0453324	0.00393904	0.0396445	treatmentconstant care	Other carbohydrate metabolism	M00014 Glucuronate pathway (uronate pathway)
M00308	0.0762824	0.0244003	0.00523975	0.0464083	treatmentconstant care	Central carbohydrate metabolism	M00308 Semi-phosphorylative Entner-Doudoroff pathway, gluconate => glycerate-3P
M00180	0.702449	0.211131	0.00526106	0.0464083	treatmentconstant care
M00102	-0.785777	0.253361	0.00564764	0.0464083	treatmentconstant care	Sterol biosynthesis	M00102 Ergocalciferol biosynthesis, squalene 2,3-epoxide => ergosterol/ergocalciferol
M00089	0.100776	0.0325909	0.00565898	0.0464083	treatmentconstant care	Lipid metabolism	M00089 Triacylglycerol biosynthesis
M00783	0.547148	0.175032	0.00593644	0.0464083	treatmentconstant care	Type II polyketide biosynthesis	M00783 Tetracenomycin C/8-demethyltetracenomycin C biosynthesis, tetracenomycin F2 => tetracenomycin C/8-demethyltetracenomycin C
M00838	-1.55936	0.480565	0.00601475	0.0464083	treatmentconstant care	Biosynthesis of other bacterial compounds	M00838 Undecylprodigiosin biosynthesis, L-proline => undecylprodigiosin
M00837	-1.55936	0.480565	0.00601475	0.0464083	treatmentconstant care	Biosynthesis of other bacterial compounds	M00837 Prodigiosin biosynthesis, L-proline => prodigiosin
M00827	0.474098	0.153609	0.0061031	0.0464083	treatmentconstant care	Enediyne biosynthesis	M00827 C-1027 beta-amino acid moiety biosynthesis, tyrosine => 3-chloro-4,5-dihydroxy-beta-phenylalanyl-PCP
M00828	0.474098	0.153609	0.0061031	0.0464083	treatmentconstant care	Enediyne biosynthesis	M00828 Maduropeptin beta-hydroxy acid moiety biosynthesis, tyrosine => 3-(4-hydroxyphenyl)-3-oxopropanoyl-PCP
M00832	0.474098	0.153609	0.0061031	0.0464083	treatmentconstant care	Enediyne biosynthesis	M00832 Kedarcidin 2-aza-3-chloro-beta-tyrosine moiety biosynthesis, azatyrosine => 2-aza-3-chloro-beta-tyrosyl-PCP
M00020	0.0662474	0.0217388	0.00624728	0.0464083	treatmentconstant care	Serine and threonine metabolism	M00020 Serine biosynthesis, glycerate-3P => serine
M00849	-0.202578	0.0683027	0.00716351	0.051824	treatmentconstant care	Terpenoid backbone biosynthesis	M00849 C5 isoprenoid biosynthesis, mevalonate pathway, archaea
M00172	0.151075	0.0507304	0.00730851	0.051824	treatmentconstant care	Carbon fixation	M00172 C4-dicarboxylic acid cycle, NADP - malic enzyme type
M00095	-0.154824	0.05294	0.00794929	0.0551151	treatmentconstant care	Terpenoid backbone biosynthesis	M00095 C5 isoprenoid biosynthesis, mevalonate pathway
M00652	0.180193	0.0627334	0.00932103	0.0632209	treatmentconstant care	Drug resistance	M00652 Vancomycin resistance, D-Ala-D-Ser type
M00019	-0.0495913	0.0174064	0.00957758	0.0635789	treatmentconstant care	Branched-chain amino acid metabolism	M00019 Valine/isoleucine biosynthesis, pyruvate => valine / 2-oxobutanoate => isoleucine
M00801	-0.336104	0.121306	0.0105673	0.0686875	treatmentconstant care	Polyketide sugar unit biosynthesis	M00801 dTDP-L-olivose biosynthesis
M00726	0.118061	0.0422259	0.0109438	0.0696827	treatmentconstant care	Drug resistance	M00726 Cationic antimicrobial peptide (CAMP) resistance, lysyl-phosphatidylglycerol (L-PG) synthase MprF
M00037	0.4428	0.158879	0.0116001	0.0723848	treatmentconstant care	Aromatic amino acid metabolism	M00037 Melatonin biosynthesis, animals, tryptophan => serotonin => melatonin
M00793	-0.0631841	0.0231648	0.0124812	0.0763558	treatmentconstant care	Polyketide sugar unit biosynthesis	M00793 dTDP-L-rhamnose biosynthesis
M00824	0.289364	0.106695	0.0133985	0.0803911	treatmentconstant care	Enediyne biosynthesis	M00824 9-membered enediyne core biosynthesis, malonyl-CoA => 3-hydroxyhexadeca-4,6,8,10,12,14-hexaenoyl-ACP => 9-membered enediyne core
M00714	0.460835	0.167738	0.0137793	0.0811157	treatmentconstant care	Drug resistance	M00714 Multidrug resistance, efflux pump QacA
M00651	0.106484	0.0405898	0.0158904	0.0918113	treatmentconstant care	Drug resistance	M00651 Vancomycin resistance, D-Ala-D-Lac type
M00840	-0.0563344	0.0216172	0.0162654	0.0922689	treatmentconstant care	Cofactor and vitamin metabolism	M00840 Tetrahydrofolate biosynthesis, mediated by ribA and trpF, GTP => THF
M00057	0.597915	0.231233	0.017046	0.0949705	treatmentconstant care	Glycosaminoglycan metabolism	M00057 Glycosaminoglycan biosynthesis, linkage tetrasaccharide
M00141	0.0995153	0.0392257	0.0191566	0.104857	treatmentconstant care	Cofactor and vitamin metabolism	M00141 C1-unit interconversion, eukaryotes
M00876	0.47509	0.188273	0.0196208	0.105546	treatmentconstant care	Biosynthesis of other bacterial compounds	M00876 Staphyloferrin A biosynthesis, L-ornithine => staphyloferrin A
M00112	0.414003	0.162822	0.0207668	0.109818	treatmentconstant care	Cofactor and vitamin metabolism	M00112 Tocopherol/tocotorienol biosynthesis, homogentisate + phytyl/geranylgeranyl-PP => tocopherol/tocotorienol
M00018	0.0380608	0.0154839	0.0225298	0.117155	treatmentconstant care	Serine and threonine metabolism	M00018 Threonine biosynthesis, aspartate => homoserine => threonine
M00082	-0.0514795	0.0214095	0.0250123	0.127932	treatmentconstant care	Fatty acid metabolism	M00082 Fatty acid biosynthesis, initiation
M00552	0.0804368	0.0336173	0.0259021	0.130346	treatmentconstant care	Other carbohydrate metabolism	M00552 D-galactonate degradation, De Ley-Doudoroff pathway, D-galactonate => glycerate-3P
M00608	0.79226	0.297812	0.0269417	0.133426	treatmentconstant care	Methane metabolism	M00608 2-Oxocarboxylic acid chain extension, 2-oxoglutarate => 2-oxoadipate => 2-oxopimelate => 2-oxosuberate
M00787	0.167325	0.0718275	0.029983	0.14594	treatmentconstant care	Biosynthesis of other antibiotics	M00787 Bacilysin biosynthesis, prephenate => bacilysin
M00169	0.145717	0.0628844	0.0304042	0.14594	treatmentconstant care	Carbon fixation	M00169 CAM (Crassulacean acid metabolism), light
M00790	-0.315378	0.138772	0.0319457	0.151016	treatmentconstant care	Biosynthesis of other bacterial compounds	M00790 Pyrrolnitrin biosynthesis, tryptophan => pyrrolnitrin
M00123	-0.212824	0.0941704	0.0330381	0.151131	treatmentconstant care	Cofactor and vitamin metabolism	M00123 Biotin biosynthesis, pimeloyl-ACP/CoA => biotin
M00573	-0.212824	0.0941704	0.0330381	0.151131	treatmentconstant care	Cofactor and vitamin metabolism	M00573 Biotin biosynthesis, BioI pathway, long-chain-acyl-ACP => pimeloyl-ACP => biotin
M00704	-0.564397	0.253534	0.0334231	0.151131	treatmentconstant care	Drug resistance	M00704 Tetracycline resistance, efflux pump Tet38
M00789	-0.317831	0.142346	0.0346804	0.154576	treatmentconstant care	Biosynthesis of other bacterial compounds	M00789 Rebeccamycin biosynthesis, tryptophan => rebeccamycin
M00577	-0.207401	0.0932808	0.0356745	0.155401	treatmentconstant care	Cofactor and vitamin metabolism	M00577 Biotin biosynthesis, BioW pathway, pimelate => pimeloyl-CoA => biotin
M00179	0.0500924	0.0224115	0.0358618	0.155401	treatmentconstant care
M00046	0.150365	0.0682615	0.0381912	0.163228	treatmentconstant care	Pyrimidine metabolism	M00046 Pyrimidine degradation, uracil => beta-alanine, thymine => 3-aminoisobutanoate
M00744	-0.311218	0.143649	0.038991	0.164395	treatmentconstant care	Drug resistance	M00744 Cationic antimicrobial peptide (CAMP) resistance, protease PgtE
M00357	-0.0467364	0.0214742	0.0401312	0.166946	treatmentconstant care	Methane metabolism	M00357 Methanogenesis, acetate => methane
M00570	-0.0444081	0.0206334	0.0421605	0.17308	treatmentconstant care	Branched-chain amino acid metabolism	M00570 Isoleucine biosynthesis, threonine => 2-oxobutanoate => isoleucine
M00030	0.0604634	0.0283368	0.0441309	0.178816	treatmentconstant care	Lysine metabolism	M00030 Lysine biosynthesis, AAA pathway, 2-oxoglutarate => 2-aminoadipate => lysine
M00178	0.0487276	0.022964	0.0451188	0.180475	treatmentconstant care
M00129	-0.125454	0.059728	0.0463359	0.182998	treatmentconstant care	Other carbohydrate metabolism	M00129 Ascorbate biosynthesis, animals, glucose-1P => ascorbate
M00836	0.655721	0.282149	0.0482728	0.186125	treatmentconstant care	Cofactor and vitamin metabolism	M00836 Coenzyme F430 biosynthesis, sirohydrochlorin => coenzyme F430
M00861	0.60024	0.273579	0.048321	0.186125	treatmentconstant care	Fatty acid metabolism	M00861 beta-Oxidation, peroxisome, VLCFA
M00135	0.0691857	0.0334554	0.0503489	0.191571	treatmentconstant care	Polyamine biosynthesis	M00135 GABA biosynthesis, eukaryotes, putrescine => GABA
M00376	-0.0713943	0.0351028	0.0533197	0.199083	treatmentconstant care	Carbon fixation	M00376 3-Hydroxypropionate bi-cycle
M00051	0.0228398	0.0112227	0.0535993	0.199083	treatmentconstant care	Pyrimidine metabolism	M00051 Uridine monophosphate biosynthesis, glutamine (+ PRPP) => UMP
M00137	0.530411	0.24822	0.0547503	0.200966	treatmentconstant care	Biosynthesis of phytochemical compounds	M00137 Flavanone biosynthesis, phenylalanine => naringenin
M00055	1.54754	0.514	0.0554794	0.201274	treatmentconstant care	Glycan biosynthesis	M00055 N-glycan precursor biosynthesis
M00544	0.260881	0.131274	0.0601975	0.215881	treatmentconstant care	Aromatics degradation	M00544 Carbazole degradation, carbazole => 2-oxopent-4-enoate + anthranilate
M00632	-0.0428626	0.0219905	0.0631499	0.223895	treatmentconstant care	Other carbohydrate metabolism	M00632 Galactose degradation, Leloir pathway, galactose => alpha-D-glucose-1P
M00841	-0.0360294	0.0185912	0.0645962	0.225198	treatmentconstant care	Cofactor and vitamin metabolism	M00841 Tetrahydrofolate biosynthesis, mediated by PTPS, GTP => THF
M00595	0.434666	0.219726	0.0649609	0.225198	treatmentconstant care	Sulfur metabolism	M00595 Thiosulfate oxidation by SOX complex, thiosulfate => sulfate
M00133	0.0594947	0.0308307	0.0659999	0.226285	treatmentconstant care	Polyamine biosynthesis	M00133 Polyamine biosynthesis, arginine => agmatine => putrescine => spermidine
M00090	-0.183924	0.0967225	0.0682458	0.231442	treatmentconstant care	Lipid metabolism	M00090 Phosphatidylcholine (PC) biosynthesis, choline => PC
M00855	0.0298466	0.0159435	0.0736818	0.245655	treatmentconstant care	Other carbohydrate metabolism	M00855 Glycogen degradation, glycogen => glucose-6P
M00100	-0.264474	0.142722	0.0740113	0.245655	treatmentconstant care	Lipid metabolism	M00100 Sphingosine degradation
M00166	0.0740574	0.0399819	0.076595	0.251554	treatmentconstant care	Carbon fixation	M00166 Reductive pentose phosphate cycle, ribulose-5P => glyceraldehyde-3P
M00875	0.251418	0.137942	0.0805637	0.261832	treatmentconstant care	Biosynthesis of other bacterial compounds	M00875 Staphyloferrin B biosynthesis, L-serine => staphyloferrin B
M00162	0.886518	0.502198	0.0832358	0.267728	treatmentconstant care	ATP synthesis	M00162 Cytochrome b6f complex
M00113	-0.382443	0.216809	0.0856514	0.272686	treatmentconstant care	Lipid metabolism	M00113 Jasmonic acid biosynthesis
M00630	0.382161	0.215935	0.0907108	0.285876	treatmentconstant care	Other carbohydrate metabolism	M00630 D-Galacturonate degradation (fungi), D-galacturonate => glycerol
M00774	-0.219476	0.125925	0.0917773	0.286345	treatmentconstant care	Macrolide biosynthesis	M00774 Erythromycin biosynthesis, propanoyl-CoA + methylmalonyl-CoA => deoxyerythronolide B => erythromycin A/B
M00140	0.0543182	0.0312619	0.0950207	0.290608	treatmentconstant care	Cofactor and vitamin metabolism	M00140 C1-unit interconversion, prokaryotes
M00877	-0.276412	0.161249	0.0980129	0.290608	treatmentconstant care	Biosynthesis of other antibiotics	M00877 Kanosamine biosynthesis glucose 6-phosphate => kanosamine
M00181	0.623586	0.32808	0.0986262	0.290608	treatmentconstant care
M00182	0.623586	0.32808	0.0986262	0.290608	treatmentconstant care
M00155	-0.196643	0.115135	0.0992874	0.290608	treatmentconstant care	ATP synthesis	M00155 Cytochrome c oxidase, prokaryotes
M00006	-0.112137	0.065904	0.10044	0.290608	treatmentconstant care	Central carbohydrate metabolism	M00006 Pentose phosphate pathway, oxidative phase, glucose 6P => ribulose 5P
M00700	-0.407902	0.239146	0.100619	0.290608	treatmentconstant care	Drug resistance	M00700 Multidrug resistance, efflux pump AbcA
M00264	0.6172	0.326652	0.101602	0.290608	treatmentconstant care
M00171	0.151305	0.088983	0.101749	0.290608	treatmentconstant care	Carbon fixation	M00171 C4-dicarboxylic acid cycle, NAD - malic enzyme type
M00177	0.296189	0.170469	0.103065	0.290608	treatmentconstant care
M00173	0.0462637	0.0273464	0.103389	0.290608	treatmentconstant care	Carbon fixation	M00173 Reductive citrate cycle (Arnon-Buchanan cycle)
M00183	0.040373	0.0245655	0.112832	0.314316	treatmentconstant care
M00044	-0.442195	0.270928	0.115764	0.319087	treatmentconstant care	Aromatic amino acid metabolism	M00044 Tyrosine degradation, tyrosine => homogentisate
M00636	0.204598	0.125286	0.11659	0.319087	treatmentconstant care	Aromatics degradation	M00636 Phthalate degradation, phthalate => protocatechuate
M00101	0.201687	0.126068	0.123751	0.335743	treatmentconstant care	Sterol biosynthesis	M00101 Cholesterol biosynthesis, squalene 2,3-epoxide => cholesterol
M00741	-0.242313	0.154515	0.126934	0.337461	treatmentconstant care	Other carbohydrate metabolism	M00741 Propanoyl-CoA metabolism, propanoyl-CoA => succinyl-CoA
M00184	0.577449	0.334204	0.129442	0.337461	treatmentconstant care
M00344	0.0605374	0.038704	0.130132	0.337461	treatmentconstant care	Methane metabolism	M00344 Formaldehyde assimilation, xylulose monophosphate pathway
M00799	0.344762	0.223599	0.130204	0.337461	treatmentconstant care	Polyketide sugar unit biosynthesis	M00799 dTDP-L-oleandrose biosynthesis
M00798	0.344762	0.223599	0.130204	0.337461	treatmentconstant care	Polyketide sugar unit biosynthesis	M00798 dTDP-L-mycarose biosynthesis
M00627	0.0352184	0.0225679	0.130874	0.337461	treatmentconstant care	Drug resistance	M00627 beta-Lactam resistance, Bla system
M00740	-0.0277586	0.0179024	0.132842	0.339726	treatmentconstant care	Other carbohydrate metabolism	M00740 Methylaspartate cycle
M00625	-0.21653	0.14468	0.143219	0.363287	treatmentconstant care	Drug resistance	M00625 Methicillin resistance
M00527	-0.0167908	0.0112319	0.146545	0.366627	treatmentconstant care	Lysine metabolism	M00527 Lysine biosynthesis, DAP aminotransferase pathway, aspartate => lysine
M00150	0.0388888	0.0260095	0.146886	0.366627	treatmentconstant care	ATP synthesis	M00150 Fumarate reductase, prokaryotes
M00126	-0.026058	0.0175375	0.148826	0.368521	treatmentconstant care	Cofactor and vitamin metabolism	M00126 Tetrahydrofolate biosynthesis, GTP => THF
M00026	-0.0381236	0.0258815	0.152049	0.373537	treatmentconstant care	Histidine metabolism	M00026 Histidine biosynthesis, PRPP => histidine
M00367	-0.236588	0.164793	0.159947	0.386071	treatmentconstant care	Terpenoid backbone biosynthesis	M00367 C10-C20 isoprenoid biosynthesis, non-plant eukaryotes
M00378	0.420055	0.292199	0.160069	0.386071	treatmentconstant care	Methane metabolism	M00378 F420 biosynthesis
M00365	-0.211305	0.147406	0.160863	0.386071	treatmentconstant care	Terpenoid backbone biosynthesis	M00365 C10-C20 isoprenoid biosynthesis, archaea
M00778	0.440511	0.302536	0.163943	0.390461	treatmentconstant care	Type II polyketide biosynthesis	M00778 Type II polyketide backbone biosynthesis, acyl-CoA + malonyl-CoA => polyketide
M00015	0.0314924	0.0221764	0.167033	0.392574	treatmentconstant care	Arginine and proline metabolism	M00015 Proline biosynthesis, glutamate => proline
M00136	0.152157	0.107061	0.167347	0.392574	treatmentconstant care	Polyamine biosynthesis	M00136 GABA biosynthesis, prokaryotes, putrescine => GABA
M00170	0.0488839	0.035114	0.175191	0.406747	treatmentconstant care	Carbon fixation	M00170 C4-dicarboxylic acid cycle, phosphoenolpyruvate carboxykinase type
M00035	0.0378334	0.0273083	0.177116	0.406747	treatmentconstant care	Cysteine and methionine metabolism	M00035 Methionine degradation
M00546	0.0938823	0.0677971	0.177444	0.406747	treatmentconstant care	Purine metabolism	M00546 Purine degradation, xanthine => urea
M00165	0.0537926	0.0389647	0.178603	0.406747	treatmentconstant care	Carbon fixation	M00165 Reductive pentose phosphate cycle (Calvin cycle)
M00844	0.0339765	0.0248424	0.18238	0.412338	treatmentconstant care	Arginine and proline metabolism	M00844 Arginine biosynthesis, ornithine => arginine
M00725	-0.134764	0.0995397	0.184925	0.415083	treatmentconstant care	Drug resistance	M00725 Cationic antimicrobial peptide (CAMP) resistance, dltABCD operon
M00422	-0.208359	0.16246	0.20746	0.46234	treatmentconstant care	Methane metabolism	M00422 Acetyl-CoA pathway, CO2 => acetyl-CoA
M00868	-0.0674817	0.0529686	0.211921	0.46483	treatmentconstant care	Cofactor and vitamin metabolism	M00868 Heme biosynthesis, animals and fungi, glycine => heme
M00847	0.119582	0.0936379	0.21234	0.46483	treatmentconstant care	Cofactor and vitamin metabolism	M00847 Heme biosynthesis, archaea, siroheme => heme
M00048	0.0235992	0.0185499	0.213331	0.46483	treatmentconstant care	Purine metabolism	M00048 Inosine monophosphate biosynthesis, PRPP + glutamine => IMP
M00800	0.323561	0.256	0.214537	0.46483	treatmentconstant care	Polyketide sugar unit biosynthesis	M00800 dTDP-L-megosamine biosynthesis
M00531	0.122259	0.0966588	0.216598	0.466059	treatmentconstant care	Nitrogen metabolism	M00531 Assimilatory nitrate reduction, nitrate => ammonia
M00039	-0.0517434	0.041538	0.221917	0.474234	treatmentconstant care	Biosynthesis of phytochemical compounds	M00039 Monolignol biosynthesis, phenylalanine/tyrosine => monolignol
M00047	0.161943	0.131898	0.229327	0.486735	treatmentconstant care	Arginine and proline metabolism	M00047 Creatine pathway
M00066	0.35704	0.29392	0.235935	0.490708	treatmentconstant care	Lipid metabolism	M00066 Lactosylceramide biosynthesis
M00156	0.531053	0.456177	0.240692	0.490708	treatmentconstant care	ATP synthesis	M00156 Cytochrome c oxidase, cbb3-type
M00065	0.302438	0.252608	0.243762	0.490708	treatmentconstant care	Glycan biosynthesis	M00065 GPI-anchor biosynthesis, core oligosaccharide
M00029	0.0304803	0.0256642	0.244069	0.490708	treatmentconstant care	Arginine and proline metabolism	M00029 Urea cycle
M00673	-0.203217	0.172339	0.244766	0.490708	treatmentconstant care	Biosynthesis of beta-lactams	M00673 Cephamycin C biosynthesis, aminoadipate + cycteine + valine => cephamycin C
M00008	-0.0497614	0.0420275	0.244809	0.490708	treatmentconstant care	Central carbohydrate metabolism	M00008 Entner-Doudoroff pathway, glucose-6P => glyceraldehyde-3P + pyruvate
M00432	-0.0344626	0.0291216	0.245229	0.490708	treatmentconstant care	Branched-chain amino acid metabolism	M00432 Leucine biosynthesis, 2-oxoisovalerate => 2-oxoisocaproate
M00433	0.16542	0.14011	0.246473	0.490708	treatmentconstant care	Lysine metabolism	M00433 Lysine biosynthesis, 2-oxoglutarate => 2-oxoadipate
M00012	-0.0270883	0.0229535	0.24653	0.490708	treatmentconstant care	Other carbohydrate metabolism	M00012 Glyoxylate cycle
M00114	-0.0824005	0.0699938	0.246927	0.490708	treatmentconstant care	Other carbohydrate metabolism	M00114 Ascorbate biosynthesis, plants, fructose-6P => ascorbate
M00007	0.0492521	0.0422809	0.253019	0.499632	treatmentconstant care	Central carbohydrate metabolism	M00007 Pentose phosphate pathway, non-oxidative phase, fructose 6P => ribose 5P
M00829	0.249688	0.219616	0.261538	0.511247	treatmentconstant care	Enediyne biosynthesis	M00829 3,6-Dimethylsalicylyl-CoA biosynthesis, malonyl-CoA => 6-methylsalicylate => 3,6-dimethylsalicylyl-CoA
M00535	-0.0387207	0.0339572	0.262178	0.511247	treatmentconstant care	Branched-chain amino acid metabolism	M00535 Isoleucine biosynthesis, pyruvate => 2-oxobutanoate
M00052	0.0208109	0.0186633	0.27302	0.517029	treatmentconstant care	Pyrimidine metabolism	M00052 Pyrimidine ribonucleotide biosynthesis, UMP => UDP/UTP,CDP/CTP
M00811	0.242167	0.214808	0.273553	0.517029	treatmentconstant care	Cofactor and vitamin metabolism	M00811 Nicotine degradation, pyrrolidine pathway, nicotine => succinate semialdehyde
M00810	0.242169	0.214811	0.273554	0.517029	treatmentconstant care	Cofactor and vitamin metabolism	M00810 Nicotine degradation, pyridine pathway, nicotine => 2,6-dihydroxypyridine/succinate semialdehyde
M00175	-0.165596	0.149737	0.274871	0.517029	treatmentconstant care	Nitrogen metabolism	M00175 Nitrogen fixation, nitrogen => ammonia
M00017	-0.0315324	0.0284664	0.27565	0.517029	treatmentconstant care	Cysteine and methionine metabolism	M00017 Methionine biosynthesis, apartate => homoserine => methionine
M00568	-0.202404	0.184655	0.277155	0.517029	treatmentconstant care	Aromatics degradation	M00568 Catechol ortho-cleavage, catechol => 3-oxoadipate
M00416	-0.504277	0.460602	0.278036	0.517029	treatmentconstant care	ATP synthesis	M00416 Cytochrome aa3-600 menaquinol oxidase
M00167	0.0442772	0.040297	0.279989	0.517029	treatmentconstant care	Carbon fixation	M00167 Reductive pentose phosphate cycle, glyceraldehyde-3P => ribulose-5P
M00615	-0.189167	0.173132	0.280058	0.517029	treatmentconstant care	Metabolic capacity	M00615 Nitrate assimilation
M00702	-0.195068	0.181611	0.286647	0.524618	treatmentconstant care	Drug resistance	M00702 Multidrug resistance, efflux pump NorB
M00077	-0.103606	0.0960829	0.287531	0.524618	treatmentconstant care	Glycosaminoglycan metabolism	M00077 Chondroitin sulfate degradation
M00643	0.275619	0.256664	0.297941	0.539606	treatmentconstant care	Drug resistance	M00643 Multidrug resistance, efflux pump MexXY-OprM
M00078	-0.204119	0.194747	0.299204	0.539606	treatmentconstant care	Glycosaminoglycan metabolism	M00078 Heparan sulfate degradation
M00830	0.16749	0.160685	0.304183	0.545431	treatmentconstant care	Enediyne biosynthesis	M00830 Neocarzinostatin naphthoate moiety biosynthesis, malonyl-CoA => 2-hydroxy-5-methyl-1-naphthoate => 2-hydroxy-7-methoxy-5-methyl-1-naphthoyl-CoA
M00127	-0.0523963	0.0509259	0.309952	0.551605	treatmentconstant care	Cofactor and vitamin metabolism	M00127 Thiamine biosynthesis, prokaryotes, AIR (+ DXP/tyrosine) => TMP/TPP
M00076	-0.112214	0.109456	0.311162	0.551605	treatmentconstant care	Glycosaminoglycan metabolism	M00076 Dermatan sulfate degradation
M00049	0.0192486	0.0189414	0.316456	0.552746	treatmentconstant care	Purine metabolism	M00049 Adenine ribonucleotide biosynthesis, IMP => ADP,ATP
M00620	0.0473219	0.0465873	0.316902	0.552746	treatmentconstant care	Carbon fixation	M00620 Incomplete reductive citrate cycle, acetyl-CoA => oxoglutarate
M00338	0.0904917	0.089259	0.317957	0.552746	treatmentconstant care	Cysteine and methionine metabolism	M00338 Cysteine biosynthesis, homocysteine + serine => cysteine
M00852	-0.275462	0.27529	0.318892	0.552746	treatmentconstant care	Pathogenicity	M00852 Vibrio cholerae pathogenicity signature, toxin coregulated pilus [BR:ko02044]
M00368	0.0263777	0.0264897	0.326055	0.5582	treatmentconstant care	Cysteine and methionine metabolism	M00368 Ethylene biosynthesis, methionine => ethylene
M00061	-0.0365558	0.0368099	0.326813	0.5582	treatmentconstant care	Other carbohydrate metabolism	M00061 D-Glucuronate degradation, D-glucuronate => pyruvate + D-glyceraldehyde 3P
M00642	0.208038	0.208572	0.327566	0.5582	treatmentconstant care	Drug resistance	M00642 Multidrug resistance, efflux pump MexJK-OprM
M00580	-0.0800121	0.08109	0.329195	0.5582	treatmentconstant care	Central carbohydrate metabolism	M00580 Pentose phosphate pathway, archaea, fructose 6P => ribose 5P
M00872	0.153671	0.157516	0.33726	0.56747	treatmentconstant care	Glycan biosynthesis	M00872 O-glycan biosynthesis, mannose type (core M3)
M00698	-0.434782	0.451273	0.338299	0.56747	treatmentconstant care	Drug resistance	M00698 Multidrug resistance, efflux pump BpeEF-OprC
M00530	0.0816935	0.086357	0.350702	0.585128	treatmentconstant care	Nitrogen metabolism	M00530 Dissimilatory nitrate reduction, nitrate => ammonia
M00803	0.230929	0.248336	0.356359	0.591405	treatmentconstant care	Polyketide sugar unit biosynthesis	M00803 dTDP-D-angolosamine biosynthesis
M00099	-0.367337	0.394083	0.359365	0.593237	treatmentconstant care	Lipid metabolism	M00099 Sphingosine biosynthesis
M00005	-0.0265261	0.0289031	0.364007	0.597737	treatmentconstant care	Central carbohydrate metabolism	M00005 PRPP biosynthesis, ribose 5P => PRPP
M00356	-0.0426187	0.0475692	0.375138	0.612791	treatmentconstant care	Methane metabolism	M00356 Methanogenesis, methanol => methane
M00079	-0.133583	0.150607	0.37858	0.615193	treatmentconstant care	Glycosaminoglycan metabolism	M00079 Keratan sulfate degradation
M00545	0.105713	0.121789	0.390722	0.630073	treatmentconstant care	Aromatics degradation	M00545 Trans-cinnamate degradation, trans-cinnamate => acetyl-CoA
M00003	0.0169802	0.0196596	0.392693	0.630073	treatmentconstant care	Central carbohydrate metabolism	M00003 Gluconeogenesis, oxaloacetate => fructose-6P
M00745	0.256176	0.297713	0.396846	0.630073	treatmentconstant care	Drug resistance	M00745 Imipenem resistance, repression of porin OprD
M00633	-0.124624	0.145758	0.396933	0.630073	treatmentconstant care	Central carbohydrate metabolism	M00633 Semi-phosphorylative Entner-Doudoroff pathway, gluconate/galactonate => glycerate-3P
M00377	-0.0527204	0.0617983	0.397834	0.630073	treatmentconstant care	Carbon fixation	M00377 Reductive acetyl-CoA pathway (Wood-Ljungdahl pathway)
M00417	-0.404302	0.483893	0.406634	0.640201	treatmentconstant care	ATP synthesis	M00417 Cytochrome o ubiquinol oxidase
M00149	-0.0726308	0.0877558	0.411513	0.640201	treatmentconstant care	ATP synthesis	M00149 Succinate dehydrogenase, prokaryotes
M00705	0.0726842	0.0875761	0.411568	0.640201	treatmentconstant care	Drug resistance	M00705 Multidrug resistance, efflux pump MepA
M00002	0.0229957	0.0277861	0.412437	0.640201	treatmentconstant care	Central carbohydrate metabolism	M00002 Glycolysis, core module involving three-carbon compounds
M00549	0.0196248	0.0240597	0.419081	0.647294	treatmentconstant care	Other carbohydrate metabolism	M00549 Nucleotide sugar biosynthesis, glucose => UDP-glucose
M00009	0.0332118	0.0418641	0.43183	0.660777	treatmentconstant care	Central carbohydrate metabolism	M00009 Citrate cycle (TCA cycle, Krebs cycle)
M00085	-0.24037	0.291167	0.432047	0.660777	treatmentconstant care	Fatty acid metabolism	M00085 Fatty acid elongation in mitochondria
M00375	-0.0712591	0.0920028	0.441739	0.669717	treatmentconstant care	Carbon fixation	M00375 Hydroxypropionate-hydroxybutylate cycle
M00021	0.0153149	0.0199045	0.445448	0.669717	treatmentconstant care	Cysteine and methionine metabolism	M00021 Cysteine biosynthesis, serine => cysteine
M00011	0.0462138	0.0601407	0.446297	0.669717	treatmentconstant care	Central carbohydrate metabolism	M00011 Citrate cycle, second carbon oxidation, 2-oxoglutarate => oxaloacetate
M00842	-0.0316182	0.0413825	0.448214	0.669717	treatmentconstant care	Cofactor and vitamin metabolism	M00842 Tetrahydrobiopterin biosynthesis, GTP => BH4
M00843	-0.0315801	0.0413718	0.448625	0.669717	treatmentconstant care	Cofactor and vitamin metabolism	M00843 L-threo-Tetrahydrobiopterin biosynthesis, GTP => L-threo-BH4
M00050	0.0157348	0.0207838	0.452678	0.672549	treatmentconstant care	Purine metabolism	M00050 Guanine ribonucleotide biosynthesis IMP => GDP,GTP
M00121	-0.015961	0.0214003	0.459081	0.67632	treatmentconstant care	Cofactor and vitamin metabolism	M00121 Heme biosynthesis, plants and bacteria, glutamate => heme
M00036	-0.0679908	0.0913713	0.459551	0.67632	treatmentconstant care	Branched-chain amino acid metabolism	M00036 Leucine degradation, leucine => acetoacetate + acetyl-CoA
M00718	-0.202505	0.275186	0.462386	0.676373	treatmentconstant care	Drug resistance	M00718 Multidrug resistance, efflux pump MexAB-OprM
M00064	-0.103059	0.140663	0.466103	0.676373	treatmentconstant care	Lipopolysaccharide metabolism	M00064 ADP-L-glycero-D-manno-heptose biosynthesis
M00598	0.0595666	0.0822235	0.472479	0.676373	treatmentconstant care	Photosynthesis	M00598 Anoxygenic photosystem I [BR:ko00194]
M00163	0.155569	0.213806	0.474609	0.676373	treatmentconstant care	Photosynthesis	M00163 Photosystem I [BR:ko00194]
M00572	-0.0653062	0.0910264	0.475587	0.676373	treatmentconstant care	Cofactor and vitamin metabolism	M00572 Pimeloyl-ACP biosynthesis, BioC-BioH pathway, malonyl-ACP => pimeloyl-ACP
M00550	-0.0347894	0.048528	0.476215	0.676373	treatmentconstant care	Other carbohydrate metabolism	M00550 Ascorbate degradation, ascorbate => D-xylulose-5P
M00033	-0.0180385	0.0253884	0.480295	0.676373	treatmentconstant care	Serine and threonine metabolism	M00033 Ectoine biosynthesis, aspartate => ectoine
M00874	0.0193458	0.0272124	0.480346	0.676373	treatmentconstant care	Fatty acid metabolism	M00874 Fatty acid biosynthesis in mitochondria, fungi
M00697	-0.181778	0.257328	0.48104	0.676373	treatmentconstant care	Drug resistance	M00697 Multidrug resistance, efflux pump MdtEF-TolC
M00696	-0.181957	0.258045	0.481806	0.676373	treatmentconstant care	Drug resistance	M00696 Multidrug resistance, efflux pump AcrEF-TolC
M00032	0.0513705	0.072761	0.483634	0.676373	treatmentconstant care	Lysine metabolism	M00032 Lysine degradation, lysine => saccharopine => acetoacetyl-CoA
M00563	-0.0349712	0.0498454	0.485601	0.676373	treatmentconstant care	Methane metabolism	M00563 Methanogenesis, methylamine/dimethylamine/trimethylamine => methane
M00631	-0.0236621	0.0340798	0.490172	0.679705	treatmentconstant care	Other carbohydrate metabolism	M00631 D-Galacturonate degradation (bacteria), D-galacturonate => pyruvate + D-glyceraldehyde 3P
M00575	-0.170491	0.257112	0.508145	0.70151	treatmentconstant care	Pathogenicity	M00575 Pertussis pathogenicity signature, T1SS
M00769	-0.104531	0.158454	0.511363	0.702842	treatmentconstant care	Drug resistance	M00769 Multidrug resistance, efflux pump MexPQ-OpmE
M00848	0.0138586	0.0212007	0.515873	0.705931	treatmentconstant care	Biosynthesis of other antibiotics	M00848 Aurachin biosynthesis, anthranilate => aurachin A
M00664	0.207496	0.316109	0.518441	0.706347	treatmentconstant care	Symbiosis	M00664 Nodulation
M00622	-0.14653	0.228838	0.525435	0.712764	treatmentconstant care	Cofactor and vitamin metabolism	M00622 Nicotinate degradation, nicotinate => fumarate
M00533	-0.289283	0.462301	0.531356	0.716163	treatmentconstant care	Aromatic amino acid metabolism	M00533 Homoprotocatechuate degradation, homoprotocatechuate => 2-oxohept-3-enedioate
M00083	-0.0216405	0.0344994	0.532531	0.716163	treatmentconstant care	Fatty acid metabolism	M00083 Fatty acid biosynthesis, elongation
M00537	-0.109978	0.180086	0.542051	0.725837	treatmentconstant care	Aromatics degradation	M00537 Xylene degradation, xylene => methylbenzoate
M00873	0.0169485	0.0278796	0.545422	0.72723	treatmentconstant care	Fatty acid metabolism	M00873 Fatty acid biosynthesis in mitochondria, animals
M00122	0.0317343	0.0526442	0.548829	0.728659	treatmentconstant care	Cofactor and vitamin metabolism	M00122 Cobalamin biosynthesis, cobyrinate a,c-diamide => cobalamin
M00867	-0.0657091	0.111208	0.556117	0.735205	treatmentconstant care	Lipopolysaccharide metabolism	M00867 KDO2-lipid A modification pathway
M00120	0.0159246	0.0278885	0.569828	0.750153	treatmentconstant care	Cofactor and vitamin metabolism	M00120 Coenzyme A biosynthesis, pantothenate => CoA
M00526	-0.00729975	0.0130587	0.577753	0.757391	treatmentconstant care	Lysine metabolism	M00526 Lysine biosynthesis, DAP dehydrogenase pathway, aspartate => lysine
M00159	-0.0181543	0.0328166	0.581613	0.759261	treatmentconstant care	ATP synthesis	M00159 V-type ATPase, prokaryotes
M00579	-0.00915166	0.0167646	0.586614	0.762598	treatmentconstant care	Carbon fixation	M00579 Phosphate acetyltransferase-acetate kinase pathway, acetyl-CoA => acetate
M00116	-0.0946924	0.175989	0.590932	0.763805	treatmentconstant care	Cofactor and vitamin metabolism	M00116 Menaquinone biosynthesis, chorismate (+ polyprenyl-PP) => menaquinol
M00040	0.017154	0.031909	0.592439	0.763805	treatmentconstant care	Aromatic amino acid metabolism	M00040 Tyrosine biosynthesis, chorismate => arogenate => tyrosine
M00001	0.010708	0.0202456	0.598345	0.765716	treatmentconstant care	Central carbohydrate metabolism	M00001 Glycolysis (Embden-Meyerhof pathway), glucose => pyruvate
M00028	-0.0101517	0.0193522	0.601199	0.765716	treatmentconstant care	Arginine and proline metabolism	M00028 Ornithine biosynthesis, glutamate => ornithine
M00038	-0.042102	0.0803279	0.601284	0.765716	treatmentconstant care	Aromatic amino acid metabolism	M00038 Tryptophan metabolism, tryptophan => kynurenine => 2-aminomuconate
M00866	-0.0663277	0.128896	0.607683	0.77058	treatmentconstant care	Lipopolysaccharide metabolism	M00866 KDO2-lipid A biosynthesis, Raetz pathway, non-LpxL-LpxM type
M00564	-0.162093	0.318372	0.610961	0.77058	treatmentconstant care	Pathogenicity	M00564 Helicobacter pylori pathogenicity signature, cagA pathogenicity island
M00153	0.119191	0.233107	0.612512	0.77058	treatmentconstant care	ATP synthesis	M00153 Cytochrome bd ubiquinol oxidase
M00027	0.041105	0.0833321	0.62312	0.780777	treatmentconstant care	Other amino acid metabolism	M00027 GABA (gamma-Aminobutyrate) shunt
M00797	-0.104398	0.218326	0.632818	0.78665	treatmentconstant care	Polyketide sugar unit biosynthesis	M00797 dTDP-D-desosamine biosynthesis
M00542	-0.0479702	0.100227	0.63285	0.78665	treatmentconstant care	Pathogenicity	M00542 EHEC/EPEC pathogenicity signature, T3SS and effectors
M00532	0.0207286	0.0445806	0.643106	0.794167	treatmentconstant care	Other carbohydrate metabolism	M00532 Photorespiration
M00087	-0.0940952	0.204713	0.645775	0.794167	treatmentconstant care	Fatty acid metabolism	M00087 beta-Oxidation
M00418	-0.0892241	0.194695	0.646534	0.794167	treatmentconstant care	Aromatics degradation	M00418 Toluene degradation, anaerobic, toluene => benzoyl-CoA
M00081	-0.0780685	0.173969	0.653898	0.800063	treatmentconstant care	Other carbohydrate metabolism	M00081 Pectin degradation
M00016	-0.00444763	0.010188	0.663242	0.803681	treatmentconstant care	Lysine metabolism	M00016 Lysine biosynthesis, succinyl-DAP pathway, aspartate => lysine
M00358	-0.0822845	0.189479	0.663965	0.803681	treatmentconstant care	Methane metabolism	M00358 Coenzyme M biosynthesis
M00088	0.0237259	0.0545531	0.664583	0.803681	treatmentconstant care	Lipid metabolism	M00088 Ketone body biosynthesis, acetyl-CoA => acetoacetate/3-hydroxybutyrate/acetone
M00063	-0.0916498	0.214787	0.669914	0.807001	treatmentconstant care	Lipopolysaccharide metabolism	M00063 CMP-KDO biosynthesis
M00366	-0.0270741	0.0643456	0.674524	0.809428	treatmentconstant care	Terpenoid backbone biosynthesis	M00366 C10-C20 isoprenoid biosynthesis, plants
M00010	-0.0101721	0.024391	0.677327	0.809583	treatmentconstant care	Central carbohydrate metabolism	M00010 Citrate cycle, first carbon oxidation, oxaloacetate => 2-oxoglutarate
M00609	-0.0149401	0.0361271	0.679842	0.809583	treatmentconstant care	Cysteine and methionine metabolism	M00609 Cysteine biosynthesis, methionine => cysteine
M00815	0.0853713	0.208822	0.684644	0.812201	treatmentconstant care	Biosynthesis of other antibiotics	M00815 Validamycin A biosynthesis, sedoheptulopyranose-7P => validamycin A
M00345	0.0126372	0.0315768	0.689714	0.815116	treatmentconstant care	Methane metabolism	M00345 Formaldehyde assimilation, ribulose monophosphate pathway
M00846	0.0117317	0.0310243	0.705926	0.831128	treatmentconstant care	Cofactor and vitamin metabolism	M00846 Siroheme biosynthesis, glutamyl-tRNA => siroheme
M00034	-0.00904466	0.0257631	0.725941	0.849263	treatmentconstant care	Cysteine and methionine metabolism	M00034 Methionine salvage pathway
M00538	-0.062356	0.179191	0.727889	0.849263	treatmentconstant care	Aromatics degradation	M00538 Toluene degradation, toluene => benzoate
M00845	0.00955314	0.0275732	0.729496	0.849263	treatmentconstant care	Arginine and proline metabolism	M00845 Arginine biosynthesis, glutamate => acetylcitrulline => arginine
M00151	0.0910984	0.267844	0.734407	0.850896	treatmentconstant care	ATP synthesis	M00151 Cytochrome bc1 complex respiratory unit
M00154	0.0881319	0.260216	0.736352	0.850896	treatmentconstant care	ATP synthesis	M00154 Cytochrome c oxidase
M00131	-0.0242084	0.072884	0.740004	0.85196	treatmentconstant care	Other carbohydrate metabolism	M00131 Inositol phosphate metabolism, Ins(1,3,4,5)P4 => Ins(1,3,4)P3 => myo-inositol
M00168	-0.045573	0.146193	0.755235	0.866299	treatmentconstant care	Carbon fixation	M00168 CAM (Crassulacean acid metabolism), dark
M00373	-0.023545	0.0772427	0.760682	0.869351	treatmentconstant care	Other carbohydrate metabolism	M00373 Ethylmalonyl pathway
M00045	0.0715042	0.238326	0.764879	0.870957	treatmentconstant care	Histidine metabolism	M00045 Histidine degradation, histidine => N-formiminoglutamate => glutamate
M00660	-0.0166127	0.0576598	0.773433	0.877494	treatmentconstant care	Plant pathogenicity	M00660 Xanthomonas spp. pathogenicity signature, T3SS and effectors
M00004	0.00525211	0.0188532	0.780828	0.882676	treatmentconstant care	Central carbohydrate metabolism	M00004 Pentose phosphate pathway (Pentose phosphate cycle)
M00096	0.00389697	0.0147898	0.792384	0.892505	treatmentconstant care	Terpenoid backbone biosynthesis	M00096 C5 isoprenoid biosynthesis, non-mevalonate pathway
M00093	-0.0112619	0.0435647	0.796153	0.893524	treatmentconstant care	Lipid metabolism	M00093 Phosphatidylethanolamine (PE) biosynthesis, PA => PS => PE
M00152	0.0720122	0.292593	0.80589	0.898739	treatmentconstant care	ATP synthesis	M00152 Cytochrome bc1 complex
M00529	-0.0484548	0.199902	0.808374	0.898739	treatmentconstant care	Nitrogen metabolism	M00529 Denitrification, nitrate => nitrogen
M00851	0.0618325	0.257391	0.810446	0.898739	treatmentconstant care	Drug resistance	M00851 Carbapenem resistance
M00115	-0.00865598	0.0367201	0.813757	0.898739	treatmentconstant care	Cofactor and vitamin metabolism	M00115 NAD biosynthesis, aspartate => quinolinate => NAD
M00144	0.0249321	0.107561	0.816904	0.898739	treatmentconstant care	ATP synthesis	M00144 NADH:quinone oxidoreductase, prokaryotes
M00525	-0.00245446	0.0108293	0.820815	0.898739	treatmentconstant care	Lysine metabolism	M00525 Lysine biosynthesis, acetyl-DAP pathway, aspartate => lysine
M00761	0.0291441	0.128606	0.820963	0.898739	treatmentconstant care	Other carbohydrate metabolism	M00761 Undecaprenylphosphate alpha-L-Ara4N biosynthesis, UDP-GlcA => undecaprenyl phosphate alpha-L-Ara4N
M00145	-0.0539305	0.247242	0.827125	0.902318	treatmentconstant care	ATP synthesis	M00145 NAD(P)H:quinone oxidoreductase, chloroplasts and cyanobacteria
M00784	-0.0470944	0.224643	0.833898	0.90339	treatmentconstant care	Type II polyketide biosynthesis	M00784 Elloramycin biosynthesis, 8-demethyltetracenomycin C => elloramycin A
M00773	-0.0470944	0.224643	0.833898	0.90339	treatmentconstant care	Macrolide biosynthesis	M00773 Tylosin biosynthesis, methylmalonyl-CoA + malonyl-CoA => tylactone => tylosin
M00641	0.0864698	0.469671	0.853958	0.92192	treatmentconstant care	Drug resistance	M00641 Multidrug resistance, efflux pump MexEF-OprN
M00117	0.0139298	0.0814101	0.86423	0.922806	treatmentconstant care	Cofactor and vitamin metabolism	M00117 Ubiquinone biosynthesis, prokaryotes, chorismate (+ polyprenyl-PP) => ubiquinol
M00814	-0.029664	0.174171	0.864678	0.922806	treatmentconstant care	Biosynthesis of other bacterial compounds	M00814 Acarbose biosynthesis, sedoheptulopyranose-7P => acarbose
M00060	-0.0233766	0.138303	0.86576	0.922806	treatmentconstant care	Lipopolysaccharide metabolism	M00060 KDO2-lipid A biosynthesis, Raetz pathway, LpxL-LpxM type
M00086	0.0128169	0.0762538	0.866609	0.922806	treatmentconstant care	Fatty acid metabolism	M00086 beta-Oxidation, acyl-CoA synthesis
M00364	0.00707258	0.0484002	0.883869	0.93643	treatmentconstant care	Terpenoid backbone biosynthesis	M00364 C10-C20 isoprenoid biosynthesis, bacteria
M00346	-0.00420459	0.0291701	0.885407	0.93643	treatmentconstant care	Methane metabolism	M00346 Formaldehyde assimilation, serine pathway
M00567	-0.00591263	0.0439726	0.893054	0.938929	treatmentconstant care	Methane metabolism	M00567 Methanogenesis, CO2 => methane
M00860	-0.00409949	0.0306993	0.893788	0.938929	treatmentconstant care	Pathogenicity	M00860 Bacillus anthracis pathogenicity signature, polyglutamic acid capsule biosynthesis
M00554	0.00797755	0.0656328	0.90329	0.945524	treatmentconstant care	Other carbohydrate metabolism	M00554 Nucleotide sugar biosynthesis, galactose => UDP-galactose
M00024	0.00368443	0.0312348	0.906127	0.945524	treatmentconstant care	Aromatic amino acid metabolism	M00024 Phenylalanine biosynthesis, chorismate => phenylpyruvate => phenylalanine
M00042	0.00944915	0.0956459	0.921325	0.95327	treatmentconstant care	Aromatic amino acid metabolism	M00042 Catecholamine biosynthesis, tyrosine => dopamine => noradrenaline => adrenaline
M00565	-0.00712542	0.0726914	0.921916	0.95327	treatmentconstant care	Other carbohydrate metabolism	M00565 Trehalose biosynthesis, D-glucose 1P => trehalose
M00025	-0.00271762	0.0280107	0.922716	0.95327	treatmentconstant care	Aromatic amino acid metabolism	M00025 Tyrosine biosynthesis, chorismate => HPP => tyrosine
M00022	0.00118684	0.0139249	0.9321	0.958533	treatmentconstant care	Aromatic amino acid metabolism	M00022 Shikimate pathway, phosphoenolpyruvate + erythrose-4P => chorismate
M00736	-0.0290041	0.350084	0.933955	0.958533	treatmentconstant care	Biosynthesis of beta-lactams	M00736 Nocardicin A biosynthesis, L-pHPG + arginine + serine => nocardicin A
M00134	-0.010021	0.176929	0.954827	0.976741	treatmentconstant care	Polyamine biosynthesis	M00134 Polyamine biosynthesis, arginine => ornithine => putrescine
M00854	0.00206899	0.0419549	0.960671	0.979508	treatmentconstant care	Other carbohydrate metabolism	M00854 Glycogen biosynthesis, glucose-1P => glycogen/starch
M00157	0.000881578	0.0385121	0.981738	0.995367	treatmentconstant care	ATP synthesis	M00157 F-type ATPase, prokaryotes and chloroplasts
M00804	0.00729818	0.334707	0.982606	0.995367	treatmentconstant care	Nitrogen metabolism	M00804 Complete nitrification, comammox, ammonia => nitrite => nitrate
M00374	-0.000274632	0.023956	0.990839	0.997274	treatmentconstant care	Carbon fixation	M00374 Dicarboxylate-hydroxybutyrate cycle
M00569	0.00104812	0.0917125	0.990881	0.997274	treatmentconstant care	Aromatics degradation	M00569 Catechol meta-cleavage, catechol => acetyl-CoA / 4-methylcatechol => propanoyl-CoA
M00124	-0.000171602	0.0400991	0.996577	0.999469	treatmentconstant care	Cofactor and vitamin metabolism	M00124 Pyridoxal-P biosynthesis, erythrose-4P => pyridoxal-P
M00119	9.22291e-06	0.0153256	0.999469	0.999469	treatmentconstant care	Cofactor and vitamin metabolism	M00119 Pantothenate biosynthesis, valine/L-aspartate => pantothenate
M00547	14.5524				treatmentconstant care	Aromatics degradation	M00547 Benzene/toluene degradation, benzene => catechol / toluene => 3-methylcatechol
M00574	14.3885				treatmentconstant care	Pathogenicity	M00574 Pertussis pathogenicity signature, pertussis toxin
M00638	12.8826				treatmentconstant care	Aromatics degradation	M00638 Salicylate degradation, salicylate => gentisate
M00534	12.8826				treatmentconstant care	Aromatics degradation	M00534 Naphthalene degradation, naphthalene => salicylate
M00104	12.8459				treatmentconstant care	Sterol biosynthesis	M00104 Bile acid biosynthesis, cholesterol => cholate/chenodeoxycholate
M00780	2.67068	1.14499			treatmentconstant care	Type II polyketide biosynthesis	M00780 Tetracycline/oxytetracycline biosynthesis, pretetramide => tetracycline/oxytetracycline
M00639	2.30359	0.304089			treatmentconstant care	Drug resistance	M00639 Multidrug resistance, efflux pump MexCD-OprJ
M00543	-1.15718	1.04509			treatmentconstant care	Aromatics degradation	M00543 Biphenyl degradation, biphenyl => 2-oxopent-4-enoate + benzoate
M00624	1.08436	0.297099			treatmentconstant care	Aromatics degradation	M00624 Terephthalate degradation, terephthalate => 3,4-dihydroxybenzoate
M00539	0.936866	0.581287			treatmentconstant care	Aromatics degradation	M00539 Cumate degradation, p-cumate => 2-oxopent-4-enoate + 2-methylpropanoate
M00091	0.834265	0.404402			treatmentconstant care	Lipid metabolism	M00091 Phosphatidylcholine (PC) biosynthesis, PE => PC
M00262	-0.75482	0.190994			treatmentconstant care
M00779	0.743103	0.371079			treatmentconstant care	Type II polyketide biosynthesis	M00779 Dihydrokalafungin biosynthesis, octaketide => dihydrokalafungin
M00073	-0.680919	0.321529			treatmentconstant care	Glycan biosynthesis	M00073 N-glycan precursor trimming
M00074	-0.680919	0.321529			treatmentconstant care	Glycan biosynthesis	M00074 N-glycan biosynthesis, high-mannose type
M00674	0.67421	1.20413			treatmentconstant care	Biosynthesis of beta-lactams	M00674 Clavaminate biosynthesis, arginine + glyceraldehyde-3P => clavaminate
M00142	0.627942	0.87993			treatmentconstant care	ATP synthesis	M00142 NADH:ubiquinone oxidoreductase, mitochondria
M00158	-0.483072	0.957616			treatmentconstant care	ATP synthesis	M00158 F-type ATPase, eukaryotes
M00623	0.413242	0.26749			treatmentconstant care	Aromatics degradation	M00623 Phthalate degradation, phthalate => protocatechuate
M00795	0.355685	0.52501			treatmentconstant care	Polyketide sugar unit biosynthesis	M00795 dTDP-beta-L-noviose biosynthesis
M00856	-0.311594	0.965636			treatmentconstant care	Pathogenicity	M00856 Salmonella enterica pathogenicity signature, typhoid toxin
M00746	-0.260784	0.548813			treatmentconstant care	Drug resistance	M00746 Multidrug resistance, repression of porin OmpF
M00637	-0.185344	0.526245			treatmentconstant care	Aromatics degradation	M00637 Anthranilate degradation, anthranilate => catechol
M00094	0.106867	0.622049			treatmentconstant care	Lipid metabolism	M00094 Ceramide biosynthesis
M00540	0.0549055	0.294417			treatmentconstant care	Aromatics degradation	M00540 Benzoate degradation, cyclohexanecarboxylic acid =>pimeloyl-CoA
M00823	-0.0198159	0.497581			treatmentconstant care	Type II polyketide biosynthesis	M00823 Chlortetracycline biosynthesis, pretetramide => chlortetracycline
M00372	-0.00639723	1.92446			treatmentconstant care	Plant terpenoid biosynthesis	M00372 Abscisic acid biosynthesis, beta-carotene => abscisic acid
M00794						Polyketide sugar unit biosynthesis	M00794 dTDP-6-deoxy-D-allose biosynthesis
